# Supplementary material for: Multiple cellular compartments engagement in Nicotiana benthamiana-peanut stunt virus-satRNA interactions revealed by systems biology approach
Source: Plant Cell Rep. 2021 May 24;40(7):1247–67. doi: 10.1007/s00299-021-02706-4 (PMC8233301; doi:10.1007/s00299-021-02706-4)
Supplement: Supplementary file 5 — Supplementary file5 (XLSX 353 kb) [file 299_2021_2706_MOESM5_ESM.xlsx]

## Sheet: Table S3a
Table S1a. List of the identified miRNA of N. benthamiana infected with PSV-P and PSV-P+satRNA.
miRNA_Accession Number	miRNA_Sequence
24_1	TGAGTGTGAGACGTTGGATTGA
32_1	ATCATGCTATCCCTTCGGACT
40_1	ATTGAGTGCAGCGTTGATGAC
47_1	GATATACTGGAGACTGGAGCACC
83_1	GTACGAACTCCAGCATATAATACT
84_1	TTCCCGACTCCCCCCATACCAC
87_1	ATATATACTGGAGATTGGAGCACC
112_1	TTTTTGTAGAGTCCGCGTAAC
118_1	AATAGAACTCCAGCATAATATACT
155_1	AATTTGTGAGACAAAAAAGAGCCT
161_1	TCGGACCAGGCTTCATTCCTC
163_1	GCTAGAACTCCAGCATAATATACT
175_1	TTGATACGCACCTGAATCGGC
187_1	TTGTCGAGAAGTCACATGGAC
197_1	GCTGGACCGGTATACTTTGTTGGC
210_1	ATATACTAGAGTTCGGTGCACCTG
227_1	CGGGTGTGGCTGTATTTTGGA
265_1	TGGTAGACGTAGGATTTGAAAA
269_1	TCTAGAACTCCAGCATAATATACT
278_1	TTTGTCTTTCCGATGCCTCCCA
371_1	AATATACTGGAGATTGGTGCGCCT
387_1	AGATGTTGGTGCGGTTCAATG
407_1	TCGTGAGACAAAAAGGAGCCT
417_1	ACTTGAACTCCCGCATATTATACT
428_1	GTACGAACTCCAGCATACTATACT
430_1	AATATACTGAAGATTCGAGCACCT
445_1	TTTGGATTGAAGGGAGCTCTA
456_1	TTGTGAGACAGAAAGAAGCCT
466_1	AGTAGAACTCCAGCATAATATACT
490_1	TTTTTGGAGAATCTGATCAAC
491_1	TTGAGCCGCGCCAATATCACG
495_1	GTTGGAACTCCAGTATATTATACT
566_1	AAAAACATGGCTGAAACTCA
611_1	CAGCTGATGACTCGTTGATTCT
612_1	TTGGACTGAAGGGAGCTCCC
636_1	ATTGGCAGGTCGTCTTTGGCT
668_1	ACTTGAACTCCAACATAATATACT
678_1	TGGTAGACGTAGGATTTGAAGA
703_1	TTGTAAGACAAAAAGGAGCCT
780_1	AGTGTTAGTCGATTGTTCTCATA
780_2	AGTGTTAGTCGATTGTTCTCA
791_1	TTAGAACTCCAGCATAATATACT
792_1	ACCCAGAAAAGTGACGGACTC
803_1	TTGAGCCGTGCCAATATCACG
825_1	TTGAGTCGCGCCAATATCACT
850_1	ATAATATACTAGAGATCGATGCAC
858_1	TTTGTGAATGTGATACCTGAA
859_1	AATTTGTAAGACAAAAAGAAGCCT
860_1	ATTTGAACTCCAGCATATTATACT
873_1	TTGCCCGGACTCTCTAAAAATG
889_1	TGGTAGACGTAGGATTTGAA
902_1	TTTTTGGATTAATGGGAGCT
911_1	TCGTGAGACAAAAAGGAGCCTT
944_1	TAAGGTTGCCTTGCTCTTGCA
946_1	ACTGGACCGGTATACTTTGCTAGC
953_1	GCTGGATCGGTATACTTTGCTAAC
960_1	TATTGGCCAGGTTCACTCAGA
960_3	TTGAGCCGTGCCAATATCTCA
985_1	ATGTTATTCGTGTGTTCTTA
990_1	TATACTGGAGATCCGTGCACCTA
1006_1	AAATGTTCTTCGAGTATCTTC
1019_1	TTTACAGAAGATAGAGAGCAC
1030_1	TACGCAGGAGAGATGATACTG
1051_1	ATAGGGACGAGGTAGAGCATG
1056_1	ATCATGCTATCCCTTTGGACT
1086_1	ACTTGAACTCCGGCATATTATACC
1094_2	TGCCAAAGGAGAGTTGCCCTG
1096_1	GGGCTACTCTCTATTGGCATG
1096_2	CGCCAAAGGAGAGCTGCCCTG
1140_1	AATATATTGGAGACTGGAGCACC
1197_1	AATATACTGGAGATTGGTACACCT
1216_2	CTAGAACTCCAGCATAATATACA
1217_1	AATTTATGAGACAAAAAGGAGCCT
1222_1	TGCGCGGACTCTCCAAAATGC
1225_1	ATCAGAACTCCAGCATAATATACT
1254_1	TGAGTGTGAGGCGTTGGATTGATT
1290_1	ACTAGAACTCCAGCATATTATACT
1326_1	AATATACTGGAGATCGGTGCGCCT
1331_1	TGTACGGACCGTTCTCAAGAC
1333_1	TGGAGAAGCAGGGCACGTGCA
1333_2	CACGTGTTCTCCTTCTCCAAC
1370_1	ACTCGGACTCTTCAAAAATAT
1380_1	AGGCAGTCACCTTGGCTATC
1396_1	ATTGAGTGCAGCGTTGATGAA
1397_1	ATTTTTAGAGGATCTGACACGAGT
1454_1	AGGTATTGGCCTGGTTCACTC
1454_2	TATTGGCCTGGTTCACTCAGA
1466_1	AATATGCTGGAGATCGATGCACCT
1479_1	TTGGCATTCTGTCCACCTCC
1492_1	CTGGAACTCCAATATATTATACT
1504_1	AGAGAGACTGTTTCCAATCA
1531_1	TTGAGCCGCGCCAATATCACT
1536_1	AATATACTGGAGATCGCTGCACCT
1554_1	GGTATTGGTGGGTTGGAAAGC
1555_1	ACCTTAGTTGACATGTTCTC
1574_1	TCGATAAACCTCTGCATCCAG
1576_1	GGATGCGGCTACACTTTGGAG
1598_1	ATACGAACTCCAGCATATTATACT
1626_1	ATTTGAACTCCAACATATTATACT
1632_1	CCCTTGGCATGTAGATTACCT
1652_1	ATTGGAACTCCAGCATAATATACT
1654_1	TTTCCTATGCCACCCATTCCT
1654_2	CTTTCCTATGCCACCCATTCCT
1654_3	TTTCCTATGCCACCCATTCCTG
1672_1	ACTAGAACTCCAGTATATTATACT
1696_1	TTTGGAGAATCCGACACGCACCCG
1703_1	AGAGAACATGTGATTGATAC
1716_1	CTTGAACTCCAGCATAATATACT
1728_1	TCGCTTGGTGCAGGTCGGGACT
1728_2	TCGCTTGGTGCAGGTCGGGAC
1756_1	CTTGAACTCCGGCATATTATACA
1759_1	AATATACTGGAGATCGGGGCACCT
1768_1	TCCGGATTTTTAAATTTTTTT
1771_1	AGATGTTGCCGGATTCGTGTT
1774_1	ACTTGAACTCCAGCATAATATACT
1794_1	AAATTGTGAGACAAAAAGGAGCCT
1813_1	TTTTGGAGAATCTGACACGGGTGC
1814_1	AAGCTCAGGAGGGATAGCACC
1817_1	AATTTGCGAGACAAAAAGGAGCCT
1832_1	TTTTGGAGAATCCGACACGCACCC
1839_1	TTTTGTCTTTCCGATGACTCCC
1847_1	ATGCTGCTTGGACTCTCCGAAA
1860_1	CTGGAACTCTAGTATATTATACT
1861_1	ATGGATACAACGTCTGGATAGACT
1865_1	AATTTGTGAGACAAAAAGGAGCCT
1867_1	AATTTGTAAGACAAGAAGAAGCCT
1891_1	ACGAACTCCAACATATTATACTGG
1891_2	GTACGAACTCCAACATATTATACT
1895_1	GGAATGTTGTCTGGCTCGAGG
1901_1	CGTGATATTGGTTTGGCTCATC
1908_1	ATCATGCGATCTCTTCGGATT
1914_1	TAGGACCATATTCACTATTTG
1915_1	GTTCAATAAAGCTGTGGGAAG
1915_2	TTCCACAGCTTTCTTGAACTG
1918_1	GCTTGAACTCCAACATATTATACT
1954_1	ACTTGAACTCTAACATATTATACT
1956_1	AGTGTTGTCCGCTTGTTCTTG
1957_1	TTGACAGAAGATAGAGAGCAC
1958_1	TCGCTTGGTGCAGGTCGGGACC
1958_2	CCCGCCTTGCATCAACTGAAT
1961_1	ATTAGAACTCCAGCATAATATACT
1982_1	TTATACAGAGAAACCGCGGTCG
1995_1	TGTGTTCTCAGGTCGCCCCTG
2005_1	AATTTGTGAGATAAAAAGAAGCCT
2009_1	ATCGGAAAAGGGTCAGAACTGCCC
2013_1	TTCCACAGCTTTCTTGAACTT
2019_1	ATCAGATCATGTGGCAGTATCACC
2019_2	TGAAGCTGCCAGCATGATCTA
2019_3	TGAAGCTGCCAGCATGATCT
2027_1	ATTTTTGGAGGATCTGACACGAGT
2145_1	AATATACTGGAGATTGATGCACCT
2167_1	AAGTTTTTGCTGTTGATTTTC
2170_1	ACCAGAACTCCAGCATAATATACT
2182_1	TTGGACTGAAGGGAGCTCCTT
2184_1	AATATACTGGAGATCAATGCACCT
2187_1	TGGCAAGCATCTTTGGCGACT
2194_1	TAAGGTTGCCTTGCTCTTGTA
2229_1	ACTTGAACTCTAGCATATTATACT
2232_1	TCGGACCAGGCTTCATTCCCC
2234_1	CTTTTGGAGAGTTCGAGCAAC
2239_1	GGGGTGCGCTTGAGAACACAGG
2249_1	TTGTGAGACAAAAATGAGCCT
2256_1	TATGTTCTCAGGTCACCCCTG
2258_1	TGACATCTTCAAAACCCACTA
2263_1	TAATATACTGGAGATTGAAGCACC
2265_1	TGATTGAGCCGTGCCAATATC
2268_1	TGTATTCGACTGTATTCACGACGT
2280_1	TGCCTGGCTCCCTGTATGCCA
2287_1	TGAGTGTGAGGCGTTGGATCG
2311_1	TGAGTGTCAGGCGTTGGATTGA
2312_1	AATATACTGAAGTTCGATGCACCT
2317_1	ACAAGAACTCCAGCATAATATACT
2323_1	TGAGTGTGAGGCATTGGATTG
2328_1	TTGTGAGACAAAAAGGAGCCT
2336_1	ACTCGGACTCTTCAAAAATGT
2343_1	TATGTTCTCAGGTCGCCCCTG
2344_1	TTGTGAGACAAAAAGAAGCCT
2357_1	TGAGGATGAGTCGTTGGATTGA
2372_1	AATTTGTGAGACAAAAATGAGCCT
2373_1	ATTAGATCATGTGGTAGCTTCACC
2373_2	GATCATGTGGTAGCTTCACC
2394_2	TTGTCAGGCTTGTGATTCTCC
2401_1	TGACAGAAGAGAGTGAGCAC
2406_1	TTAGATTCACGCACAAACTCG
2408_1	TACAGGTGACTTGTAAATGTTT

## Sheet: Table S3b
Table S1b. List of the identified ta-siRNA of N. benthamiana infected with PSV-P and PSV-P+satRNA.
ta-siRNA_Accession Number	ta-siRNA_Sequence
1	AACCGGACTAGCTGTATCACCATC
2	ATTTGGGACGTAGACACAGGATTT
3	AGAGTCGGAGCCAGAATTTAAATT
4	CGCCAGTAGACTTTGATAACTC
5	TCTCTTGTCTCATCTCTTGGTC
6	AAAGATCGGATCAAAGACATACCT
7	TCTTCCCGAGGTCGTTTAGATT
8	ATGAAAAGAATGAACCTTGGGCCT
9	AGGGCCACTGAGAACATTACAAAT
10	ACCCAAGGCAAGAACTCGAGACCT
11	TTTGGGTTTAGGAACTTGCACC
12	ATGATTGGACTAGACGACCCGCCT
13	AATATGTAGACAAGCCTTATCCCT
14	ATTATGATAGTTGCTCTGCCT
15	TTTACGGCTCGAACTCGTGACCT
16	GCGCTCTTAGTTCAGTTCGGA
17	ATAGAATTCTGGATCCACAAAACT
18	TTCCGACTATAGATAACAATGT
19	AGGGACCCGTAGAACTAACGTAAT
20	ATTTTCGGACCACTATTTTATGAG
21	CGGATCGAGTTAGAACCAGGCACC
22	CCGATGATCGATTGGAAACAGCCT
23	TATGGGCTTTAGACAATTTGTAAT
24	ATCTGTTGATATTGAATGCCTTGG
25	GGCATCCAGGGGTCACGGAC
26	AGAGAAGGACTGGACCACAAGGGT
27	AAGAAATCTGAAATCCAATGACCC
28	AACCGCGGACTATGAACAGTAACG
29	AGACTCGAACTCACAATCTCTCT
30	TTGTGAGGATGAAGATAATGAT
31	TGACCCAGAAAAGTGACGGACT
32	CACTTGAATCGGCGAACAACC
33	ACATATACTTGACGTTGGGCCT
34	ATGGACCTTGGGACTAACGCAACC
35	AGGGATAAGGTCTGCATACATACT
36	ATTGGCTGAGATTGTTAGAAAAGC
37	CTACGTTGATAGTTCTGACCCT
38	GGAGGAATCAATGAGAGGACA
39	ATCCGGAGTGTACGTTGGCAAGCC
40	ACACAGGGCTCAAACTCAAAACCT
41	ATAAGAATGAACTTTGGGCCT
42	TCTGATTCTCAACACCTGAAGCCT
43	GTATGATCGGAAAAGGTAATGACT
44	TCTGAACAAGGTTCTAGCACC
45	TACCCTGGGATAGAGAGACTGTT
46	ACTCTAGGACTCCATGATGCCACT
47	ACACTCTAAAAATGATGATCGGCC
48	GGGGCCGATCGCAATTGTATTGTC
49	ATATATAGGCAAGGAATGAATACT
50	CTTTTTATAGACCTCTGACACC
51	ATACGGAAAAGGGTCAGAACAGCC
52	AAGAATCGGTCTCGGTGTGGATAC
53	AGACTCCATTAGAACTTGCTTAGA
54	AGAATAGAAGAGTCCGTCGACT
55	CCCGTGGAACTAACTGTAGTACA
56	GACCTTTTTAGGGCTGTAGGGACC
57	ATGTGAACTTGACCATGGCCGGGG
58	CACCGGAAAGCAGTAAAACTCT
59	TTTCCGTGCTGACTCGAACCCAGG
60	ATCAGGGTTGTAGGATAGAGGCCC
61	GAAAGAGAAGAAGGTATGTAGACT
62	ATCCCACTGTAGAGCTGATATAGT
63	TAGTAGAAGCATTGAGCGCC
64	TTGGTCCTAGTATTCCTCTGGC
65	TATATATTGTTTCGTCGGGCCC
66	AGGCATCGGGACCAAGGAACTA
67	AGGGCTGTAGGATCTTTTAGGAAG
68	AGAGCTCGGATCGAATCGGTC
69	TGGTCTGTACAAGTACTCTTGGTC
70	ATTTTAAGAAGATCGACGAGTACC
71	TCAAAGAACACGTCTGACCATT
72	AATTCGAACTCACAACCTCTTGGT
73	TTTGATTGACCGGTGTGAAAAC
74	ATTTGTATGTCAAAGATCGGATCT
75	TCCGAAAGAACGTATGAACATC
76	ATATAGGAATTCCTGAGCCCAAGA
77	ATAGCTGAATTTCTGAGCGGATCT
78	ATGTGACTGAGCCCTGGTATCCGA
79	TGATACTGAGGAGGGCCGGACC
80	CCAGGATAACTATGCTAGAACTCC
81	AGTGGACACAGAAGGACCGGGATT
82	AACTTGAATTCCTAGATCTGCCT
83	TTCTGCTTTGGATGACTTGGAC
84	TGAAATTGTAGGATAATATTGGCC
85	ATCCTAGAACTCCAGTATAATATG
86	AAGGATCAGTCTCGGTGTGGATA
87	AATATGTAGACGAGCCTTGCCCCT
88	TTAACGGCTGAGAGATATATATGG
89	CCAGTCGTACTGCACCAGCACC
90	TTCGGTTTCGGTTCTGGGTCT
91	TTCTGGACCTTAGAAGTGGATC
92	GTAGTATCAGGACTTGACTTCC
93	AGGGCTAAGATCTGCGTACATACT
94	TTAGTCAAAAGATCAAGAGGGCCC
95	TTCCTCGATTCTCAACCGGACG
96	ACCTGCATGAATCTGAATTAGTCG
97	ATCGGACTTCCCTAATTCACGCCT
98	CTTACTCTGAACTACATGTGGCCT
99	TTATGTCAACCTCCAAACCCT
100	TAAGTGCGTAGAGAGCTGGCCT
101	AACCCGAAAAGATTTGACTGAACT
102	AGTGTCTGTCTATGTATTCTGCCT
103	ATTGTAATTCTGTGGACCACTCCT
104	TTCCCATTCCGTGCTGTCCACT
105	ACCCGGAACTCGAACTCGAAACCT
106	CGTCCTCAGCGGCGGACCGGGCC
107	AGGCTAAACCCGGGCTCTGATACC
108	AGGGATAAGATCTGCGTACATACT
109	GCCCGACTACTAGAATACTGAAGT
110	TTCTAGGATTAGAGAAGCTTGGCC
111	GATATGTAGACGAGCCTTACCCCT
112	AAGACTCGAACTCACAACCTCTCT
113	TTTGTCTGTAAAATATTGCCCT
114	ACTAGAACTCCAGCATAATATACA
115	AAGTACGAAAAACTCTAGGGGCCC
116	ACCTGTAAACTCCTGATCACAACA
117	AACTCGAAGTTCAGGACTGCCTC
118	GGAGAGATGGCCGAGTGGTTG
119	AACGGACACTAGTTGTATGAGGCT
120	CGAACTGAACTAAGAGCGCTT
121	ATACCCAGGACTCGAACCCGAGAC
122	ATATAAAGATCGTCCAACAGGTGT
123	TAATTGTAATGACTTTGTATGCCT
124	AAGAACATGTAGTCCTGAAGTCCT
125	AACACAGTAGAAGACCATGGAACA
126	AAAGATCAGATCTAAGACGTACCT
127	CAGTAGACTCTTGTTATAGCC
128	ACTCGGATTATCGGATTGGTGCA
129	TTACCGGATCTACTCAAGAAAGCT
130	ATCGGACTTCCAGCATAATATACT
131	GATATAACAGCTGCAGAACAC
132	TTGGACGAATTGTAACAAGGCT
133	TTCAGCATTTTAGTAGTCGGGCCT
134	AGTGATATTGTACGTTCTGGACCT
135	ATTAGAACTCCAGCATAATATACT
136	ATACTCTGGGCCTCATTTGAACT
137	ACGAAGGGCTAAAGGTACAATATC
138	CTTTTCTTCGGCCTGCACCTC
139	AAGGATAAGGTCTGCGTACATACT
140	TTGGGACGTAGACACAGGATTCTA
141	CATTATCGTCCTAAAAACTTGCCT
142	ATAATATGTAGACAGGCCTTACCC
143	ACGGACATTCTTGGTTCATCAAGA
144	TATGTACGCAGATCTTACCCCTG
145	CTTGGATAGAGAGGCTGTTTCCC
146	TAGAGAGACTGTTTCCAAAAATA
147	AGGGATAAGATCTGCGTACACACT
148	CGAGGGTCGATTGGAAACAGCTTT
149	GAACCAGGATGAAGACGAACTC
150	ACGGCTGAGGGATATATATGACCC
151	TCGAGAACCAGGATGAAGCTACT
152	AAGGACAATGTCTTTGATACGCCT
153	ATCTTTCTGGACTGAACCTTGACC
154	TAGTACGAAAAACTCTAGAGGCCT
155	AAGGCCTCGTAGAATTAACCGTGA
156	ATAGACCCAGAACCGAAACCGAAT
157	TAAGAATAATTGGCGTGGAAC
158	ATGATTTATAAGAGGACTTAGCCT
159	ATCGTGTATATCATGTAATTGGGC
160	GCGCTCTTAGTTCAGTTCGGTAGA
161	CGACTGGAGGACGCAGCATTGC
162	CTTTTTTCTTGTGTCGAAAC
163	AGAGGAGGTAGGTTTTTCGGAACT
164	TAGAGAGGCTGTTTCCAAAAATA
165	CCCCTAAATCTAACAACTGACTGT
166	AGATTCGCGCCGAGTAGGACTCCG
167	CGATAATCTGAGTCAAACCGAGAA
168	TTCAGCATTCTAGTAGTCGGGCCT
169	TAGATAAGCCTGAGCAATACCT
170	CGTTTCCCCGGATGCGCACCA
171	TAGTACGAAAAACTCTAGGGGCCT
172	AGGATTGTTAGGTGTCTGCACATC
173	TAACCCAAAGCCTTCGACTGT
174	AAGCAAGAAATCCTCTGAAAACCT
175	CGCACCAAGATCTCGTAGCCT
176	ATCAGAGTTGTAGGATAGAGGCCT
177	TGGTGGATTGACTCTGGCGCC
178	TTTCTTCGGCCTGCACCTCTGC
179	CAGGATTTGAACCCGTGACCT
180	CTTCCTAAGAATCTCTGAAGCT
181	ATACATGTAGATACTTGGGGCCCT
182	TATAAAATCGAGGATAGGGAC
183	ACGGGTTCGAGCTGTAGAAATAGC
184	TAAGAAGAATAAGCTCAGGAT
185	GAGTACGAAAAACTGTAGGAGCCT
186	TCGAATCGATCTTTTAAAGTT
187	TTTTGAGAGCACTGTGGGAGC
188	TCTGAGCATGAGTCACAAGCCT
189	TTTGGATGACTTGGACTGTGGAGA
190	GTTGTTTGATGATTGTATTTGCCT
191	TGTGTACGCAGATCTTACCCCTG
192	ATCGAGGTTCAGGTAGTAGAAGTC
193	GTGAGAAAATTGGACCTGCCT
194	TAGTATATTATGCTGGACTGGCCT
195	ATTTCAATGTGAATACTGGACACC
196	AGGTTCGAGCCGTAGAAATAGCCT
197	TCATGAAATGATTTGTTTGGCC
198	CCGATGGTCGATTGGAAATAGCCT
199	GGCGGATCAGATTTAAGACTTC
200	ATACGCGGAGTCTGAAGAAAGATC
201	GCCCGACTACTAGAATGCTGAAGT
202	ACCGAAGGCTCGAATCTGAAACCT
203	CACTGCCGCAACTTGAAACGCC
204	ATATAACTATACATACTCTGCGCC
205	TCAGGACTGTATTTAATAAACC
206	TCCTGTAAACTCCGAGATCTCCGC
207	TATGATCTTCCATGGCTCTGATACC
208	CTTTCTATAGTAATCTCTGCCT
209	AATATGTAGACGAGCTTTATCCCT
210	CTCTGTATAAAAAGTTGTGCT
211	CTAGAACTCCAGCATAATATACA
212	ATACCGAGTCGGATTTTTTACAAC
213	ACTTGGTCCTGAACTTTATGAGCA
214	TTTCTGTCGGCAACATCTTAGC
215	TAGAGTGGAAAATTGGACCTGCCT
216	GGAGGAATCAATGAGAGGACAT
217	AAAAGGAGAGACTGGTAGAGCA
218	ATTCGCTCCAAGAACTTCTCACCT
219	GGCATCATGAGAGTTGGGACAG
220	AGTATGTACGTAGACCTTACGCCT
221	AACATCGGACAACTAGAATATCGT
222	GTTATTCTATTCCACCTCTTAG
223	ACCCACTTTGTAGGACTATACTGG
224	TTCAGTATTCTAGTAGTCGGGCCT
225	AAATGGGCTCAGCTATTTTCTAGC
226	ATTATTGTTACTGATGTTGGGCCT
227	ATTTAGTCGGACTCCAATATAAAT
228	AAAGACATGTAGTCCTGAAGTCCT
229	CGACTGGAAACAGCCTCTCTGCCT
230	AAGATAAGAATGAACCTTGGGCCT
231	AGGACAGAGACTGTAGCGACTACA
232	AGAAAAACACTCTGAAAAAAGCCT
233	AGGGATAAGGTCTGCATACACACT
234	AGAGGCAAGCGCTTTAGGGCT
235	TTTCGGATAAGAGTAAGGCCTGTC
236	GTAGCAACTGAAGGAACTCGGT
237	ACTAGAACTCCAGCATATTATACT
238	AGACTCGAACTCACAACCTCTCAT
239	TGCTTATGATTAGAACCAGCCT
240	TTCGGAGTGTTCTTAATGTAGACA
241	AAAAGGTGTGTAGATTCGAGAA
242	AGGGATAAGGTCTGCGTAGATACT
243	AGTGAGAAAATTGGACCTGCCT
244	ATGAAACCCGCGAACAAATTGAACA
245	TCAGATTCCGGAACTCACCCCC
246	ATCCAAAATGGCGACTCTGAATTT
247	GTTAGTTGTTAGACTTAGGGGCAC
248	TTCTGTCATCCTCCAAACCCT
249	TTCGGCTAGCTGTTAGAATGGC
250	TTCAATACTGATTCTTGGCCC
251	GTTACGTGTTCGAGCTGTGGAAGC
252	GTTACAGGGACATTATCAAGGACT
253	TGTAGGATAAGAGCTCATAGAGTT
254	GAGCCTTGGAGCAACGATCGTCGT
255	ATATGGCTTGAGGACGATCTGAAA
256	GGGCGGAGATCTCGGGGTTTACA
257	AACGACGCTAATACTGCTGGACCT
258	GTGGGAGATTTGAGTTGCGAC
259	ATCTCTTGGCTTTGTATTGTACTC
260	ACTAGAACTCCAGCATAACATACT
261	ACGAGATGGTAGAAATTTAAATT
262	GAAAAAGCGATTGTGACCGAGCCT
263	GTAGATAAAACAGGTTGAGGCTGT
264	TGACTCGAACCCAGGACCTAACA
265	CTTGGCTAGCTGTAATTCTTTGAC
266	AGAGATAAGGTCTGCGTACATACT
267	GGGATTATACTGGGTTGTTGCTGT
268	ATCCACGACTCGAACGCATGACCT
269	TCCTAGTTGTCTGAACATATGCCT
270	ATTCCCGCTGTGTAGAACTCTACG
271	TCAAAGAGGGGCAGTTGTAGACAC
272	TCTTGGTCGTGAATATCTGAACT
273	CGAACTGAACTAAGAGCGCT
274	AAGGATACCGAGGCTCTGTTTAGA
275	AGAGATGTTAGAACTTAAGGGT
276	ACCGGATCTACTCAAGAAAGCTGA
277	AGTTAGACAAACTTGTGAGCCT
278	AACCTATAGAACAACATGACCT
279	ATATAGTCGGGCTCCAATACAAAT
280	AGATCCGTTTGAGATTCTGAGCCT
281	AAAGATCGGATCTAAGACATACCT
282	CATCAAGTAACCAATCGGACGGAT
283	AAACGAAACTCTGACATTACACTG
284	AAGATAAGAATGGACCTTGGGCCT
285	ACCCGACTGCTAGAATGCTGAAGT
286	ATTGGACCAGACTACCCGCCT
287	TCACAGGATACTATTAACATG
288	ATCCTGGGGTAGAGAGACTGTTTC
289	TACCTGAGCTTTCTGATCGCCT
290	ACGAGTTCGAACTGTGGAAATAGT
291	GTTTCCAATCGACCATCGGCTCT
292	AAAAGATAGGATCTAAGACGTACC
293	GCCCGACTATTAGAATGCTGAAGT
294	ACTCCAATGTAGACACCAGGCACC
295	ACCCTTGGATAGAAAGACTGTTTC
296	TATTTGGAAAACATGGACGACT
297	GATACCAAGTATTGAGCAGGACCT
298	TACTAGACCTCCAGACTTTCCTC
299	GATGGACTATGCAAAGAAGGCA
300	ACTCGAACTCACAAACTCTCAATT
301	AACGAAACTCTGACATTACACTGA
302	GGTAGTTCGATCGTGGAATTTC
303	AGACTGTTTACAATAGACCCTTGG
304	ATGCACTAAGAACTTATCCAAAGC
305	AAAGGCATCGGGACCAAGGAAC
306	ACAGAATTAAGTTTTACTATGGAC
307	TCGTAGAGTTCTGGGTACATCC
308	TCTTTTTTGAACAGTTGGACCT
309	TGTTTACTCTGATAGAAACCCT
310	AGAATAGAAGAGTCCGTCGAC
311	TAGAGGCGAGGTAGATTTACTT
312	ATGATAAGAATGAACCTTGGGCCT
313	ATCCAACTTAGACCAGAACAACCT
314	TTGTGAGACAAAAAGAAGCCT
315	GAGGGGCAGCTGTAGACACGTGAT
316	GTCTTTCGGAAACAGTCTCTCAAC
317	TACATGTAGATACTTGGGGCCC
318	CCTCCTGTGCCTGTGAATTAAAGA
319	AGTCCCGTCTACTAGAATCCTGAA
320	TGAGACGATGTCTGACAGACT

## Sheet: Table S3c
Table S1c. List of the identified miRNA targets of N. benthamiana infected with PSV-P and PSV-P+satRNA.
miRNA_Accession Number	Target_Accession Number	Expectation	UPE$	miRNA_start	miRNA_end	Target_start	Target_end	miRNA_aligned_fragment	Target_aligned_fragment	Inhibition	Multiplicity	Target_Description
1216_2	Nbv5.1tr6240551	0	-1	1	23	138	160	CUAGAACUCCAGCAUAAUAUACA	AAUAUAUUAUGCUGGAGUUCUAG	Cleavage	1	not determined by homology or low homology during annotation
1326_1	Nbv5.1tr6218800	0	-1	1	24	1168	1191	AAUAUACUGGAGAUCGGUGCGCCU	AUAUGCACCGAUCUCCAGUAUAUU	Cleavage	2	Cysteine-rich extensin-like protein-1 n=3 Tax=Nicotiana tabacum RepID=Q08194_TOBAC (probable)
1333_1	Nbv5.1tr6200302	0	-1	1	21	550	570	UGGAGAAGCAGGGCACGUGCA	UGCACGUGCCCUGCUUCUCCA	Cleavage	1	not determined by homology or low homology during annotation
1396_1	Nbv5.1tr6242242	0	-1	1	21	694	714	AUUGAGUGCAGCGUUGAUGAA	GUCAUCAACGCUGCACUCAAU	Cleavage	1	Laccase-3 (probable)
1492_1	Nbv5.1tr6225769	0	-1	1	23	991	1013	CUGGAACUCCAAUAUAUUAUACU	AACAUAAUAUAUUGGAGUUCCAG	Cleavage	1	Mitochondrial pyruvate carrier 1 (probable)
1504_1	Nbv5.1tr6207787	0	-1	1	20	1025	1044	AGAGAGACUGUUUCCAAUCA	UGAUUGGAAACAGUCUCUCU	Cleavage	1	Putative uncharacterized protein n=1 Tax=Ricinus communis RepID=B9T319_RICCO (probable)
1504_1	Nbv5.1tr6241064	0	-1	1	20	65	84	AGAGAGACUGUUUCCAAUCA	CGAUUGGAAACAGUCUCUCU	Cleavage	1	not determined by homology or low homology during annotation
1504_1	Nbv5.1tr6223706	0	-1	1	20	717	736	AGAGAGACUGUUUCCAAUCA	CGAUUGGAAACAGUCUCUCU	Cleavage	1	U6 snRNA-associated Sm-like protein LSm1 (probable)
1504_1	Nbv5.1tr6227607	0	-1	1	20	1642	1661	AGAGAGACUGUUUCCAAUCA	CGAUUGGAAACAGUCUCUCU	Cleavage	1	Ureide permease 2 (probable)
1531_1	Nbv5.1tr6219365	0	-1	1	21	1188	1208	UUGAGCCGCGCCAAUAUCACU	AAUGAUAUUGGCGCGGCUCAA	Cleavage	1	Scarecrow-like protein 6 (probable)
1531_1	Nbv5.1tr6207493	0	-1	1	21	1320	1340	UUGAGCCGCGCCAAUAUCACU	AAUGAUAUUGGCGCGGCUCAA	Cleavage	1	Scarecrow-like protein 6 (probable)
1531_1	Nbv5.1tr6207492	0	-1	1	21	1446	1466	UUGAGCCGCGCCAAUAUCACU	AAUGAUAUUGGCGCGGCUCAA	Cleavage	1	Scarecrow-like protein 6 (probable)
1696_1	Nbv5.1tr6241525	0	-1	1	24	125	148	UUUGGAGAAUCCGACACGCACCCG	CGGGUGCGUGUCGGAUUCUCCAAA	Cleavage	1	Os01g0928700 [Oryza sativa Japonica Group] (probable)
1696_1	Nbv5.1tr6227778	0	-1	1	24	281	304	UUUGGAGAAUCCGACACGCACCCG	UCCGUGCGUGUCGGAUUCUCCAAA	Cleavage	1	not determined by homology or low homology during annotation
1794_1	Nbv5.1tr6214031	0	-1	1	24	2477	2500	AAAUUGUGAGACAAAAAGGAGCCU	AGGCUCCUUUUUGUCUCACAAUUU	Cleavage	1	Uncharacterized protein sll0103 (probable)
1794_1	Nbv5.1tr6214029	0	-1	1	24	2477	2500	AAAUUGUGAGACAAAAAGGAGCCU	AGGCUCCUUUUUGUCUCACAAUUU	Cleavage	1	Uncharacterized protein sll0103 (probable)
1794_1	Nbv5.1tr6214030	0	-1	1	24	2624	2647	AAAUUGUGAGACAAAAAGGAGCCU	AGGCUCCUUUUUGUCUCACAAUUU	Cleavage	1	Uncharacterized protein sll0103 (probable)
1832_1	Nbv5.1tr6241525	0	-1	1	24	126	149	UUUUGGAGAAUCCGACACGCACCC	GGGUGCGUGUCGGAUUCUCCAAAA	Cleavage	1	Os01g0928700 [Oryza sativa Japonica Group] (probable)
1832_1	Nbv5.1tr6227778	0	-1	1	24	282	305	UUUUGGAGAAUCCGACACGCACCC	CCGUGCGUGUCGGAUUCUCCAAAA	Cleavage	1	not determined by homology or low homology during annotation
1865_1	Nbv5.1tr6206787	0	-1	1	24	4480	4503	AAUUUGUGAGACAAAAAGGAGCCU	AGACUCCUUUUUGUCUCACAAAUU	Cleavage	1	Endoribonuclease Dicer homolog 2 (probable)
2027_1	Nbv5.1tr6216917	0	-1	1	24	567	590	AUUUUUGGAGGAUCUGACACGAGU	ACGUGUGUCAGAUCCUCCAAAAAU	Cleavage	1	Histidine kinase CKI1 (probable)
2027_1	Nbv5.1tr6201472	0	-1	1	24	772	795	AUUUUUGGAGGAUCUGACACGAGU	ACGUGUGUCAGAUCCUCCAAAAAU	Cleavage	1	Histidine kinase CKI1 (probable)
2184_1	Nbv5.1tr6232421	0	-1	1	24	303	326	AAUAUACUGGAGAUCAAUGCACCU	GGGUGCAUUGAUCUCCAGUAUAUU	Cleavage	1	not determined by homology or low homology during annotation
2280_1	Nbv5.1tr6222789	0	-1	1	21	1815	1835	UGCCUGGCUCCCUGUAUGCCA	AGGCAUACAGGGAGCCAGGCA	Cleavage	1	Auxin response factor 18 (probable)
2328_1	Nbv5.1tr6214031	0	-1	1	21	2477	2497	UUGUGAGACAAAAAGGAGCCU	AGGCUCCUUUUUGUCUCACAA	Cleavage	1	Uncharacterized protein sll0103 (probable)
2328_1	Nbv5.1tr6214029	0	-1	1	21	2477	2497	UUGUGAGACAAAAAGGAGCCU	AGGCUCCUUUUUGUCUCACAA	Cleavage	1	Uncharacterized protein sll0103 (probable)
2328_1	Nbv5.1tr6214030	0	-1	1	21	2624	2644	UUGUGAGACAAAAAGGAGCCU	AGGCUCCUUUUUGUCUCACAA	Cleavage	1	Uncharacterized protein sll0103 (probable)
40_1	Nbv5.1tr6242242	0	-1	1	21	694	714	AUUGAGUGCAGCGUUGAUGAC	GUCAUCAACGCUGCACUCAAU	Cleavage	1	Laccase-3 (probable)
491_1	Nbv5.1tr6219365	0	-1	1	21	1188	1208	UUGAGCCGCGCCAAUAUCACG	AAUGAUAUUGGCGCGGCUCAA	Cleavage	1	Scarecrow-like protein 6 (probable)
491_1	Nbv5.1tr6207493	0	-1	1	21	1320	1340	UUGAGCCGCGCCAAUAUCACG	AAUGAUAUUGGCGCGGCUCAA	Cleavage	1	Scarecrow-like protein 6 (probable)
491_1	Nbv5.1tr6207492	0	-1	1	21	1446	1466	UUGAGCCGCGCCAAUAUCACG	AAUGAUAUUGGCGCGGCUCAA	Cleavage	1	Scarecrow-like protein 6 (probable)
792_1	Nbv5.1tr6214474	0	-1	1	21	289	309	ACCCAGAAAAGUGACGGACUC	GAGUCCGUCACUUUUCUGGGU	Cleavage	1	Retrovirus-related Pol polyprotein from transposon 17.6 (probable)
792_1	Nbv5.1tr6214473	0	-1	1	21	289	309	ACCCAGAAAAGUGACGGACUC	GAGUCCGUCACUUUUCUGGGU	Cleavage	1	Retrovirus-related Pol polyprotein from transposon 17.6 (probable)
1197_1	Nbv5.1tr6233369	1	-1	1	24	216	239	AAUAUACUGGAGAUUGGUACACCU	AGGUGUUCCAAUCUCCAGUAUAUU	Cleavage	1	UPF0481 protein At3g47200 (probable)
1222_1	Nbv5.1tr6222416	1	-1	1	21	423	443	UGCGCGGACUCUCCAAAAUGC	GCAUAUUGGAGAGUCCGCGCA	Cleavage	1	not determined by homology or low homology during annotation
1222_1	Nbv5.1tr6241525	1	-1	1	21	187	207	UGCGCGGACUCUCCAAAAUGC	GUACUUUGGAGAGUCCGCGCA	Cleavage	1	Os01g0928700 [Oryza sativa Japonica Group] (probable)
1290_1	Nbv5.1tr6240551	1	-1	1	24	138	161	ACUAGAACUCCAGCAUAUUAUACU	AAUAUAUUAUGCUGGAGUUCUAGU	Cleavage	1	not determined by homology or low homology during annotation
1326_1	Nbv5.1tr6222975	1	-1	1	24	167	190	AAUAUACUGGAGAUCGGUGCGCCU	AGGUGCUCCGAUCUCCAGUAUAUU	Cleavage	1	not determined by homology or low homology during annotation
1333_1	Nbv5.1tr6216200	1	-1	1	21	2195	2215	UGGAGAAGCAGGGCACGUGCA	AGCAUGUGCCCUGCUUCUCCA	Cleavage	1	Putative uncharacterized protein n=1 Tax=Vitis vinifera RepID=F6HXQ5_VITVI (probable)
1333_1	Nbv5.1tr6243506	1	-1	1	21	749	769	UGGAGAAGCAGGGCACGUGCA	AGCAAGUGCCCUGCUUCUCCA	Cleavage	1	NAC domain-containing protein 21/22 (probable)
1333_1	Nbv5.1tr6235687	1	-1	1	21	783	803	UGGAGAAGCAGGGCACGUGCA	AGCAAGUGCCCUGCUUCUCCA	Cleavage	1	NAC domain-containing protein 21/22 (probable)
1479_1	Nbv5.1tr6205274	1	-1	1	20	1229	1248	UUGGCAUUCUGUCCACCUCC	GGAGGUUGACAGAAUGCCAA	Cleavage	1	F-box only protein 6 (probable)
1504_1	Nbv5.1tr6239877	1	-1	1	20	152	171	AGAGAGACUGUUUCCAAUCA	CUAUUGGAAACAGUCUCUCU	Cleavage	1	not determined by homology or low homology during annotation
1504_1	Nbv5.1tr6237502	1	-1	1	20	307	326	AGAGAGACUGUUUCCAAUCA	CGAAUGGAAACAGUCUCUCU	Cleavage	1	60S ribosomal protein L6, mitochondrial (probable)
1504_1	Nbv5.1tr6243140	1	-1	1	20	47	66	AGAGAGACUGUUUCCAAUCA	CGAUUAGAAACAGUCUCUCU	Cleavage	1	not determined by homology or low homology during annotation
1531_1	Nbv5.1tr6234087	1	-1	1	21	1591	1611	UUGAGCCGCGCCAAUAUCACU	AGGGAUAUUGGCGCGGCUCAA	Cleavage	1	Scarecrow-like protein 6 (probable)
1536_1	Nbv5.1tr6218800	1	-1	1	24	1168	1191	AAUAUACUGGAGAUCGCUGCACCU	AUAUGCACCGAUCUCCAGUAUAUU	Cleavage	2	Cysteine-rich extensin-like protein-1 n=3 Tax=Nicotiana tabacum RepID=Q08194_TOBAC (probable)
155_1	Nbv5.1tr6206787	1	-1	1	24	4480	4503	AAUUUGUGAGACAAAAAAGAGCCU	AGACUCCUUUUUGUCUCACAAAUU	Cleavage	1	Endoribonuclease Dicer homolog 2 (probable)
161_1	Nbv5.1tr6236982	1	-1	1	21	1403	1423	UCGGACCAGGCUUCAUUCCUC	CUGGAAUGAAGCCUGGUCCGG	Cleavage	1	Homeobox-leucine zipper protein ATHB-15 (probable)
161_1	Nbv5.1tr6207457	1	-1	1	21	492	512	UCGGACCAGGCUUCAUUCCUC	CUGGAAUGAAGCCUGGUCCGG	Cleavage	1	Homeobox-leucine zipper protein ATHB-15 (probable)
161_1	Nbv5.1tr6207458	1	-1	1	21	492	512	UCGGACCAGGCUUCAUUCCUC	CUGGAAUGAAGCCUGGUCCGG	Cleavage	1	Homeobox-leucine zipper protein ATHB-15 (probable)
161_1	Nbv5.1tr6200736	1	-1	1	21	869	889	UCGGACCAGGCUUCAUUCCUC	CUGGAAUGAAGCCUGGUCCGG	Cleavage	1	Homeobox-leucine zipper protein ATHB-15 (probable)
161_1	Nbv5.1tr6200650	1	-1	1	21	1472	1492	UCGGACCAGGCUUCAUUCCUC	CUGGAAUGAAGCCUGGUCCGG	Cleavage	1	Homeobox-leucine zipper protein ATHB-15 (probable)
163_1	Nbv5.1tr6240551	1	-1	1	24	138	161	GCUAGAACUCCAGCAUAAUAUACU	AAUAUAUUAUGCUGGAGUUCUAGU	Cleavage	2	not determined by homology or low homology during annotation
1672_1	Nbv5.1tr6232421	1	-1	1	24	156	179	ACUAGAACUCCAGUAUAUUAUACU	AAUAUAUUAUACUGGAGUUCUAGU	Cleavage	1	not determined by homology or low homology during annotation
1696_1	Nbv5.1tr6211611	1	-1	1	24	4673	4696	UUUGGAGAAUCCGACACGCACCCG	CAGGUGUGUGUCGGAUUCUCCAAA	Cleavage	1	ATP-dependent DNA helicase pcrA (probable)
1759_1	Nbv5.1tr6222975	1	-1	1	24	167	190	AAUAUACUGGAGAUCGGGGCACCU	AGGUGCUCCGAUCUCCAGUAUAUU	Cleavage	1	not determined by homology or low homology during annotation
1759_1	Nbv5.1tr6218800	1	-1	1	24	1168	1191	AAUAUACUGGAGAUCGGGGCACCU	AUAUGCACCGAUCUCCAGUAUAUU	Cleavage	2	Cysteine-rich extensin-like protein-1 n=3 Tax=Nicotiana tabacum RepID=Q08194_TOBAC (probable)
1832_1	Nbv5.1tr6211611	1	-1	1	24	4674	4697	UUUUGGAGAAUCCGACACGCACCC	AGGUGUGUGUCGGAUUCUCCAAAA	Cleavage	1	ATP-dependent DNA helicase pcrA (probable)
1832_1	Nbv5.1tr6246125	1	-1	1	24	366	389	UUUUGGAGAAUCCGACACGCACCC	UCACCCAUGUCGGAUUCUCCAAAA	Cleavage	1	not determined by homology or low homology during annotation
1832_1	Nbv5.1tr6236664	1	-1	1	24	154	177	UUUUGGAGAAUCCGACACGCACCC	AUAUCCAUGUCGGAUUCUCCAAAA	Cleavage	1	not determined by homology or low homology during annotation
1865_1	Nbv5.1tr6225655	1	-1	1	24	740	763	AAUUUGUGAGACAAAAAGGAGCCU	AGGUUUCUUUUUGUCUCACAAAUU	Cleavage	1	Autophagy-related protein 8i (probable)
2027_1	Nbv5.1tr6245562	1	-1	1	24	132	154	AUUUUUGGAGGAUCUGACACGAGU	AC-CGUGUCGGAUCCUCCAAAAAU	Cleavage	1	not determined by homology or low homology during annotation
2027_1	Nbv5.1tr6222416	1	-1	1	24	364	387	AUUUUUGGAGGAUCUGACACGAGU	AUACGUGUCGGAUCCUCCAAAAAU	Cleavage	1	not determined by homology or low homology during annotation
2027_1	Nbv5.1tr6235228	1	-1	1	24	158	183	AUUUUUGGAGGAUCUGACAC--GAGU	ACCCCGGUGUCGGAUCCUCCAAAAAU	Cleavage	1	Putative uncharacterized protein n=1 Tax=Vitis vinifera RepID=A5B9E1_VITVI (probable)
2027_1	Nbv5.1tr6239873	1	-1	1	24	100	123	AUUUUUGGAGGAUCUGACACGAGU	ACCUGUGUAAGAUCCUCCAAAAAU	Cleavage	1	not determined by homology or low homology during annotation
2027_1	Nbv5.1tr6205234	1	-1	1	24	1833	1856	AUUUUUGGAGGAUCUGACACGAGU	GUGUGUGUCGGAUCCUCCAAAAAU	Cleavage	1	Probable nucleoredoxin 2 (probable)
2027_1	Nbv5.1tr6237973	1	-1	1	24	3106	3129	AUUUUUGGAGGAUCUGACACGAGU	ACCUGUAUCAGAUCCUCCAAAAAU	Cleavage	1	LRR receptor-like serine/threonine-protein kinase GSO1 (probable)
2027_1	Nbv5.1tr6208023	1	-1	1	24	275	298	AUUUUUGGAGGAUCUGACACGAGU	ACCCAUAUCAGAUCCUCCAAAAAU	Cleavage	1	not determined by homology or low homology during annotation
2027_1	Nbv5.1tr6229472	1	-1	1	24	689	713	AUUUUUGGAGGAUCUGACACG-AGU	GUUACAUGUCGGAUCCUCCAAAAAU	Cleavage	1	L-allo-threonine aldolase (probable)
2027_1	Nbv5.1tr6212364	1	-1	1	24	2082	2105	AUUUUUGGAGGAUCUGACACGAGU	AAUAUUAUCAGAUCCUCCAAAAAU	Cleavage	1	G-type lectin S-receptor-like serine/threonine-protein kinase At4g27290 (probable)
2232_1	Nbv5.1tr6236982	1	-1	1	21	1403	1423	UCGGACCAGGCUUCAUUCCCC	CUGGAAUGAAGCCUGGUCCGG	Cleavage	1	Homeobox-leucine zipper protein ATHB-15 (probable)
2232_1	Nbv5.1tr6207457	1	-1	1	21	492	512	UCGGACCAGGCUUCAUUCCCC	CUGGAAUGAAGCCUGGUCCGG	Cleavage	1	Homeobox-leucine zipper protein ATHB-15 (probable)
2232_1	Nbv5.1tr6207458	1	-1	1	21	492	512	UCGGACCAGGCUUCAUUCCCC	CUGGAAUGAAGCCUGGUCCGG	Cleavage	1	Homeobox-leucine zipper protein ATHB-15 (probable)
2232_1	Nbv5.1tr6200736	1	-1	1	21	869	889	UCGGACCAGGCUUCAUUCCCC	CUGGAAUGAAGCCUGGUCCGG	Cleavage	1	Homeobox-leucine zipper protein ATHB-15 (probable)
2232_1	Nbv5.1tr6200650	1	-1	1	21	1472	1492	UCGGACCAGGCUUCAUUCCCC	CUGGAAUGAAGCCUGGUCCGG	Cleavage	1	Homeobox-leucine zipper protein ATHB-15 (probable)
2249_1	Nbv5.1tr6214031	1	-1	1	21	2477	2497	UUGUGAGACAAAAAUGAGCCU	AGGCUCCUUUUUGUCUCACAA	Cleavage	1	Uncharacterized protein sll0103 (probable)
2249_1	Nbv5.1tr6214029	1	-1	1	21	2477	2497	UUGUGAGACAAAAAUGAGCCU	AGGCUCCUUUUUGUCUCACAA	Cleavage	1	Uncharacterized protein sll0103 (probable)
2249_1	Nbv5.1tr6214030	1	-1	1	21	2624	2644	UUGUGAGACAAAAAUGAGCCU	AGGCUCCUUUUUGUCUCACAA	Cleavage	1	Uncharacterized protein sll0103 (probable)
2263_1	Nbv5.1tr6217224	1	-1	1	24	105	128	UAAUAUACUGGAGAUUGAAGCACC	GGUGCUUCAAACUCCAGUAUAUUA	Cleavage	2	not determined by homology or low homology during annotation
2263_1	Nbv5.1tr6207541	1	-1	1	24	4151	4174	UAAUAUACUGGAGAUUGAAGCACC	GGUGCUUCAAACUCCAGUAUAUUA	Cleavage	1	UPI00023385C8 related cluster n=1 Tax=unknown RepID=UPI00023385C8 (probable)
2263_1	Nbv5.1tr6233369	1	-1	1	24	217	240	UAAUAUACUGGAGAUUGAAGCACC	GGUGUUCCAAUCUCCAGUAUAUUA	Cleavage	1	UPF0481 protein At3g47200 (probable)
2263_1	Nbv5.1tr6218800	1	-1	1	24	1088	1111	UAAUAUACUGGAGAUUGAAGCACC	GGUACUCCAAUCUCCAGUAUAUUA	Cleavage	2	Cysteine-rich extensin-like protein-1 n=3 Tax=Nicotiana tabacum RepID=Q08194_TOBAC (probable)
2263_1	Nbv5.1tr6231822	1	-1	1	24	131	154	UAAUAUACUGGAGAUUGAAGCACC	UGUAUUCCAAUCUCCAGUAUAUUA	Cleavage	1	not determined by homology or low homology during annotation
2265_1	Nbv5.1tr6212317	1	-1	1	21	868	888	UGAUUGAGCCGUGCCAAUAUC	GAUACUGGCACGGCUCAAUCA	Cleavage	1	Scarecrow-like protein 15 (probable)
2268_1	Nbv5.1tr6236375	1	-1	1	24	839	862	UGUAUUCGACUGUAUUCACGACGU	AUGCUAUGAAUACAGUCGAAUACA	Cleavage	2	Glutaredoxin-C4 (probable)
2280_1	Nbv5.1tr6215092	1	-1	1	21	1413	1433	UGCCUGGCUCCCUGUAUGCCA	GGGCAUGCAGGGAGCCAGGCA	Cleavage	1	Auxin response factor 17 (probable)
2280_1	Nbv5.1tr6244471	1	-1	1	21	31	51	UGCCUGGCUCCCUGUAUGCCA	CAACAUACAGGGAGCCAGGCA	Cleavage	1	not determined by homology or low homology during annotation
2287_1	Nbv5.1tr6221568	1	-1	1	21	643	663	UGAGUGUGAGGCGUUGGAUCG	AACUCCAACGCCUCACACUCA	Cleavage	1	not determined by homology or low homology during annotation
2328_1	Nbv5.1tr6223558	1	-1	1	21	491	511	UUGUGAGACAAAAAGGAGCCU	AGCCUCCUUUUUGUCUCACAA	Cleavage	1	hypothetical protein MTR_3g029970 [Medicago truncatula] (probable)
2328_1	Nbv5.1tr6206787	1	-1	1	21	4480	4500	UUGUGAGACAAAAAGGAGCCU	AGACUCCUUUUUGUCUCACAA	Cleavage	1	Endoribonuclease Dicer homolog 2 (probable)
2344_1	Nbv5.1tr6225655	1	-1	1	21	740	760	UUGUGAGACAAAAAGAAGCCU	AGGUUUCUUUUUGUCUCACAA	Cleavage	1	Autophagy-related protein 8i (probable)
2344_1	Nbv5.1tr6214031	1	-1	1	21	2477	2497	UUGUGAGACAAAAAGAAGCCU	AGGCUCCUUUUUGUCUCACAA	Cleavage	1	Uncharacterized protein sll0103 (probable)
2344_1	Nbv5.1tr6214029	1	-1	1	21	2477	2497	UUGUGAGACAAAAAGAAGCCU	AGGCUCCUUUUUGUCUCACAA	Cleavage	1	Uncharacterized protein sll0103 (probable)
2344_1	Nbv5.1tr6214030	1	-1	1	21	2624	2644	UUGUGAGACAAAAAGAAGCCU	AGGCUCCUUUUUGUCUCACAA	Cleavage	1	Uncharacterized protein sll0103 (probable)
2372_1	Nbv5.1tr6206787	1	-1	1	24	4480	4503	AAUUUGUGAGACAAAAAUGAGCCU	AGACUCCUUUUUGUCUCACAAAUU	Cleavage	1	Endoribonuclease Dicer homolog 2 (probable)
2401_1	Nbv5.1tr6211489	1	-1	1	20	552	571	UGACAGAAGAGAGUGAGCAC	AUGCUCGCUCUCUUCUGUCA	Cleavage	1	Squamosa promoter-binding protein 1 (probable)
2401_1	Nbv5.1tr6226120	1	-1	1	20	819	838	UGACAGAAGAGAGUGAGCAC	GUGCUCUCUCUCUUCUGUCA	Cleavage	1	Squamosa promoter-binding-like protein 6 (probable)
2401_1	Nbv5.1tr6226421	1	-1	1	20	847	866	UGACAGAAGAGAGUGAGCAC	GUGCUCUCUCUCUUCUGUCA	Cleavage	1	Squamosa promoter-binding-like protein 9 (probable)
2401_1	Nbv5.1tr6226420	1	-1	1	20	850	869	UGACAGAAGAGAGUGAGCAC	GUGCUCUCUCUCUUCUGUCA	Cleavage	1	Squamosa promoter-binding-like protein 9 (probable)
2401_1	Nbv5.1tr6231401	1	-1	1	20	1304	1323	UGACAGAAGAGAGUGAGCAC	GUGCUCCCUCUCUUCUGUCA	Cleavage	1	Squamosa promoter-binding-like protein 6 (probable)
2401_1	Nbv5.1tr6205233	1	-1	1	20	1399	1418	UGACAGAAGAGAGUGAGCAC	GUGCUCCCUCUCUUCUGUCA	Cleavage	1	Squamosa promoter-binding-like protein 6 (probable)
2401_1	Nbv5.1tr6231406	1	-1	1	20	1745	1764	UGACAGAAGAGAGUGAGCAC	GUGCUCUCUCUCUUCUGUCA	Cleavage	1	Squamosa promoter-binding-like protein 6 (probable)
2401_1	Nbv5.1tr6221303	1	-1	1	20	1785	1804	UGACAGAAGAGAGUGAGCAC	GUGCUCUCUCUCUUCUGUCA	Cleavage	1	Squamosa promoter-binding-like protein 16 (probable)
2401_1	Nbv5.1tr6231400	1	-1	1	20	1633	1652	UGACAGAAGAGAGUGAGCAC	GUGCUCUCUCUCUUCUGUCA	Cleavage	1	Squamosa promoter-binding-like protein 6 (probable)
2401_1	Nbv5.1tr6200679	1	-1	1	20	47	66	UGACAGAAGAGAGUGAGCAC	UUGCUCUCUCUCUUCUGUCA	Cleavage	1	not determined by homology or low homology during annotation
2401_1	Nbv5.1tr6236688	1	-1	1	20	727	746	UGACAGAAGAGAGUGAGCAC	UUGCUCUCUCUCUUCUGUCA	Cleavage	1	Squamosa promoter-binding-like protein 4 (probable)
2401_1	Nbv5.1tr6205232	1	-1	1	20	1305	1324	UGACAGAAGAGAGUGAGCAC	AUGCUCUCUCUCUUCUGUCA	Cleavage	1	Squamosa promoter-binding-like protein 6 (probable)
2406_1	Nbv5.1tr6212722	1	-1	1	21	3806	3826	UUAGAUUCACGCACAAACUCG	GGUGUUUGUGCGUGAAUCUAA	Cleavage	1	Protein argonaute 2 (probable)
269_1	Nbv5.1tr6240551	1	-1	1	24	138	161	UCUAGAACUCCAGCAUAAUAUACU	AAUAUAUUAUGCUGGAGUUCUAGU	Cleavage	1	not determined by homology or low homology during annotation
371_1	Nbv5.1tr6218800	1	-1	1	24	1087	1110	AAUAUACUGGAGAUUGGUGCGCCU	AGGUACUCCAAUCUCCAGUAUAUU	Cleavage	2	Cysteine-rich extensin-like protein-1 n=3 Tax=Nicotiana tabacum RepID=Q08194_TOBAC (probable)
371_1	Nbv5.1tr6218800	1	-1	1	24	1168	1191	AAUAUACUGGAGAUUGGUGCGCCU	AUAUGCACCGAUCUCCAGUAUAUU	Cleavage	2	Cysteine-rich extensin-like protein-1 n=3 Tax=Nicotiana tabacum RepID=Q08194_TOBAC (probable)
491_1	Nbv5.1tr6234087	1	-1	1	21	1591	1611	UUGAGCCGCGCCAAUAUCACG	AGGGAUAUUGGCGCGGCUCAA	Cleavage	1	Scarecrow-like protein 6 (probable)
791_1	Nbv5.1tr6240551	1	-1	1	23	138	160	UUAGAACUCCAGCAUAAUAUACU	AAUAUAUUAUGCUGGAGUUCUAG	Cleavage	1	not determined by homology or low homology during annotation
803_1	Nbv5.1tr6212317	1	-1	1	21	865	885	UUGAGCCGUGCCAAUAUCACG	UGUGAUACUGGCACGGCUCAA	Cleavage	1	Scarecrow-like protein 15 (probable)
873_1	Nbv5.1tr6245752	1	-1	1	22	80	101	UUGCCCGGACUCUCUAAAAAUG	CAUUUUUGGAGAGUCCGGGCAA	Cleavage	1	not determined by homology or low homology during annotation
873_1	Nbv5.1tr6224564	1	-1	1	22	90	111	UUGCCCGGACUCUCUAAAAAUG	CUAUUUUGGAGAGUCCGGGCAA	Cleavage	1	not determined by homology or low homology during annotation
990_1	Nbv5.1tr6218800	1	-1	1	23	1169	1189	UAUACUGGAGAUCCGUGCACCUA	UA--UGCACCGAUCUCCAGUAUA	Cleavage	1	Cysteine-rich extensin-like protein-1 n=3 Tax=Nicotiana tabacum RepID=Q08194_TOBAC (probable)
1094_2	Nbv5.1tr6211459	1.5	-1	1	21	1129	1149	UGCCAAAGGAGAGUUGCCCUG	UAGGGCAAAUCUCCUUUGGCA	Cleavage	2	Probable ubiquitin-conjugating enzyme E2 24 (probable)
1094_2	Nbv5.1tr6211459	1.5	-1	1	21	840	860	UGCCAAAGGAGAGUUGCCCUG	CUGGGCAAAUCUCCUUUGGCA	Cleavage	2	Probable ubiquitin-conjugating enzyme E2 24 (probable)
1096_2	Nbv5.1tr6229403	1.5	-1	1	21	1702	1722	CGCCAAAGGAGAGCUGCCCUG	UUGGGCAGCUGUCCUUUGGCG	Translation	1	Putative uncharacterized protein n=1 Tax=Ricinus communis RepID=B9R8A4_RICCO (probable)
118_1	Nbv5.1tr6240551	1.5	-1	1	24	138	161	AAUAGAACUCCAGCAUAAUAUACU	AAUAUAUUAUGCUGGAGUUCUAGU	Cleavage	1	not determined by homology or low homology during annotation
1216_2	Nbv5.1tr6232421	1.5	-1	1	23	156	178	CUAGAACUCCAGCAUAAUAUACA	AAUAUAUUAUACUGGAGUUCUAG	Cleavage	1	not determined by homology or low homology during annotation
1217_1	Nbv5.1tr6206787	1.5	-1	1	24	4480	4503	AAUUUAUGAGACAAAAAGGAGCCU	AGACUCCUUUUUGUCUCACAAAUU	Cleavage	1	Endoribonuclease Dicer homolog 2 (probable)
1222_1	Nbv5.1tr6227778	1.5	-1	1	21	342	362	UGCGCGGACUCUCCAAAAUGC	GUAUUUUGGAGAGUCCGUGCA	Cleavage	1	not determined by homology or low homology during annotation
1222_1	Nbv5.1tr6234570	1.5	-1	1	21	2020	2040	UGCGCGGACUCUCCAAAAUGC	GUAUUUUGGAGAGUCCGCGUA	Cleavage	1	RNA-binding protein Musashi homolog Rbp6 (probable)
1222_1	Nbv5.1tr6241599	1.5	-1	1	21	208	228	UGCGCGGACUCUCCAAAAUGC	ACAUUUUGGAGAGUCCGCGUA	Cleavage	1	not determined by homology or low homology during annotation
1222_1	Nbv5.1tr6242680	1.5	-1	1	21	257	277	UGCGCGGACUCUCCAAAAUGC	ACAUUUUGGAGAGUCCGCGUA	Cleavage	1	not determined by homology or low homology during annotation
1222_1	Nbv5.1tr6224467	1.5	-1	1	21	57	77	UGCGCGGACUCUCCAAAAUGC	UCAUUUUGGAGAGUCCGCGUA	Cleavage	1	not determined by homology or low homology during annotation
1222_1	Nbv5.1tr6210074	1.5	-1	1	21	36	56	UGCGCGGACUCUCCAAAAUGC	GUAUUUUGGAGAGUCCGCUCA	Cleavage	1	not determined by homology or low homology during annotation
1222_1	Nbv5.1tr6241180	1.5	-1	1	21	59	79	UGCGCGGACUCUCCAAAAUGC	GUAUUUUGGAGAGUCAGCGCA	Cleavage	1	not determined by homology or low homology during annotation
1222_1	Nbv5.1tr6239634	1.5	-1	1	21	18	38	UGCGCGGACUCUCCAAAAUGC	GUAUUUUGGAGAGUCCGCGGA	Cleavage	1	not determined by homology or low homology during annotation
1222_1	Nbv5.1tr6245177	1.5	-1	1	21	2966	2986	UGCGCGGACUCUCCAAAAUGC	UCAUUUUGGAGAGUCCACGCA	Cleavage	1	Pentatricopeptide repeat-containing protein At2g31400, chloroplastic (probable)
1222_1	Nbv5.1tr6224092	1.5	-1	1	21	192	212	UGCGCGGACUCUCCAAAAUGC	AUAUUUUGGAGAGUCCGCACA	Cleavage	1	not determined by homology or low homology during annotation
1254_1	Nbv5.1tr6221594	1.5	-1	1	24	250	273	UGAGUGUGAGGCGUUGGAUUGAUU	AAUCAAUCCAACACCUCACACUCA	Cleavage	1	not determined by homology or low homology during annotation
1254_1	Nbv5.1tr6205337	1.5	-1	1	24	7	30	UGAGUGUGAGGCGUUGGAUUGAUU	AAUCAAUCCAACGCCUCAAACUCA	Cleavage	1	not determined by homology or low homology during annotation
1254_1	Nbv5.1tr6234884	1.5	-1	1	24	632	655	UGAGUGUGAGGCGUUGGAUUGAUU	UAUCAAUCCAAAGCCUCACACUCA	Cleavage	1	not determined by homology or low homology during annotation
1326_1	Nbv5.1tr6206770	1.5	-1	1	24	2906	2929	AAUAUACUGGAGAUCGGUGCGCCU	AGGUGCACCGAUCUCCACUAUAUU	Cleavage	1	Mitogen-activated protein kinase 19 (probable)
1326_1	Nbv5.1tr6233369	1.5	-1	1	24	299	322	AAUAUACUGGAGAUCGGUGCGCCU	AGGUCCACCGAUCUCCCGUAUAUU	Cleavage	2	UPF0481 protein At3g47200 (probable)
1333_1	Nbv5.1tr6213678	1.5	-1	1	21	853	873	UGGAGAAGCAGGGCACGUGCA	AGCACGUGCCCUGUUUCUCCA	Cleavage	1	Protein CUP-SHAPED COTYLEDON 2 (probable)
1333_1	Nbv5.1tr6222853	1.5	-1	1	21	832	852	UGGAGAAGCAGGGCACGUGCA	GUCACGUGCACUGCUUCUCCA	Cleavage	1	NAC domain-containing protein 100 (probable)
1333_1	Nbv5.1tr6203800	1.5	-1	1	21	957	977	UGGAGAAGCAGGGCACGUGCA	GCCACGUGCACUGCUUCUCCA	Cleavage	1	NAC domain-containing protein 100 (probable)
1333_1	Nbv5.1tr6222306	1.5	-1	1	21	996	1016	UGGAGAAGCAGGGCACGUGCA	CUCACGUGCACUGCUUCUCCA	Cleavage	1	NAC domain-containing protein 100 (probable)
1396_1	Nbv5.1tr6245134	1.5	-1	1	21	730	750	AUUGAGUGCAGCGUUGAUGAA	GUCAUCAAUGCUGCACUCAAU	Cleavage	1	Laccase-4 (similar to)
1396_1	Nbv5.1tr6235693	1.5	-1	1	21	602	622	AUUGAGUGCAGCGUUGAUGAA	AUCAUCAAUGCUGCACUCAAU	Cleavage	1	Laccase-7 (probable)
1396_1	Nbv5.1tr6200220	1.5	-1	1	21	724	744	AUUGAGUGCAGCGUUGAUGAA	GUCAUCAAUGCUGCACUCAAU	Cleavage	1	Laccase-4 (probable)
1396_1	Nbv5.1tr6245921	1.5	-1	1	21	716	736	AUUGAGUGCAGCGUUGAUGAA	AUCAUCAAUGCUGCACUCAAU	Cleavage	1	Laccase-7 (probable)
1397_1	Nbv5.1tr6216917	1.5	-1	1	24	567	590	AUUUUUAGAGGAUCUGACACGAGU	ACGUGUGUCAGAUCCUCCAAAAAU	Cleavage	1	Histidine kinase CKI1 (probable)
1397_1	Nbv5.1tr6201472	1.5	-1	1	24	772	795	AUUUUUAGAGGAUCUGACACGAGU	ACGUGUGUCAGAUCCUCCAAAAAU	Cleavage	1	Histidine kinase CKI1 (probable)
1492_1	Nbv5.1tr6218800	1.5	-1	1	23	1021	1043	CUGGAACUCCAAUAUAUUAUACU	AACAUAAUAUAUUGGAUUUCCAG	Cleavage	1	Cysteine-rich extensin-like protein-1 n=3 Tax=Nicotiana tabacum RepID=Q08194_TOBAC (probable)
1492_1	Nbv5.1tr6211529	1.5	-1	1	23	1427	1449	CUGGAACUCCAAUAUAUUAUACU	AACAUAAUAUAUUGGAUUUCCAG	Cleavage	1	not determined by homology or low homology during annotation
1504_1	Nbv5.1tr6235655	1.5	-1	1	20	89	108	AGAGAGACUGUUUCCAAUCA	CGAUUGGAAACAGUCUCUUU	Cleavage	1	not determined by homology or low homology during annotation
1504_1	Nbv5.1tr6227637	1.5	-1	1	20	80	99	AGAGAGACUGUUUCCAAUCA	CGAUUGGAGACAGUCUCUCU	Cleavage	1	Zinc finger protein CONSTANS-LIKE 13 (probable)
1504_1	Nbv5.1tr6199917	1.5	-1	1	20	327	346	AGAGAGACUGUUUCCAAUCA	UGAUUGGAAACAGCCUCUCU	Cleavage	1	Putative RNA-directed DNA polymerase (Reverse transcriptase) n=1 Tax=Malus x domestica RepID=E4Z8N8_MALDO (probable)
1504_1	Nbv5.1tr6235979	1.5	-1	1	20	63	82	AGAGAGACUGUUUCCAAUCA	CGAUUGGAAACAGCCUCUCU	Cleavage	1	not determined by homology or low homology during annotation
1504_1	Nbv5.1tr6226726	1.5	-1	1	20	14	33	AGAGAGACUGUUUCCAAUCA	CGAUUGGAAACAGACUCUCU	Cleavage	1	not determined by homology or low homology during annotation
1504_1	Nbv5.1tr6200360	1.5	-1	1	20	274	293	AGAGAGACUGUUUCCAAUCA	CGAUUGGAAACAGCCUCUCU	Cleavage	1	not determined by homology or low homology during annotation
1504_1	Nbv5.1tr6243322	1.5	-1	1	20	244	263	AGAGAGACUGUUUCCAAUCA	CGAUUGGAAACAGCCUCUCU	Cleavage	1	not determined by homology or low homology during annotation
1504_1	Nbv5.1tr6241614	1.5	-1	1	20	198	217	AGAGAGACUGUUUCCAAUCA	CGAUUGGAAACAGCCUCUCU	Cleavage	1	not determined by homology or low homology during annotation
1504_1	Nbv5.1tr6235596	1.5	-1	1	20	159	178	AGAGAGACUGUUUCCAAUCA	CGAUUGGAAACAGCCUCUCU	Cleavage	1	not determined by homology or low homology during annotation
1504_1	Nbv5.1tr6235719	1.5	-1	1	20	298	317	AGAGAGACUGUUUCCAAUCA	CGAUUGGAAACAGCCUCUCU	Cleavage	1	not determined by homology or low homology during annotation
1504_1	Nbv5.1tr6228927	1.5	-1	1	20	291	310	AGAGAGACUGUUUCCAAUCA	CGAUUGGAAACAGCCUCUCU	Cleavage	1	not determined by homology or low homology during annotation
1504_1	Nbv5.1tr6224653	1.5	-1	1	20	380	399	AGAGAGACUGUUUCCAAUCA	CGAUUGGAAACAGCCUCUCU	Cleavage	1	not determined by homology or low homology during annotation
1504_1	Nbv5.1tr6228276	1.5	-1	1	20	149	168	AGAGAGACUGUUUCCAAUCA	CGAUUGGAAACAGCCUCUCU	Cleavage	1	not determined by homology or low homology during annotation
1504_1	Nbv5.1tr6234450	1.5	-1	1	20	33	52	AGAGAGACUGUUUCCAAUCA	CGAUUGGAAACAGCCUCUCU	Cleavage	1	not determined by homology or low homology during annotation
1504_1	Nbv5.1tr6199918	1.5	-1	1	20	311	330	AGAGAGACUGUUUCCAAUCA	CGAUUGGAAACAGCCUCUCU	Cleavage	1	not determined by homology or low homology during annotation
1504_1	Nbv5.1tr6200379	1.5	-1	1	20	10	29	AGAGAGACUGUUUCCAAUCA	CGAUUGGAAACAGCCUCUCU	Cleavage	1	not determined by homology or low homology during annotation
1504_1	Nbv5.1tr6243485	1.5	-1	1	20	8	27	AGAGAGACUGUUUCCAAUCA	CGAUUGGAAACAGCCUCUCU	Cleavage	1	Retrovirus-related Pol polyprotein from type-1 retrotransposable element R2 (probable)
1504_1	Nbv5.1tr6232294	1.5	-1	1	20	35	54	AGAGAGACUGUUUCCAAUCA	CGAUUGGAAACAGCCUCUCU	Cleavage	1	not determined by homology or low homology during annotation
1504_1	Nbv5.1tr6200368	1.5	-1	1	20	671	690	AGAGAGACUGUUUCCAAUCA	CGAUUGGAAACAGCCUCUCU	Cleavage	1	Polyprotein, putative n=1 Tax=Solanum demissum RepID=Q6L420_SOLDE (probable)
1504_1	Nbv5.1tr6232145	1.5	-1	1	20	166	185	AGAGAGACUGUUUCCAAUCA	CGAUUGGAAACAGCCUCUCU	Cleavage	1	Glycine-rich protein (probable)
1504_1	Nbv5.1tr6237660	1.5	-1	1	20	816	835	AGAGAGACUGUUUCCAAUCA	CGAUUGGAAACAGCCUCUCU	Cleavage	1	Predicted protein n=1 Tax=Populus trichocarpa RepID=B9I0L6_POPTR (probable)
1504_1	Nbv5.1tr6232611	1.5	-1	1	20	123	142	AGAGAGACUGUUUCCAAUCA	CGAUUGGAAACAGCCUCUCU	Cleavage	1	BTB/POZ and TAZ domain-containing protein 1 (probable)
1504_1	Nbv5.1tr6243449	1.5	-1	1	20	49	68	AGAGAGACUGUUUCCAAUCA	CGAUUGGAAACAGCCUCUCU	Cleavage	1	CWF19-like protein 2 (probable)
1504_1	Nbv5.1tr6224758	1.5	-1	1	20	1065	1084	AGAGAGACUGUUUCCAAUCA	CGAUUGGAAACAGCCUCUCU	Cleavage	1	Predicted protein n=1 Tax=Populus trichocarpa RepID=B9H1C2_POPTR (probable)
1504_1	Nbv5.1tr6214164	1.5	-1	1	20	1084	1103	AGAGAGACUGUUUCCAAUCA	CGAUUGGAAACAGACUCUCU	Cleavage	1	Tankyrase-1 (probable)
1504_1	Nbv5.1tr6235023	1.5	-1	1	20	72	91	AGAGAGACUGUUUCCAAUCA	CGAUUGGAAACAGCCUCUCU	Cleavage	1	Predicted protein (Fragment) n=1 Tax=Populus trichocarpa RepID=B9IKB6_POPTR (probable)
1504_1	Nbv5.1tr6226797	1.5	-1	1	20	1197	1216	AGAGAGACUGUUUCCAAUCA	CGAUUGGAAACAGCCUCUCU	Cleavage	1	Inosine-uridine preferring nucleoside hydrolase (probable)
1504_1	Nbv5.1tr6200216	1.5	-1	1	20	961	980	AGAGAGACUGUUUCCAAUCA	CGAUUGGAAACAGCCUCUCU	Cleavage	1	Putative uncharacterized protein n=1 Tax=Ricinus communis RepID=B9SN09_RICCO (probable)
1504_1	Nbv5.1tr6231006	1.5	-1	1	20	5	24	AGAGAGACUGUUUCCAAUCA	CGAUUGGAAACAGCCUCUCU	Cleavage	1	Regulatory protein NPR3 (probable)
1504_1	Nbv5.1tr6234145	1.5	-1	1	20	45	64	AGAGAGACUGUUUCCAAUCA	CGAUUGGAAACAGCCUCUCU	Cleavage	1	MATE efflux family protein ALF5 (probable)
1504_1	Nbv5.1tr6236248	1.5	-1	1	20	797	816	AGAGAGACUGUUUCCAAUCA	CGAUUGGAAACAGCCUCUCU	Cleavage	1	Integrase core domain containing protein n=7 Tax=Solanum RepID=Q0KIN0_SOLDE (probable)
1504_1	Nbv5.1tr6245709	1.5	-1	1	20	3190	3209	AGAGAGACUGUUUCCAAUCA	CGAUUGGAAACAGCCUCUCU	Cleavage	1	Probable RNA-directed DNA polymerase from transposon BS (probable)
1504_1	Nbv5.1tr6229688	1.5	-1	1	20	3396	3415	AGAGAGACUGUUUCCAAUCA	CGAUUGGAAACAGCCUCUCU	Cleavage	1	Nuclear pore complex protein Nup98-Nup96 (probable)
1696_1	Nbv5.1tr6240065	1.5	-1	1	24	201	224	UUUGGAGAAUCCGACACGCACCCG	CGGGUGCGUGUCGGAUACUCCAAA	Cleavage	1	not determined by homology or low homology during annotation
1696_1	Nbv5.1tr6242508	1.5	-1	1	24	98	121	UUUGGAGAAUCCGACACGCACCCG	UGGGUGCGUGUCGGAUCCUCCAAA	Cleavage	1	not determined by homology or low homology during annotation
1696_1	Nbv5.1tr6224467	1.5	-1	1	19	1	19	UUUGGAGAAUCCGACACGC	GCGUGUCGGAUCCUCCAAA	Cleavage	1	not determined by homology or low homology during annotation
1716_1	Nbv5.1tr6240551	1.5	-1	1	23	138	160	CUUGAACUCCAGCAUAAUAUACU	AAUAUAUUAUGCUGGAGUUCUAG	Cleavage	1	not determined by homology or low homology during annotation
1774_1	Nbv5.1tr6240551	1.5	-1	1	24	138	161	ACUUGAACUCCAGCAUAAUAUACU	AAUAUAUUAUGCUGGAGUUCUAGU	Cleavage	1	not determined by homology or low homology during annotation
1813_1	Nbv5.1tr6229339	1.5	-1	1	24	25	48	UUUUGGAGAAUCUGACACGGGUGC	GGACUCGUGUCAGAUGCUCCAAAA	Cleavage	1	not determined by homology or low homology during annotation
1813_1	Nbv5.1tr6227778	1.5	-1	1	24	282	305	UUUUGGAGAAUCUGACACGGGUGC	CCGUGCGUGUCGGAUUCUCCAAAA	Cleavage	1	not determined by homology or low homology during annotation
1817_1	Nbv5.1tr6206787	1.5	-1	1	24	4480	4503	AAUUUGCGAGACAAAAAGGAGCCU	AGACUCCUUUUUGUCUCACAAAUU	Cleavage	1	Endoribonuclease Dicer homolog 2 (probable)
1832_1	Nbv5.1tr6240065	1.5	-1	1	24	202	225	UUUUGGAGAAUCCGACACGCACCC	GGGUGCGUGUCGGAUACUCCAAAA	Cleavage	1	not determined by homology or low homology during annotation
1832_1	Nbv5.1tr6242508	1.5	-1	1	24	99	122	UUUUGGAGAAUCCGACACGCACCC	GGGUGCGUGUCGGAUCCUCCAAAA	Cleavage	1	not determined by homology or low homology during annotation
1832_1	Nbv5.1tr6222416	1.5	-1	1	24	361	385	UUUUGGAGAAUCCGACACGCA-CCC	GGGAUACGUGUCGGAUCCUCCAAAA	Cleavage	1	not determined by homology or low homology during annotation
1832_1	Nbv5.1tr6216180	1.5	-1	1	24	191	214	UUUUGGAGAAUCCGACACGCACCC	CUACCCGUGUCGGAUUCUUCAAAA	Cleavage	1	PGPS/D10 n=1 Tax=Petunia x hybrida RepID=Q9ZTM9_PETHY (probable)
1832_1	Nbv5.1tr6222430	1.5	-1	1	24	217	240	UUUUGGAGAAUCCGACACGCACCC	CUACCCGUGUCGGAUUCUUCAAAA	Cleavage	1	PGPS/D10 n=1 Tax=Petunia x hybrida RepID=Q9ZTM9_PETHY (probable)
1832_1	Nbv5.1tr6224467	1.5	-1	1	20	1	20	UUUUGGAGAAUCCGACACGC	GCGUGUCGGAUCCUCCAAAA	Cleavage	1	not determined by homology or low homology during annotation
1832_1	Nbv5.1tr6222377	1.5	-1	1	24	42	65	UUUUGGAGAAUCCGACACGCACCC	CUACUCGUGUCGGAUCCUCCAAAA	Cleavage	1	not determined by homology or low homology during annotation
1832_1	Nbv5.1tr6245562	1.5	-1	1	24	129	152	UUUUGGAGAAUCCGACACGCACCC	CGCACCGUGUCGGAUCCUCCAAAA	Cleavage	1	not determined by homology or low homology during annotation
1865_1	Nbv5.1tr6214031	1.5	-1	1	24	2477	2500	AAUUUGUGAGACAAAAAGGAGCCU	AGGCUCCUUUUUGUCUCACAAUUU	Cleavage	1	Uncharacterized protein sll0103 (probable)
1865_1	Nbv5.1tr6214029	1.5	-1	1	24	2477	2500	AAUUUGUGAGACAAAAAGGAGCCU	AGGCUCCUUUUUGUCUCACAAUUU	Cleavage	1	Uncharacterized protein sll0103 (probable)
1865_1	Nbv5.1tr6214030	1.5	-1	1	24	2624	2647	AAUUUGUGAGACAAAAAGGAGCCU	AGGCUCCUUUUUGUCUCACAAUUU	Cleavage	1	Uncharacterized protein sll0103 (probable)
1865_1	Nbv5.1tr6223558	1.5	-1	1	24	491	514	AAUUUGUGAGACAAAAAGGAGCCU	AGCCUCCUUUUUGUCUCACAACUU	Cleavage	1	hypothetical protein MTR_3g029970 [Medicago truncatula] (probable)
1957_1	Nbv5.1tr6226421	1.5	-1	1	21	847	867	UUGACAGAAGAUAGAGAGCAC	GUGCUCUCUCUCUUCUGUCAA	Cleavage	1	Squamosa promoter-binding-like protein 9 (probable)
1957_1	Nbv5.1tr6226420	1.5	-1	1	21	850	870	UUGACAGAAGAUAGAGAGCAC	GUGCUCUCUCUCUUCUGUCAA	Cleavage	1	Squamosa promoter-binding-like protein 9 (probable)
1961_1	Nbv5.1tr6240551	1.5	-1	1	24	138	161	AUUAGAACUCCAGCAUAAUAUACU	AAUAUAUUAUGCUGGAGUUCUAGU	Cleavage	1	not determined by homology or low homology during annotation
2005_1	Nbv5.1tr6225655	1.5	-1	1	24	740	763	AAUUUGUGAGAUAAAAAGAAGCCU	AGGUUUCUUUUUGUCUCACAAAUU	Cleavage	1	Autophagy-related protein 8i (probable)
2005_1	Nbv5.1tr6217573	1.5	-1	1	24	629	652	AAUUUGUGAGAUAAAAAGAAGCCU	AGGCCUCUUUUUAUCUCACAUAUU	Cleavage	1	Uncharacterized protein n=1 Tax=Glycine max RepID=I1MFQ9_SOYBN (probable)
2005_1	Nbv5.1tr6202922	1.5	-1	1	24	92	115	AAUUUGUGAGAUAAAAAGAAGCCU	AGGCAUCUUUUUAUCUCACACAUU	Cleavage	1	not determined by homology or low homology during annotation
2027_1	Nbv5.1tr6240984	1.5	-1	1	24	197	220	AUUUUUGGAGGAUCUGACACGAGU	GUGCGUGUCAGAUCCUCCAAAAGU	Cleavage	1	not determined by homology or low homology during annotation
2170_1	Nbv5.1tr6240551	1.5	-1	1	24	138	161	ACCAGAACUCCAGCAUAAUAUACU	AAUAUAUUAUGCUGGAGUUCUAGU	Cleavage	1	not determined by homology or low homology during annotation
2182_1	Nbv5.1tr6205003	1.5	-1	1	21	994	1014	UUGGACUGAAGGGAGCUCCUU	GAGGAGCUCCCUUCACUCCAA	Cleavage	1	Transcription factor GAMYB (probable)
2234_1	Nbv5.1tr6203835	1.5	-1	1	21	2	22	CUUUUGGAGAGUUCGAGCAAC	GUUGCUCGGACUCUCCAAAAG	Cleavage	1	succinic semialdehyde reductase isofom2 [Solanum lycopersicum] (probable)
2265_1	Nbv5.1tr6219365	1.5	-1	1	21	1191	1211	UGAUUGAGCCGUGCCAAUAUC	GAUAUUGGCGCGGCUCAAUCA	Cleavage	1	Scarecrow-like protein 6 (probable)
2265_1	Nbv5.1tr6207493	1.5	-1	1	21	1323	1343	UGAUUGAGCCGUGCCAAUAUC	GAUAUUGGCGCGGCUCAAUCA	Cleavage	1	Scarecrow-like protein 6 (probable)
2265_1	Nbv5.1tr6207492	1.5	-1	1	21	1449	1469	UGAUUGAGCCGUGCCAAUAUC	GAUAUUGGCGCGGCUCAAUCA	Cleavage	1	Scarecrow-like protein 6 (probable)
2265_1	Nbv5.1tr6234087	1.5	-1	1	21	1594	1614	UGAUUGAGCCGUGCCAAUAUC	GAUAUUGGCGCGGCUCAAUCA	Cleavage	1	Scarecrow-like protein 6 (probable)
2268_1	Nbv5.1tr6236375	1.5	-1	1	24	786	809	UGUAUUCGACUGUAUUCACGACGU	ACGCCGUGAAUACAGUCAAAUACA	Cleavage	2	Glutaredoxin-C4 (probable)
227_1	Nbv5.1tr6240806	1.5	-1	1	21	297	317	CGGGUGUGGCUGUAUUUUGGA	UCCAAAAUACAGCCGCACCCG	Cleavage	1	not determined by homology or low homology during annotation
2287_1	Nbv5.1tr6205337	1.5	-1	1	21	10	30	UGAGUGUGAGGCGUUGGAUCG	CAAUCCAACGCCUCAAACUCA	Cleavage	1	not determined by homology or low homology during annotation
2287_1	Nbv5.1tr6221594	1.5	-1	1	21	253	273	UGAGUGUGAGGCGUUGGAUCG	CAAUCCAACACCUCACACUCA	Cleavage	1	not determined by homology or low homology during annotation
2287_1	Nbv5.1tr6234884	1.5	-1	1	21	635	655	UGAGUGUGAGGCGUUGGAUCG	CAAUCCAAAGCCUCACACUCA	Cleavage	1	not determined by homology or low homology during annotation
2317_1	Nbv5.1tr6240551	1.5	-1	1	24	138	161	ACAAGAACUCCAGCAUAAUAUACU	AAUAUAUUAUGCUGGAGUUCUAGU	Cleavage	1	not determined by homology or low homology during annotation
2323_1	Nbv5.1tr6221918	1.5	-1	1	21	512	532	UGAGUGUGAGGCAUUGGAUUG	CAAUCCAAUGCCUCACAUUCA	Cleavage	1	not determined by homology or low homology during annotation
2323_1	Nbv5.1tr6234884	1.5	-1	1	21	635	655	UGAGUGUGAGGCAUUGGAUUG	CAAUCCAAAGCCUCACACUCA	Cleavage	1	not determined by homology or low homology during annotation
2357_1	Nbv5.1tr6228131	1.5	-1	1	22	560	581	UGAGGAUGAGUCGUUGGAUUGA	UCAAUCCAAUGACUCAUCCUCA	Cleavage	1	not determined by homology or low homology during annotation
2373_1	Nbv5.1tr6227979	1.5	-1	1	24	288	311	AUUAGAUCAUGUGGUAGCUUCACC	GGUGGAGCUACAACAUGAUCUAAU	Cleavage	1	LOB domain-containing protein 21 (probable)
2373_1	Nbv5.1tr6203322	1.5	-1	1	24	296	319	AUUAGAUCAUGUGGUAGCUUCACC	AGUGGAGCUACAACAUGAUCUAAU	Cleavage	1	LOB domain-containing protein 21 (probable)
2401_1	Nbv5.1tr6213273	1.5	-1	1	20	1139	1158	UGACAGAAGAGAGUGAGCAC	GUGCUCAUUCUCUUCUGUCA	Cleavage	1	Squamosa promoter-binding-like protein 3 sp|A3A2Z8.1|SPL3_ORYSJ Squamosa promoter-binding-like protein 3 (probable)
2401_1	Nbv5.1tr6232851	1.5	-1	1	20	91	110	UGACAGAAGAGAGUGAGCAC	AUGCUCACUCUUUUCUGUCA	Cleavage	1	not determined by homology or low homology during annotation
2401_1	Nbv5.1tr6223081	1.5	-1	1	20	381	400	UGACAGAAGAGAGUGAGCAC	UUGCUCACCCUCUUCUGUCA	Cleavage	1	not determined by homology or low homology during annotation
407_1	Nbv5.1tr6214031	1.5	-1	1	21	2477	2497	UCGUGAGACAAAAAGGAGCCU	AGGCUCCUUUUUGUCUCACAA	Cleavage	1	Uncharacterized protein sll0103 (probable)
407_1	Nbv5.1tr6214029	1.5	-1	1	21	2477	2497	UCGUGAGACAAAAAGGAGCCU	AGGCUCCUUUUUGUCUCACAA	Cleavage	1	Uncharacterized protein sll0103 (probable)
407_1	Nbv5.1tr6214030	1.5	-1	1	21	2624	2644	UCGUGAGACAAAAAGGAGCCU	AGGCUCCUUUUUGUCUCACAA	Cleavage	1	Uncharacterized protein sll0103 (probable)
40_1	Nbv5.1tr6245134	1.5	-1	1	21	730	750	AUUGAGUGCAGCGUUGAUGAC	GUCAUCAAUGCUGCACUCAAU	Cleavage	1	Laccase-4 (similar to)
40_1	Nbv5.1tr6200220	1.5	-1	1	21	724	744	AUUGAGUGCAGCGUUGAUGAC	GUCAUCAAUGCUGCACUCAAU	Cleavage	1	Laccase-4 (probable)
40_1	Nbv5.1tr6235693	1.5	-1	1	21	602	622	AUUGAGUGCAGCGUUGAUGAC	AUCAUCAAUGCUGCACUCAAU	Cleavage	1	Laccase-7 (probable)
40_1	Nbv5.1tr6245921	1.5	-1	1	21	716	736	AUUGAGUGCAGCGUUGAUGAC	AUCAUCAAUGCUGCACUCAAU	Cleavage	1	Laccase-7 (probable)
445_1	Nbv5.1tr6220472	1.5	-1	1	21	1351	1371	UUUGGAUUGAAGGGAGCUCUA	UGGAGCUCCCUUCAUUCCAAA	Cleavage	1	Transcription factor GAMYB (probable)
445_1	Nbv5.1tr6205003	1.5	-1	1	21	995	1015	UUUGGAUUGAAGGGAGCUCUA	AGGAGCUCCCUUCACUCCAAA	Cleavage	1	Transcription factor GAMYB (probable)
445_1	Nbv5.1tr6234379	1.5	-1	1	21	1488	1508	UUUGGAUUGAAGGGAGCUCUA	UCGAGCUCCCUUCACUCCAAA	Cleavage	1	Transcription factor GAMYB (probable)
466_1	Nbv5.1tr6240551	1.5	-1	1	24	138	161	AGUAGAACUCCAGCAUAAUAUACU	AAUAUAUUAUGCUGGAGUUCUAGU	Cleavage	1	not determined by homology or low homology during annotation
612_1	Nbv5.1tr6205003	1.5	-1	1	20	995	1014	UUGGACUGAAGGGAGCUCCC	AGGAGCUCCCUUCACUCCAA	Cleavage	1	Transcription factor GAMYB (probable)
612_1	Nbv5.1tr6220472	1.5	-1	1	20	1351	1370	UUGGACUGAAGGGAGCUCCC	UGGAGCUCCCUUCAUUCCAA	Cleavage	1	Transcription factor GAMYB (probable)
703_1	Nbv5.1tr6214031	1.5	-1	1	21	2477	2497	UUGUAAGACAAAAAGGAGCCU	AGGCUCCUUUUUGUCUCACAA	Cleavage	1	Uncharacterized protein sll0103 (probable)
703_1	Nbv5.1tr6214029	1.5	-1	1	21	2477	2497	UUGUAAGACAAAAAGGAGCCU	AGGCUCCUUUUUGUCUCACAA	Cleavage	1	Uncharacterized protein sll0103 (probable)
703_1	Nbv5.1tr6214030	1.5	-1	1	21	2624	2644	UUGUAAGACAAAAAGGAGCCU	AGGCUCCUUUUUGUCUCACAA	Cleavage	1	Uncharacterized protein sll0103 (probable)
792_1	Nbv5.1tr6202355	1.5	-1	1	21	16	36	ACCCAGAAAAGUGACGGACUC	GAGUCCGUCGCUUUUCUGGGU	Cleavage	1	Retrovirus-related Pol polyprotein from transposon 17.6 (probable)
803_1	Nbv5.1tr6219365	1.5	-1	1	21	1188	1208	UUGAGCCGUGCCAAUAUCACG	AAUGAUAUUGGCGCGGCUCAA	Cleavage	1	Scarecrow-like protein 6 (probable)
803_1	Nbv5.1tr6207493	1.5	-1	1	21	1320	1340	UUGAGCCGUGCCAAUAUCACG	AAUGAUAUUGGCGCGGCUCAA	Cleavage	1	Scarecrow-like protein 6 (probable)
803_1	Nbv5.1tr6207492	1.5	-1	1	21	1446	1466	UUGAGCCGUGCCAAUAUCACG	AAUGAUAUUGGCGCGGCUCAA	Cleavage	1	Scarecrow-like protein 6 (probable)
825_1	Nbv5.1tr6219365	1.5	-1	1	21	1188	1208	UUGAGUCGCGCCAAUAUCACU	AAUGAUAUUGGCGCGGCUCAA	Cleavage	1	Scarecrow-like protein 6 (probable)
825_1	Nbv5.1tr6207493	1.5	-1	1	21	1320	1340	UUGAGUCGCGCCAAUAUCACU	AAUGAUAUUGGCGCGGCUCAA	Cleavage	1	Scarecrow-like protein 6 (probable)
825_1	Nbv5.1tr6207492	1.5	-1	1	21	1446	1466	UUGAGUCGCGCCAAUAUCACU	AAUGAUAUUGGCGCGGCUCAA	Cleavage	1	Scarecrow-like protein 6 (probable)
859_1	Nbv5.1tr6225655	1.5	-1	1	24	740	763	AAUUUGUAAGACAAAAAGAAGCCU	AGGUUUCUUUUUGUCUCACAAAUU	Cleavage	1	Autophagy-related protein 8i (probable)
911_1	Nbv5.1tr6214031	1.5	-1	1	22	2476	2497	UCGUGAGACAAAAAGGAGCCUU	GAGGCUCCUUUUUGUCUCACAA	Cleavage	1	Uncharacterized protein sll0103 (probable)
911_1	Nbv5.1tr6214029	1.5	-1	1	22	2476	2497	UCGUGAGACAAAAAGGAGCCUU	GAGGCUCCUUUUUGUCUCACAA	Cleavage	1	Uncharacterized protein sll0103 (probable)
911_1	Nbv5.1tr6214030	1.5	-1	1	22	2623	2644	UCGUGAGACAAAAAGGAGCCUU	GAGGCUCCUUUUUGUCUCACAA	Cleavage	1	Uncharacterized protein sll0103 (probable)
1197_1	Nbv5.1tr6218800	2	-1	1	24	1168	1191	AAUAUACUGGAGAUUGGUACACCU	AUAUGCACCGAUCUCCAGUAUAUU	Cleavage	1	Cysteine-rich extensin-like protein-1 n=3 Tax=Nicotiana tabacum RepID=Q08194_TOBAC (probable)
1222_1	Nbv5.1tr6234480	2	-1	1	21	3874	3895	UGCGCGGACUCUCCAAAAU-GC	GCUAUUUUGGAGAGUCCGCGCA	Cleavage	1	Putative uncharacterized protein n=1 Tax=Ricinus communis RepID=B9SWI9_RICCO (probable)
1254_1	Nbv5.1tr6221568	2	-1	1	24	636	663	UGAGUGUGAGGCGUUGGA-UUGA---UU	AACUCUCAACUCCAACGCCUCACACUCA	Cleavage	1	not determined by homology or low homology during annotation
1290_1	Nbv5.1tr6232421	2	-1	1	24	156	179	ACUAGAACUCCAGCAUAUUAUACU	AAUAUAUUAUACUGGAGUUCUAGU	Cleavage	1	not determined by homology or low homology during annotation
1326_1	Nbv5.1tr6232421	2	-1	1	24	303	326	AAUAUACUGGAGAUCGGUGCGCCU	GGGUGCAUUGAUCUCCAGUAUAUU	Cleavage	1	not determined by homology or low homology during annotation
1326_1	Nbv5.1tr6218800	2	-1	1	24	1087	1110	AAUAUACUGGAGAUCGGUGCGCCU	AGGUACUCCAAUCUCCAGUAUAUU	Cleavage	2	Cysteine-rich extensin-like protein-1 n=3 Tax=Nicotiana tabacum RepID=Q08194_TOBAC (probable)
1333_1	Nbv5.1tr6239895	2	-1	1	21	55	75	UGGAGAAGCAGGGCACGUGCA	UUCAUGAGCCCUGCUUCUCCA	Cleavage	1	not determined by homology or low homology during annotation
1370_1	Nbv5.1tr6243282	2	-1	1	21	1610	1630	ACUCGGACUCUUCAAAAAUAU	ACAUUUCUGAAGAGUCCGAGC	Cleavage	1	O-acyltransferase WSD1 (probable)
1396_1	Nbv5.1tr6220560	2	-1	1	21	784	804	AUUGAGUGCAGCGUUGAUGAA	GUUAUCAACGCUGCACUCAAC	Cleavage	1	Laccase-12 (probable)
1396_1	Nbv5.1tr6220561	2	-1	1	21	785	805	AUUGAGUGCAGCGUUGAUGAA	GUUAUCAACGCUGCACUCAAC	Cleavage	1	Laccase-5 (similar to)
1396_1	Nbv5.1tr6211327	2	-1	1	21	511	531	AUUGAGUGCAGCGUUGAUGAA	GUUAUCAACGCUGCACUCAAC	Cleavage	1	Laccase-5 (probable)
1396_1	Nbv5.1tr6211328	2	-1	1	21	2207	2227	AUUGAGUGCAGCGUUGAUGAA	GUUAUCAACGCUGCACUCAAC	Cleavage	1	Cyclic nucleotide-gated ion channel 4 (probable)
1504_1	Nbv5.1tr6228416	2	-1	1	20	63	82	AGAGAGACUGUUUCCAAUCA	UAUUUGGAAACAGUCUCUCU	Cleavage	1	not determined by homology or low homology during annotation
1504_1	Nbv5.1tr6233029	2	-1	1	20	100	119	AGAGAGACUGUUUCCAAUCA	UAUUUGGAAACAGUCUCUCU	Cleavage	1	not determined by homology or low homology during annotation
1504_1	Nbv5.1tr6232481	2	-1	1	20	317	336	AGAGAGACUGUUUCCAAUCA	UAUUUGGAAACAGUCUCUCU	Cleavage	1	not determined by homology or low homology during annotation
1504_1	Nbv5.1tr6243289	2	-1	1	20	517	536	AGAGAGACUGUUUCCAAUCA	UAUUUGGAAACAGUCUCUCU	Cleavage	1	not determined by homology or low homology during annotation
1504_1	Nbv5.1tr6233365	2	-1	1	20	761	780	AGAGAGACUGUUUCCAAUCA	UAUUUGGAAACAGUCUCUCU	Cleavage	1	Predicted protein n=1 Tax=Populus trichocarpa RepID=B9HQH6_POPTR (probable)
1504_1	Nbv5.1tr6200584	2	-1	1	20	1050	1069	AGAGAGACUGUUUCCAAUCA	UAUUUGGAAACAGUCUCUCU	Cleavage	1	Uncharacterized protein n=4 Tax=Arabidopsis RepID=F4K567_ARATH (probable)
1504_1	Nbv5.1tr6234011	2	-1	1	20	834	853	AGAGAGACUGUUUCCAAUCA	UAUUUGGAAACAGUCUCUCU	Cleavage	1	Actin-depolymerizing factor 5 (probable)
1504_1	Nbv5.1tr6230345	2	-1	1	20	2467	2486	AGAGAGACUGUUUCCAAUCA	UAUUUGGAAACAGUCUCUCU	Cleavage	1	Protein CHLOROPLAST IMPORT APPARATUS 2 (probable)
1504_1	Nbv5.1tr6242605	2	-1	1	20	20	39	AGAGAGACUGUUUCCAAUCA	CUAUCGGAAACAGUCUCUCU	Cleavage	1	not determined by homology or low homology during annotation
1504_1	Nbv5.1tr6223566	2	-1	1	20	572	591	AGAGAGACUGUUUCCAAUCA	CUAUCGGAAACAGUCUCUCU	Cleavage	1	not determined by homology or low homology during annotation
1504_1	Nbv5.1tr6215410	2	-1	1	20	1049	1068	AGAGAGACUGUUUCCAAUCA	CUAUCGGAAACAGUCUCUCU	Cleavage	1	Probable LRR receptor-like serine/threonine-protein kinase At3g47570 (probable)
1504_1	Nbv5.1tr6212136	2	-1	1	20	1074	1093	AGAGAGACUGUUUCCAAUCA	CUAUCGGAAACAGUCUCUCU	Cleavage	1	Protein ALUMINUM SENSITIVE 3 (probable)
1504_1	Nbv5.1tr6212135	2	-1	1	20	1097	1116	AGAGAGACUGUUUCCAAUCA	CUAUCGGAAACAGUCUCUCU	Cleavage	1	Protein ALUMINUM SENSITIVE 3 (probable)
1504_1	Nbv5.1tr6206606	2	-1	1	20	2254	2273	AGAGAGACUGUUUCCAAUCA	CUAUCGGAAACAGUCUCUCU	Cleavage	1	Protein kinase and PP2C-like domain-containing protein (probable)
1504_1	Nbv5.1tr6206605	2	-1	1	20	2448	2467	AGAGAGACUGUUUCCAAUCA	CUAUCGGAAACAGUCUCUCU	Cleavage	1	Dipeptidyl peptidase family member 6 (probable)
1504_1	Nbv5.1tr6222474	2	-1	1	20	3742	3761	AGAGAGACUGUUUCCAAUCA	CUAUCGGAAACAGUCUCUCU	Cleavage	1	LRR receptor-like serine/threonine-protein kinase FLS2 (probable)
1536_1	Nbv5.1tr6232421	2	-1	1	24	303	326	AAUAUACUGGAGAUCGCUGCACCU	GGGUGCAUUGAUCUCCAGUAUAUU	Cleavage	1	not determined by homology or low homology during annotation
1536_1	Nbv5.1tr6222975	2	-1	1	24	167	190	AAUAUACUGGAGAUCGCUGCACCU	AGGUGCUCCGAUCUCCAGUAUAUU	Cleavage	1	not determined by homology or low homology during annotation
155_1	Nbv5.1tr6225655	2	-1	1	24	740	763	AAUUUGUGAGACAAAAAAGAGCCU	AGGUUUCUUUUUGUCUCACAAAUU	Cleavage	1	Autophagy-related protein 8i (probable)
161_1	Nbv5.1tr6211738	2	-1	1	21	768	788	UCGGACCAGGCUUCAUUCCUC	CUGGGAUGAAGCCUGGUCCGG	Cleavage	1	Homeobox-leucine zipper protein REVOLUTA (probable)
163_1	Nbv5.1tr6232421	2	-1	1	24	156	179	GCUAGAACUCCAGCAUAAUAUACU	AAUAUAUUAUACUGGAGUUCUAGU	Cleavage	1	not determined by homology or low homology during annotation
1672_1	Nbv5.1tr6240551	2	-1	1	24	138	161	ACUAGAACUCCAGUAUAUUAUACU	AAUAUAUUAUGCUGGAGUUCUAGU	Cleavage	1	not determined by homology or low homology during annotation
1696_1	Nbv5.1tr6246125	2	-1	1	24	365	388	UUUGGAGAAUCCGACACGCACCCG	CUCACCCAUGUCGGAUUCUCCAAA	Cleavage	1	not determined by homology or low homology during annotation
1696_1	Nbv5.1tr6236664	2	-1	1	24	153	176	UUUGGAGAAUCCGACACGCACCCG	CAUAUCCAUGUCGGAUUCUCCAAA	Cleavage	1	not determined by homology or low homology during annotation
1759_1	Nbv5.1tr6218800	2	-1	1	24	1087	1110	AAUAUACUGGAGAUCGGGGCACCU	AGGUACUCCAAUCUCCAGUAUAUU	Cleavage	2	Cysteine-rich extensin-like protein-1 n=3 Tax=Nicotiana tabacum RepID=Q08194_TOBAC (probable)
1794_1	Nbv5.1tr6229840	2	-1	1	24	992	1015	AAAUUGUGAGACAAAAAGGAGCCU	AGGUUUGUUUUUGUCUCACAAUUU	Cleavage	1	Protein LURP-one-related 8 (probable)
1794_1	Nbv5.1tr6218884	2	-1	1	24	2203	2226	AAAUUGUGAGACAAAAAGGAGCCU	UGUUUCUUUUUUGUCUCACAAUUA	Cleavage	1	Metal transporter Nramp3 (probable)
1817_1	Nbv5.1tr6213138	2	-1	1	24	989	1012	AAUUUGCGAGACAAAAAGGAGCCU	AGGUCUUUUUUUGUCUCGCAAAUU	Cleavage	1	UPF0468 protein CG5343 (probable)
1832_1	Nbv5.1tr6239808	2	-1	1	24	1635	1658	UUUUGGAGAAUCCGACACGCACCC	GGUUGUGUGUUGGAUUCUCCAAAA	Cleavage	1	MATE efflux family protein 7 (probable)
1891_1	Nbv5.1tr6205810	2	-1	1	24	816	840	ACGAACUCCAACAU-AUUAUACUGG	UGAGUAUAAUGAUGUUGGAGUUCGU	Cleavage	1	Bifunctional purple acid phosphatase 26 (similar to)
1954_1	Nbv5.1tr6204981	2	-1	1	24	693	719	ACUUGAACUCUAACAUAUUA---UACU	GCUAAGCUUAUAUAUUAGAGUUCAAGU	Cleavage	1	Peroxisome biogenesis protein 3-2 (probable)
2027_1	Nbv5.1tr6228674	2	-1	1	24	1164	1187	AUUUUUGGAGGAUCUGACACGAGU	ACUCGUGUCCAAUCCUCCAAAAAU	Cleavage	1	Putative Myb family transcription factor At1g14600 (probable)
2027_1	Nbv5.1tr6240570	2	-1	1	24	185	208	AUUUUUGGAGGAUCUGACACGAGU	ACCUGUGGCGGAUCCUCCAAAAAU	Cleavage	1	not determined by homology or low homology during annotation
2027_1	Nbv5.1tr6205833	2	-1	1	24	1161	1184	AUUUUUGGAGGAUCUGACACGAGU	ACCUGUAUCGGAUCCUCCAAAAAU	Cleavage	1	Ras-related protein RABC2a (probable)
2027_1	Nbv5.1tr6205499	2	-1	1	24	135	158	AUUUUUGGAGGAUCUGACACGAGU	ACCCAUGUCGGAUCCUCCAAAAAC	Cleavage	1	Acyl-protein thioesterase 2 (probable)
2145_1	Nbv5.1tr6232421	2	-1	1	24	303	326	AAUAUACUGGAGAUUGAUGCACCU	GGGUGCAUUGAUCUCCAGUAUAUU	Cleavage	1	not determined by homology or low homology during annotation
2145_1	Nbv5.1tr6218800	2	-1	1	24	1087	1110	AAUAUACUGGAGAUUGAUGCACCU	AGGUACUCCAAUCUCCAGUAUAUU	Cleavage	2	Cysteine-rich extensin-like protein-1 n=3 Tax=Nicotiana tabacum RepID=Q08194_TOBAC (probable)
2145_1	Nbv5.1tr6218800	2	-1	1	24	1168	1191	AAUAUACUGGAGAUUGAUGCACCU	AUAUGCACCGAUCUCCAGUAUAUU	Cleavage	2	Cysteine-rich extensin-like protein-1 n=3 Tax=Nicotiana tabacum RepID=Q08194_TOBAC (probable)
2184_1	Nbv5.1tr6218800	2	-1	1	24	1168	1191	AAUAUACUGGAGAUCAAUGCACCU	AUAUGCACCGAUCUCCAGUAUAUU	Cleavage	1	Cysteine-rich extensin-like protein-1 n=3 Tax=Nicotiana tabacum RepID=Q08194_TOBAC (probable)
2232_1	Nbv5.1tr6211738	2	-1	1	21	768	788	UCGGACCAGGCUUCAUUCCCC	CUGGGAUGAAGCCUGGUCCGG	Cleavage	1	Homeobox-leucine zipper protein REVOLUTA (probable)
2234_1	Nbv5.1tr6208023	2	-1	1	21	246	266	CUUUUGGAGAGUUCGAGCAAC	GUUGCACGAACUCUCCAAAAU	Cleavage	1	not determined by homology or low homology during annotation
2234_1	Nbv5.1tr6238725	2	-1	1	21	220	240	CUUUUGGAGAGUUCGAGCAAC	GUUGCACGAACUCUCCAAAAU	Cleavage	1	not determined by homology or low homology during annotation
2249_1	Nbv5.1tr6223558	2	-1	1	21	491	511	UUGUGAGACAAAAAUGAGCCU	AGCCUCCUUUUUGUCUCACAA	Cleavage	1	hypothetical protein MTR_3g029970 [Medicago truncatula] (probable)
2249_1	Nbv5.1tr6206787	2	-1	1	21	4480	4500	UUGUGAGACAAAAAUGAGCCU	AGACUCCUUUUUGUCUCACAA	Cleavage	1	Endoribonuclease Dicer homolog 2 (probable)
2258_1	Nbv5.1tr6221385	2	-1	1	21	1709	1729	UGACAUCUUCAAAACCCACUA	CGGAGAGUUUUGAAGAUGUCA	Cleavage	1	Probable phosphatidylinositol 4-kinase type 2-beta At1g26270 (probable)
2263_1	Nbv5.1tr6222975	2	-1	1	24	168	191	UAAUAUACUGGAGAUUGAAGCACC	GGUGCUCCGAUCUCCAGUAUAUUA	Cleavage	2	not determined by homology or low homology during annotation
2263_1	Nbv5.1tr6240551	2	-1	1	24	85	108	UAAUAUACUGGAGAUUGAAGCACC	GGUGCUCCAAACUCCAGUAUAUUA	Cleavage	1	not determined by homology or low homology during annotation
2323_1	Nbv5.1tr6245370	2	-1	1	21	66	86	UGAGUGUGAGGCAUUGGAUUG	CAAUCUGAUGCCUCACACUCA	Cleavage	1	not determined by homology or low homology during annotation
2328_1	Nbv5.1tr6225655	2	-1	1	21	740	760	UUGUGAGACAAAAAGGAGCCU	AGGUUUCUUUUUGUCUCACAA	Cleavage	1	Autophagy-related protein 8i (probable)
2336_1	Nbv5.1tr6243282	2	-1	1	21	1610	1630	ACUCGGACUCUUCAAAAAUGU	ACAUUUCUGAAGAGUCCGAGC	Cleavage	1	O-acyltransferase WSD1 (probable)
2344_1	Nbv5.1tr6229840	2	-1	1	21	992	1012	UUGUGAGACAAAAAGAAGCCU	AGGUUUGUUUUUGUCUCACAA	Cleavage	1	Protein LURP-one-related 8 (probable)
2344_1	Nbv5.1tr6223558	2	-1	1	21	491	511	UUGUGAGACAAAAAGAAGCCU	AGCCUCCUUUUUGUCUCACAA	Cleavage	1	hypothetical protein MTR_3g029970 [Medicago truncatula] (probable)
2344_1	Nbv5.1tr6206787	2	-1	1	21	4480	4500	UUGUGAGACAAAAAGAAGCCU	AGACUCCUUUUUGUCUCACAA	Cleavage	1	Endoribonuclease Dicer homolog 2 (probable)
2372_1	Nbv5.1tr6225655	2	-1	1	24	740	763	AAUUUGUGAGACAAAAAUGAGCCU	AGGUUUCUUUUUGUCUCACAAAUU	Cleavage	1	Autophagy-related protein 8i (probable)
269_1	Nbv5.1tr6232421	2	-1	1	24	156	179	UCUAGAACUCCAGCAUAAUAUACU	AAUAUAUUAUACUGGAGUUCUAGU	Cleavage	1	not determined by homology or low homology during annotation
371_1	Nbv5.1tr6222975	2	-1	1	24	167	190	AAUAUACUGGAGAUUGGUGCGCCU	AGGUGCUCCGAUCUCCAGUAUAUU	Cleavage	2	not determined by homology or low homology during annotation
371_1	Nbv5.1tr6233369	2	-1	1	24	216	239	AAUAUACUGGAGAUUGGUGCGCCU	AGGUGUUCCAAUCUCCAGUAUAUU	Cleavage	2	UPF0481 protein At3g47200 (probable)
40_1	Nbv5.1tr6220560	2	-1	1	21	784	804	AUUGAGUGCAGCGUUGAUGAC	GUUAUCAACGCUGCACUCAAC	Cleavage	1	Laccase-12 (probable)
40_1	Nbv5.1tr6220561	2	-1	1	21	785	805	AUUGAGUGCAGCGUUGAUGAC	GUUAUCAACGCUGCACUCAAC	Cleavage	1	Laccase-5 (similar to)
40_1	Nbv5.1tr6211327	2	-1	1	21	511	531	AUUGAGUGCAGCGUUGAUGAC	GUUAUCAACGCUGCACUCAAC	Cleavage	1	Laccase-5 (probable)
40_1	Nbv5.1tr6211328	2	-1	1	21	2207	2227	AUUGAGUGCAGCGUUGAUGAC	GUUAUCAACGCUGCACUCAAC	Cleavage	1	Cyclic nucleotide-gated ion channel 4 (probable)
47_1	Nbv5.1tr6211670	2	-1	1	23	1435	1457	GAUAUACUGGAGACUGGAGCACC	GGUGCUCUAGUCUCCAGUAUAUU	Cleavage	1	Adenylosuccinate synthetase, chloroplastic (similar to)
47_1	Nbv5.1tr6218800	2	-1	1	23	1088	1110	GAUAUACUGGAGACUGGAGCACC	GGUACUCCAAUCUCCAGUAUAUU	Cleavage	1	Cysteine-rich extensin-like protein-1 n=3 Tax=Nicotiana tabacum RepID=Q08194_TOBAC (probable)
490_1	Nbv5.1tr6232268	2	-1	1	21	816	836	UUUUUGGAGAAUCUGAUCAAC	GUUGCUCGGAUUCUCCAAAAA	Cleavage	1	Putative uncharacterized protein n=1 Tax=Vitis vinifera RepID=D7U0M5_VITVI (probable)
490_1	Nbv5.1tr6244458	2	-1	1	21	212	232	UUUUUGGAGAAUCUGAUCAAC	AUUGCACAGAUUCUCCAAAAA	Cleavage	1	not determined by homology or low homology during annotation
490_1	Nbv5.1tr6218939	2	-1	1	21	3751	3771	UUUUUGGAGAAUCUGAUCAAC	AGUGCUCGGAUUCUCCAAAAA	Cleavage	1	26S proteasome non-ATPase regulatory subunit 1 (probable)
566_1	Nbv5.1tr6205535	2	-1	1	20	2342	2361	AAAAACAUGGCUGAAACUCA	UGAAUUUCAGCCAUGUUUUG	Cleavage	1	Predicted protein n=1 Tax=Populus trichocarpa RepID=B9MTT5_POPTR (probable)
850_1	Nbv5.1tr6222975	2	-1	1	24	88	111	AUAAUAUACUAGAGAUCGAUGCAC	GUGCUCCAAUCUCUAGUAUAUUAU	Cleavage	2	not determined by homology or low homology during annotation
850_1	Nbv5.1tr6218026	2	-1	1	24	963	985	AUAAUAUACUAGAGAUCGAUGCAC	AUGC-UAGAACUCUAGUAUAUUAU	Cleavage	1	Putative RING-H2 finger protein ATL61 (probable)
902_1	Nbv5.1tr6226630	2	-1	1	20	1035	1054	UUUUUGGAUUAAUGGGAGCU	GGGUCCAAUUAAUCCAAAAA	Cleavage	1	Transposon-like protein n=1 Tax=Beta vulgaris RepID=A2I5F1_BETVU (probable)
902_1	Nbv5.1tr6231146	2	-1	1	20	1036	1055	UUUUUGGAUUAAUGGGAGCU	GGGUCCAAUUAAUCCAAAAA	Cleavage	1	Transposon-like protein n=1 Tax=Beta vulgaris RepID=A2I5F1_BETVU (probable)
902_1	Nbv5.1tr6207535	2	-1	1	20	3777	3796	UUUUUGGAUUAAUGGGAGCU	GGGUCCAAUUAAUCCAAAAA	Cleavage	1	Transposon-like protein n=1 Tax=Beta vulgaris RepID=A2I5F1_BETVU (probable)
946_1	Nbv5.1tr6222975	2	-1	1	24	36	61	ACUGGACCGGUAUACUUUGCU--AGC	GUUCCAGUAUAGUAUACCGGUCCAGU	Cleavage	1	not determined by homology or low homology during annotation
960_3	Nbv5.1tr6212317	2	-1	1	21	865	885	UUGAGCCGUGCCAAUAUCUCA	UGUGAUACUGGCACGGCUCAA	Cleavage	1	Scarecrow-like protein 15 (probable)
990_1	Nbv5.1tr6232421	2	-1	1	23	302	324	UAUACUGGAGAUCCGUGCACCUA	CGGGUGCAUUGAUCUCCAGUAUA	Cleavage	1	not determined by homology or low homology during annotation
990_1	Nbv5.1tr6222975	2	-1	1	23	166	188	UAUACUGGAGAUCCGUGCACCUA	CAGGUGCUCCGAUCUCCAGUAUA	Cleavage	1	not determined by homology or low homology during annotation
1096_1	Nbv5.1tr6218749	2.5	-1	1	21	1422	1442	GGGCUACUCUCUAUUGGCAUG	GCUGACAAUAGAAAGUAGCCC	Cleavage	1	Kinesin-related protein 11 (probable)
112_1	Nbv5.1tr6207618	2.5	-1	1	21	1133	1153	UUUUUGUAGAGUCCGCGUAAC	GUUACGUGGACUCUCCAAAAA	Cleavage	1	Putative uncharacterized protein n=1 Tax=Ricinus communis RepID=B9RQX0_RICCO (probable)
112_1	Nbv5.1tr6245203	2.5	-1	1	21	216	236	UUUUUGUAGAGUCCGCGUAAC	GUUACGCGGACUCUCCAAAAU	Cleavage	1	not determined by homology or low homology during annotation
112_1	Nbv5.1tr6227758	2.5	-1	1	21	404	424	UUUUUGUAGAGUCCGCGUAAC	AUUACUCGGACUCUCCAAAAA	Cleavage	1	not determined by homology or low homology during annotation
1140_1	Nbv5.1tr6211670	2.5	-1	1	23	1435	1457	AAUAUAUUGGAGACUGGAGCACC	GGUGCUCUAGUCUCCAGUAUAUU	Cleavage	1	Adenylosuccinate synthetase, chloroplastic (similar to)
1140_1	Nbv5.1tr6218800	2.5	-1	1	23	1088	1110	AAUAUAUUGGAGACUGGAGCACC	GGUACUCCAAUCUCCAGUAUAUU	Cleavage	1	Cysteine-rich extensin-like protein-1 n=3 Tax=Nicotiana tabacum RepID=Q08194_TOBAC (probable)
1140_1	Nbv5.1tr6225752	2.5	-1	1	23	1647	1669	AAUAUAUUGGAGACUGGAGCACC	UCUUCUCCAGUCACCAAUAUAUG	Translation	1	Cyclin-dependent kinase F-4 (probable)
118_1	Nbv5.1tr6232421	2.5	-1	1	24	156	179	AAUAGAACUCCAGCAUAAUAUACU	AAUAUAUUAUACUGGAGUUCUAGU	Cleavage	1	not determined by homology or low homology during annotation
1197_1	Nbv5.1tr6231822	2.5	-1	1	24	128	153	AAUAUACUGGAGAUUGG--UACACCU	ACAUGUAUUCCAAUCUCCAGUAUAUU	Cleavage	1	not determined by homology or low homology during annotation
1217_1	Nbv5.1tr6217162	2.5	-1	1	24	2827	2850	AAUUUAUGAGACAAAAAGGAGCCU	AGGCUCUUUUUUGUUUCAUAAAUU	Translation	1	Cation/H(+) antiporter 18 (probable)
1217_1	Nbv5.1tr6219001	2.5	-1	1	24	1430	1453	AAUUUAUGAGACAAAAAGGAGCCU	UGGUUUCUUUUUGUCUCGUAAAUU	Cleavage	1	ATP synthase delta chain, chloroplastic (probable)
1217_1	Nbv5.1tr6225655	2.5	-1	1	24	740	763	AAUUUAUGAGACAAAAAGGAGCCU	AGGUUUCUUUUUGUCUCACAAAUU	Cleavage	1	Autophagy-related protein 8i (probable)
1222_1	Nbv5.1tr6225432	2.5	-1	1	21	1859	1879	UGCGCGGACUCUCCAAAAUGC	GCAUUUUAGAGAGUCCGUGCA	Cleavage	1	Putative uncharacterized protein n=1 Tax=Beta vulgaris subsp. vulgaris RepID=F4NCG3_BETVU (probable)
1222_1	Nbv5.1tr6225431	2.5	-1	1	21	4134	4154	UGCGCGGACUCUCCAAAAUGC	GCAUUUUAGAGAGUCCGUGCA	Cleavage	1	Transposon TX1 uncharacterized 149 kDa protein (probable)
1222_1	Nbv5.1tr6218583	2.5	-1	1	21	6011	6031	UGCGCGGACUCUCCAAAAUGC	GCAAUUUGGAGAGUCCGUGCA	Cleavage	1	Plasma membrane ATPase 3 (probable)
1222_1	Nbv5.1tr6217532	2.5	-1	1	21	37	57	UGCGCGGACUCUCCAAAAUGC	AACUUUUGGAGAGUCCGUGCA	Cleavage	1	not determined by homology or low homology during annotation
1222_1	Nbv5.1tr6212513	2.5	-1	1	21	6	26	UGCGCGGACUCUCCAAAAUGC	ACAUUUUCGAGAGUCCGAGCA	Cleavage	1	Beta-1,4-mannosyl-glycoprotein 4-beta-N-acetylglucosaminyltransferase (probable)
1225_1	Nbv5.1tr6245552	2.5	-1	1	24	977	1003	AUCAGAACUCCAGCAUAAUAU---ACU	AGUUGGAAAUUAUGCUGCAGUUCUGAA	Translation	1	Branched-chain-amino-acid aminotransferase 3, chloroplastic (probable)
1254_1	Nbv5.1tr6237517	2.5	-1	1	24	533	556	UGAGUGUGAGGCGUUGGAUUGAUU	AAUCAAUCAAACACCUCACACUCA	Cleavage	1	not determined by homology or low homology during annotation
1370_1	Nbv5.1tr6236724	2.5	-1	1	21	43	63	ACUCGGACUCUUCAAAAAUAU	GUAUUUUUGGAGAGUCCGAGC	Cleavage	1	not determined by homology or low homology during annotation
1370_1	Nbv5.1tr6237032	2.5	-1	1	21	1966	1986	ACUCGGACUCUUCAAAAAUAU	AUAUUUUCGAAGAGUUCGAGU	Cleavage	1	Putative uncharacterized protein n=1 Tax=Ricinus communis RepID=B9SLW0_RICCO (probable)
1370_1	Nbv5.1tr6242509	2.5	-1	1	21	490	510	ACUCGGACUCUUCAAAAAUAU	AUAUUUUUAAAGAGUCCGAGC	Cleavage	1	not determined by homology or low homology during annotation
1370_1	Nbv5.1tr6203835	2.5	-1	1	21	86	106	ACUCGGACUCUUCAAAAAUAU	ACAUUUUUGAAGAGUCUGAGC	Cleavage	1	succinic semialdehyde reductase isofom2 [Solanum lycopersicum] (probable)
1370_1	Nbv5.1tr6240570	2.5	-1	1	21	237	257	ACUCGGACUCUUCAAAAAUAU	ACAUUUUUGGAGAGUCCGAGC	Cleavage	1	not determined by homology or low homology during annotation
1370_1	Nbv5.1tr6233041	2.5	-1	1	21	63	83	ACUCGGACUCUUCAAAAAUAU	ACAUUUUUGGAGAGUCCGAGC	Cleavage	1	not determined by homology or low homology during annotation
1370_1	Nbv5.1tr6216419	2.5	-1	1	21	2009	2029	ACUCGGACUCUUCAAAAAUAU	ACAUUUUUAAAGAGUCCGAGC	Cleavage	1	Hexose carrier protein HEX6 (probable)
1396_1	Nbv5.1tr6230130	2.5	-1	1	21	628	648	AUUGAGUGCAGCGUUGAUGAA	GUUAUCAAUGCUGCACUCAAU	Cleavage	1	Laccase-5 (similar to)
1396_1	Nbv5.1tr6231653	2.5	-1	1	21	717	737	AUUGAGUGCAGCGUUGAUGAA	GUCGUCAAUGCUGCACUCAAU	Cleavage	1	Laccase-4 (similar to)
1396_1	Nbv5.1tr6225495	2.5	-1	1	21	923	943	AUUGAGUGCAGCGUUGAUGAA	GUUAUCAAUGCUGCACUCAAU	Cleavage	1	Laccase-5 (similar to)
1396_1	Nbv5.1tr6235352	2.5	-1	1	21	737	757	AUUGAGUGCAGCGUUGAUGAA	GUUAUCAAUGCUGCACUCAAU	Cleavage	1	Laccase-5 (probable)
1396_1	Nbv5.1tr6236489	2.5	-1	1	21	805	825	AUUGAGUGCAGCGUUGAUGAA	GUUAUCAAUGCUGCACUCAAU	Cleavage	1	Laccase-5 (probable)
1396_1	Nbv5.1tr6206802	2.5	-1	1	21	959	979	AUUGAGUGCAGCGUUGAUGAA	GUUAUCAAUGCUGCACUCAAU	Cleavage	1	Laccase-5 (probable)
1396_1	Nbv5.1tr6214695	2.5	-1	1	21	116	136	AUUGAGUGCAGCGUUGAUGAA	GUCAUCAAUGCUGCACUCAAC	Cleavage	1	Laccase-4 (similar to)
1396_1	Nbv5.1tr6214694	2.5	-1	1	21	116	136	AUUGAGUGCAGCGUUGAUGAA	GUCAUCAAUGCUGCACUCAAC	Cleavage	1	Laccase-4 (similar to)
1396_1	Nbv5.1tr6230955	2.5	-1	1	21	748	768	AUUGAGUGCAGCGUUGAUGAA	AUGAUCAAUGCUGCACUCAAU	Cleavage	1	Laccase-17 (probable)
1396_1	Nbv5.1tr6215486	2.5	-1	1	21	736	756	AUUGAGUGCAGCGUUGAUGAA	AUUAUCAACGCUGCUCUCAAU	Cleavage	1	Laccase-11 (probable)
1396_1	Nbv5.1tr6231656	2.5	-1	1	21	751	771	AUUGAGUGCAGCGUUGAUGAA	GUAAUCAAUGCUGCACUCAAU	Cleavage	1	Laccase-3 (probable)
1396_1	Nbv5.1tr6231286	2.5	-1	1	21	752	772	AUUGAGUGCAGCGUUGAUGAA	AUGAUCAAUGCUGCACUCAAU	Cleavage	1	Laccase-17 (probable)
1396_1	Nbv5.1tr6234725	2.5	-1	1	21	755	775	AUUGAGUGCAGCGUUGAUGAA	AUGAUCAAUGCUGCACUCAAU	Cleavage	1	Laccase-17 (probable)
1396_1	Nbv5.1tr6207744	2.5	-1	1	21	731	751	AUUGAGUGCAGCGUUGAUGAA	UUGAUCAACGCUGCACUAAAU	Cleavage	1	Laccase-17 (probable)
1396_1	Nbv5.1tr6215793	2.5	-1	1	21	517	537	AUUGAGUGCAGCGUUGAUGAA	GUCAUCAACGCUGGACUCAAC	Cleavage	1	Laccase-5 (probable)
1396_1	Nbv5.1tr6228735	2.5	-1	1	21	794	814	AUUGAGUGCAGCGUUGAUGAA	GUCAUCAACGCUGGACUCAAC	Cleavage	1	Laccase-12 (probable)
1397_1	Nbv5.1tr6208023	2.5	-1	1	24	31	54	AUUUUUAGAGGAUCUGACACGAGU	AUGUGUGUCGGAUCCUCUAAAAGU	Cleavage	2	not determined by homology or low homology during annotation
1397_1	Nbv5.1tr6208023	2.5	-1	1	24	275	298	AUUUUUAGAGGAUCUGACACGAGU	ACCCAUAUCAGAUCCUCCAAAAAU	Cleavage	2	not determined by homology or low homology during annotation
1397_1	Nbv5.1tr6238725	2.5	-1	1	24	5	28	AUUUUUAGAGGAUCUGACACGAGU	GUGCGUGUCGGAUCCUCUAAAAGU	Cleavage	1	not determined by homology or low homology during annotation
1397_1	Nbv5.1tr6202615	2.5	-1	1	24	128	150	AUUUUUAGAGGAUCUGACACGAGU	CCUC-UGUCGGAUCUUCUAAAAAU	Translation	1	not determined by homology or low homology during annotation
1397_1	Nbv5.1tr6245562	2.5	-1	1	24	132	154	AUUUUUAGAGGAUCUGACACGAGU	AC-CGUGUCGGAUCCUCCAAAAAU	Cleavage	1	not determined by homology or low homology during annotation
1397_1	Nbv5.1tr6222416	2.5	-1	1	24	364	387	AUUUUUAGAGGAUCUGACACGAGU	AUACGUGUCGGAUCCUCCAAAAAU	Cleavage	1	not determined by homology or low homology during annotation
1397_1	Nbv5.1tr6235228	2.5	-1	1	24	158	183	AUUUUUAGAGGAUCUGACAC--GAGU	ACCCCGGUGUCGGAUCCUCCAAAAAU	Cleavage	1	Putative uncharacterized protein n=1 Tax=Vitis vinifera RepID=A5B9E1_VITVI (probable)
1397_1	Nbv5.1tr6239873	2.5	-1	1	24	100	123	AUUUUUAGAGGAUCUGACACGAGU	ACCUGUGUAAGAUCCUCCAAAAAU	Cleavage	1	not determined by homology or low homology during annotation
1397_1	Nbv5.1tr6205234	2.5	-1	1	24	1833	1856	AUUUUUAGAGGAUCUGACACGAGU	GUGUGUGUCGGAUCCUCCAAAAAU	Cleavage	1	Probable nucleoredoxin 2 (probable)
1397_1	Nbv5.1tr6237973	2.5	-1	1	24	3106	3129	AUUUUUAGAGGAUCUGACACGAGU	ACCUGUAUCAGAUCCUCCAAAAAU	Cleavage	1	LRR receptor-like serine/threonine-protein kinase GSO1 (probable)
1397_1	Nbv5.1tr6229472	2.5	-1	1	24	689	713	AUUUUUAGAGGAUCUGACACG-AGU	GUUACAUGUCGGAUCCUCCAAAAAU	Cleavage	1	L-allo-threonine aldolase (probable)
1466_1	Nbv5.1tr6232421	2.5	-1	1	24	303	326	AAUAUGCUGGAGAUCGAUGCACCU	GGGUGCAUUGAUCUCCAGUAUAUU	Cleavage	1	not determined by homology or low homology during annotation
1466_1	Nbv5.1tr6218800	2.5	-1	1	24	1168	1191	AAUAUGCUGGAGAUCGAUGCACCU	AUAUGCACCGAUCUCCAGUAUAUU	Cleavage	1	Cysteine-rich extensin-like protein-1 n=3 Tax=Nicotiana tabacum RepID=Q08194_TOBAC (probable)
1492_1	Nbv5.1tr6239434	2.5	-1	1	23	257	279	CUGGAACUCCAAUAUAUUAUACU	AGUAUAUUAUACUGGAGUUCCAG	Cleavage	1	not determined by homology or low homology during annotation
1492_1	Nbv5.1tr6231822	2.5	-1	1	23	64	86	CUGGAACUCCAAUAUAUUAUACU	AACAUAAUAUAUUGGAGUUCCGC	Cleavage	1	not determined by homology or low homology during annotation
1492_1	Nbv5.1tr6209124	2.5	-1	1	23	101	123	CUGGAACUCCAAUAUAUUAUACU	AAUAUUAUAUACUGGAGUUCCAG	Cleavage	1	not determined by homology or low homology during annotation
1492_1	Nbv5.1tr6240551	2.5	-1	1	23	181	203	CUGGAACUCCAAUAUAUUAUACU	AUCAUAUUAUACUGGAGUUCCAG	Cleavage	1	not determined by homology or low homology during annotation
1504_1	Nbv5.1tr6209422	2.5	-1	1	20	201	220	AGAGAGACUGUUUCCAAUCA	CAAUUGGAAACAGUCUUUCU	Cleavage	1	L-ascorbate oxidase (probable)
1504_1	Nbv5.1tr6198371	2.5	-1	1	20	166	185	AGAGAGACUGUUUCCAAUCA	UUAUUGGAAACAAUCUCUCU	Cleavage	1	not determined by homology or low homology during annotation
1504_1	Nbv5.1tr6228277	2.5	-1	1	20	110	129	AGAGAGACUGUUUCCAAUCA	UGUUUGGAAACAAUCUCUCU	Cleavage	1	not determined by homology or low homology during annotation
1504_1	Nbv5.1tr6207104	2.5	-1	1	20	844	863	AGAGAGACUGUUUCCAAUCA	UAAUUGGAAACAGCCUCUCU	Cleavage	1	Cullin-1 (probable)
1504_1	Nbv5.1tr6220786	2.5	-1	1	20	2995	3014	AGAGAGACUGUUUCCAAUCA	UAAUUGGAAACAGCCUCUCU	Cleavage	1	Uncharacterized F-box/LRR-repeat protein C02F5.7 (probable)
1504_1	Nbv5.1tr6223469	2.5	-1	1	20	58	77	AGAGAGACUGUUUCCAAUCA	CUAUUGGAAACAGCCUCUCU	Cleavage	1	not determined by homology or low homology during annotation
1504_1	Nbv5.1tr6239984	2.5	-1	1	20	185	204	AGAGAGACUGUUUCCAAUCA	CUAUUGGAAACAGUCUCCCU	Cleavage	1	not determined by homology or low homology during annotation
1504_1	Nbv5.1tr6200980	2.5	-1	1	20	114	133	AGAGAGACUGUUUCCAAUCA	CUAUUGGAAACAAUCUCUCU	Cleavage	1	not determined by homology or low homology during annotation
1504_1	Nbv5.1tr6239580	2.5	-1	1	20	173	192	AGAGAGACUGUUUCCAAUCA	CAAUUGGAAACAGCCUCUCU	Cleavage	1	not determined by homology or low homology during annotation
1504_1	Nbv5.1tr6235148	2.5	-1	1	20	169	188	AGAGAGACUGUUUCCAAUCA	CAAUUGGAAACAGCCUCUCU	Cleavage	1	not determined by homology or low homology during annotation
1504_1	Nbv5.1tr6232607	2.5	-1	1	20	153	172	AGAGAGACUGUUUCCAAUCA	CUAUUGGAAACAGCCUCUCU	Cleavage	1	not determined by homology or low homology during annotation
1504_1	Nbv5.1tr6199360	2.5	-1	1	20	474	493	AGAGAGACUGUUUCCAAUCA	CUAUUGGAAACAGGCUCUCU	Cleavage	1	not determined by homology or low homology during annotation
1504_1	Nbv5.1tr6221236	2.5	-1	1	20	1210	1229	AGAGAGACUGUUUCCAAUCA	CUAUUGGAAACAAUCUCUCU	Cleavage	1	Transmembrane protein 45B (probable)
1504_1	Nbv5.1tr6220120	2.5	-1	1	20	937	956	AGAGAGACUGUUUCCAAUCA	CGAUUGGAAACAGCCUCUCC	Cleavage	1	Ribosomal RNA processing protein 36 homolog (probable)
1504_1	Nbv5.1tr6213426	2.5	-1	1	20	2466	2485	AGAGAGACUGUUUCCAAUCA	GAAUUGGAAACAGUCGCUCU	Cleavage	1	Pentatricopeptide repeat-containing protein At5g15010, mitochondrial (probable)
1504_1	Nbv5.1tr6211554	2.5	-1	1	20	2576	2595	AGAGAGACUGUUUCCAAUCA	AGAUUGGAAACAGCCUCUCA	Cleavage	1	Probable polyamine oxidase 5 (probable)
1504_1	Nbv5.1tr6211555	2.5	-1	1	20	2579	2598	AGAGAGACUGUUUCCAAUCA	AGAUUGGAAACAGCCUCUCA	Cleavage	1	Probable polyamine oxidase 5 (probable)
1504_1	Nbv5.1tr6211273	2.5	-1	1	20	2667	2686	AGAGAGACUGUUUCCAAUCA	CUAUUGGAAACAGCCUCUCU	Cleavage	1	Zinc finger CCCH domain-containing protein ZFN-like (probable)
1504_1	Nbv5.1tr6236170	2.5	-1	1	20	4130	4149	AGAGAGACUGUUUCCAAUCA	CGAUUGGAAACAGCCUCUCG	Cleavage	1	Putative pentatricopeptide repeat-containing protein At1g12700, mitochondrial (probable)
1504_1	Nbv5.1tr6231239	2.5	-1	1	20	282	301	AGAGAGACUGUUUCCAAUCA	CGAAUGGAAACAGCCUCUCU	Cleavage	1	Predicted protein n=1 Tax=Populus trichocarpa RepID=B9N051_POPTR (probable)
1504_1	Nbv5.1tr6205804	2.5	-1	1	20	927	946	AGAGAGACUGUUUCCAAUCA	CGACUGGAAACAGCCUCUCU	Cleavage	1	Predicted protein n=1 Tax=Populus trichocarpa RepID=B9HLG8_POPTR (probable)
1504_1	Nbv5.1tr6229941	2.5	-1	1	20	532	551	AGAGAGACUGUUUCCAAUCA	CGACUGGAAACAGCCUCUCU	Cleavage	1	Altered inheritance of mitochondria protein 32 (probable)
1504_1	Nbv5.1tr6231196	2.5	-1	1	20	1986	2005	AGAGAGACUGUUUCCAAUCA	CGAUUGAAAACAGCCUCUCU	Cleavage	1	Amino acid permease 3 (probable)
1531_1	Nbv5.1tr6212317	2.5	-1	1	21	865	885	UUGAGCCGCGCCAAUAUCACU	UGUGAUACUGGCACGGCUCAA	Cleavage	1	Scarecrow-like protein 15 (probable)
1536_1	Nbv5.1tr6206770	2.5	-1	1	24	2906	2929	AAUAUACUGGAGAUCGCUGCACCU	AGGUGCACCGAUCUCCACUAUAUU	Cleavage	1	Mitogen-activated protein kinase 19 (probable)
1536_1	Nbv5.1tr6233369	2.5	-1	1	24	299	322	AAUAUACUGGAGAUCGCUGCACCU	AGGUCCACCGAUCUCCCGUAUAUU	Cleavage	1	UPF0481 protein At3g47200 (probable)
1555_1	Nbv5.1tr6226935	2.5	-1	1	20	555	574	ACCUUAGUUGACAUGUUCUC	AAGAAUAUGUCAACUAAAGU	Cleavage	1	Putative uncharacterized protein n=1 Tax=Vitis vinifera RepID=D7TXZ8_VITVI (probable)
155_1	Nbv5.1tr6213138	2.5	-1	1	24	989	1012	AAUUUGUGAGACAAAAAAGAGCCU	AGGUCUUUUUUUGUCUCGCAAAUU	Cleavage	1	UPF0468 protein CG5343 (probable)
155_1	Nbv5.1tr6214031	2.5	-1	1	24	2477	2500	AAUUUGUGAGACAAAAAAGAGCCU	AGGCUCCUUUUUGUCUCACAAUUU	Cleavage	1	Uncharacterized protein sll0103 (probable)
155_1	Nbv5.1tr6214029	2.5	-1	1	24	2477	2500	AAUUUGUGAGACAAAAAAGAGCCU	AGGCUCCUUUUUGUCUCACAAUUU	Cleavage	1	Uncharacterized protein sll0103 (probable)
155_1	Nbv5.1tr6214030	2.5	-1	1	24	2624	2647	AAUUUGUGAGACAAAAAAGAGCCU	AGGCUCCUUUUUGUCUCACAAUUU	Cleavage	1	Uncharacterized protein sll0103 (probable)
155_1	Nbv5.1tr6223558	2.5	-1	1	24	491	514	AAUUUGUGAGACAAAAAAGAGCCU	AGCCUCCUUUUUGUCUCACAACUU	Cleavage	1	hypothetical protein MTR_3g029970 [Medicago truncatula] (probable)
163_1	Nbv5.1tr6240551	2.5	-1	1	24	181	204	GCUAGAACUCCAGCAUAAUAUACU	AUCAUAUUAUACUGGAGUUCCAGC	Cleavage	2	not determined by homology or low homology during annotation
1652_1	Nbv5.1tr6239434	2.5	-1	1	24	257	280	AUUGGAACUCCAGCAUAAUAUACU	AGUAUAUUAUACUGGAGUUCCAGU	Cleavage	1	not determined by homology or low homology during annotation
1654_1	Nbv5.1tr6242200	2.5	-1	1	21	790	810	UUUCCUAUGCCACCCAUUCCU	UGGCAUGGGUGGCAUAGGCAA	Cleavage	1	Disease resistance protein At4g27190 (probable)
1654_2	Nbv5.1tr6242200	2.5	-1	1	22	790	811	CUUUCCUAUGCCACCCAUUCCU	UGGCAUGGGUGGCAUAGGCAAG	Cleavage	1	Disease resistance protein At4g27190 (probable)
1654_3	Nbv5.1tr6242200	2.5	-1	1	22	789	810	UUUCCUAUGCCACCCAUUCCUG	AUGGCAUGGGUGGCAUAGGCAA	Cleavage	1	Disease resistance protein At4g27190 (probable)
1672_1	Nbv5.1tr6239434	2.5	-1	1	24	257	280	ACUAGAACUCCAGUAUAUUAUACU	AGUAUAUUAUACUGGAGUUCCAGU	Cleavage	1	not determined by homology or low homology during annotation
1672_1	Nbv5.1tr6209124	2.5	-1	1	24	101	124	ACUAGAACUCCAGUAUAUUAUACU	AAUAUUAUAUACUGGAGUUCCAGU	Cleavage	1	not determined by homology or low homology during annotation
1696_1	Nbv5.1tr6205234	2.5	-1	1	24	1830	1853	UUUGGAGAAUCCGACACGCACCCG	UGGGUGUGUGUCGGAUCCUCCAAA	Cleavage	1	Probable nucleoredoxin 2 (probable)
1696_1	Nbv5.1tr6239808	2.5	-1	1	24	1634	1657	UUUGGAGAAUCCGACACGCACCCG	UGGUUGUGUGUUGGAUUCUCCAAA	Cleavage	1	MATE efflux family protein 7 (probable)
1696_1	Nbv5.1tr6233662	2.5	-1	1	24	1788	1811	UUUGGAGAAUCCGACACGCACCCG	UAGGUGUGUGUCGGAUCCUCCAAA	Cleavage	1	Phospholipase C 3 (probable)
1696_1	Nbv5.1tr6222416	2.5	-1	1	24	360	384	UUUGGAGAAUCCGACACGCA-CCCG	CGGGAUACGUGUCGGAUCCUCCAAA	Cleavage	1	not determined by homology or low homology during annotation
1696_1	Nbv5.1tr6199207	2.5	-1	1	24	1032	1057	UUUGGAGAAUCCGACACGCACC--CG	CGCCGGUGCAUGUCGGAUCCUCCAAA	Cleavage	1	Expansin-A10 (probable)
1696_1	Nbv5.1tr6241180	2.5	-1	1	20	1	20	UUUGGAGAAUCCGACACGCA	UGAGUGUCGGAUUCUUCAAA	Cleavage	1	not determined by homology or low homology during annotation
1696_1	Nbv5.1tr6216180	2.5	-1	1	24	190	213	UUUGGAGAAUCCGACACGCACCCG	ACUACCCGUGUCGGAUUCUUCAAA	Cleavage	1	PGPS/D10 n=1 Tax=Petunia x hybrida RepID=Q9ZTM9_PETHY (probable)
1696_1	Nbv5.1tr6222430	2.5	-1	1	24	216	239	UUUGGAGAAUCCGACACGCACCCG	ACUACCCGUGUCGGAUUCUUCAAA	Cleavage	1	PGPS/D10 n=1 Tax=Petunia x hybrida RepID=Q9ZTM9_PETHY (probable)
1696_1	Nbv5.1tr6202228	2.5	-1	1	24	418	441	UUUGGAGAAUCCGACACGCACCCG	UCCCUGCAUGUCGGAUCCUCCAAA	Cleavage	1	not determined by homology or low homology during annotation
1696_1	Nbv5.1tr6222377	2.5	-1	1	24	41	64	UUUGGAGAAUCCGACACGCACCCG	GCUACUCGUGUCGGAUCCUCCAAA	Cleavage	1	not determined by homology or low homology during annotation
1696_1	Nbv5.1tr6245562	2.5	-1	1	24	128	151	UUUGGAGAAUCCGACACGCACCCG	CCGCACCGUGUCGGAUCCUCCAAA	Cleavage	1	not determined by homology or low homology during annotation
1716_1	Nbv5.1tr6245548	2.5	-1	1	23	1916	1938	CUUGAACUCCAGCAUAAUAUACU	GGUAUAAUAUGCUGGAGUUCAUG	Cleavage	1	Cytochrome c oxidase subunit 3 (probable)
1728_1	Nbv5.1tr6230081	2.5	-1	1	22	622	643	UCGCUUGGUGCAGGUCGGGACU	GCACCCGAGCUGCACCAAGCUA	Cleavage	1	Protein argonaute 1B (similar to)
1728_2	Nbv5.1tr6230081	2.5	-1	1	21	623	643	UCGCUUGGUGCAGGUCGGGAC	CACCCGAGCUGCACCAAGCUA	Cleavage	1	Protein argonaute 1B (similar to)
1759_1	Nbv5.1tr6233369	2.5	-1	1	24	299	322	AAUAUACUGGAGAUCGGGGCACCU	AGGUCCACCGAUCUCCCGUAUAUU	Cleavage	2	UPF0481 protein At3g47200 (probable)
1759_1	Nbv5.1tr6206770	2.5	-1	1	24	2906	2929	AAUAUACUGGAGAUCGGGGCACCU	AGGUGCACCGAUCUCCACUAUAUU	Cleavage	1	Mitogen-activated protein kinase 19 (probable)
175_1	Nbv5.1tr6238580	2.5	-1	1	21	77	97	UUGAUACGCACCUGAAUCGGC	UCCGAUUUAGGUGCAUAUCAA	Cleavage	1	F-box only protein 8 (probable)
1768_1	Nbv5.1tr6219171	2.5	-1	1	21	1636	1656	UCCGGAUUUUUAAAUUUUUUU	CGAAAAUUUUAAAAAUCCUGA	Cleavage	1	Uncharacterized protein n=4 Tax=Glycine max RepID=I1LC38_SOYBN (probable)
1774_1	Nbv5.1tr6239434	2.5	-1	1	24	257	280	ACUUGAACUCCAGCAUAAUAUACU	AGUAUAUUAUACUGGAGUUCCAGU	Cleavage	1	not determined by homology or low homology during annotation
1774_1	Nbv5.1tr6245548	2.5	-1	1	24	1916	1939	ACUUGAACUCCAGCAUAAUAUACU	GGUAUAAUAUGCUGGAGUUCAUGU	Cleavage	1	Cytochrome c oxidase subunit 3 (probable)
1774_1	Nbv5.1tr6232421	2.5	-1	1	24	156	179	ACUUGAACUCCAGCAUAAUAUACU	AAUAUAUUAUACUGGAGUUCUAGU	Cleavage	1	not determined by homology or low homology during annotation
1794_1	Nbv5.1tr6237730	2.5	-1	1	24	52	76	AAAUUGUGAGACAAAAAGGA-GCCU	AGGCAUCUUUUUUGUCUCACAGUUU	Cleavage	1	Putative reverse transcriptase, identical n=1 Tax=Solanum demissum RepID=Q6L4A6_SOLDE (probable)
1794_1	Nbv5.1tr6216078	2.5	-1	1	24	1107	1130	AAAUUGUGAGACAAAAAGGAGCCU	AGACACUUUUUUAUCUCACAAUUU	Cleavage	1	Uncharacterized protein At4g00950 (probable)
1813_1	Nbv5.1tr6246125	2.5	-1	1	24	366	389	UUUUGGAGAAUCUGACACGGGUGC	UCACCCAUGUCGGAUUCUCCAAAA	Cleavage	1	not determined by homology or low homology during annotation
1813_1	Nbv5.1tr6236664	2.5	-1	1	24	154	177	UUUUGGAGAAUCUGACACGGGUGC	AUAUCCAUGUCGGAUUCUCCAAAA	Cleavage	1	not determined by homology or low homology during annotation
1813_1	Nbv5.1tr6234570	2.5	-1	1	24	1959	1982	UUUUGGAGAAUCUGACACGGGUGC	GGACGCGUGUUAGAUUCUUCAAAA	Cleavage	1	RNA-binding protein Musashi homolog Rbp6 (probable)
1813_1	Nbv5.1tr6213417	2.5	-1	1	24	2581	2604	UUUUGGAGAAUCUGACACGGGUGC	GGACGCGUGUUAGAUUCUUCAAAA	Cleavage	1	RNA-binding protein Musashi homolog Rbp6 (probable)
1813_1	Nbv5.1tr6216917	2.5	-1	1	24	565	588	UUUUGGAGAAUCUGACACGGGUGC	ACACGUGUGUCAGAUCCUCCAAAA	Cleavage	1	Histidine kinase CKI1 (probable)
1813_1	Nbv5.1tr6201472	2.5	-1	1	24	770	793	UUUUGGAGAAUCUGACACGGGUGC	ACACGUGUGUCAGAUCCUCCAAAA	Cleavage	1	Histidine kinase CKI1 (probable)
1813_1	Nbv5.1tr6237578	2.5	-1	1	24	813	836	UUUUGGAGAAUCUGACACGGGUGC	GUGUGCGUGACAGAUCCUCCAAAA	Cleavage	1	Putative uncharacterized protein n=1 Tax=Solanum tuberosum RepID=Q3HVP5_SOLTU (probable)
1814_1	Nbv5.1tr6201776	2.5	-1	1	21	308	328	AAGCUCAGGAGGGAUAGCACC	GUUUCUAUCCCUUCUGAGCUU	Cleavage	1	not determined by homology or low homology during annotation
1814_1	Nbv5.1tr6202712	2.5	-1	1	21	1102	1122	AAGCUCAGGAGGGAUAGCACC	UCUGCUUUCCCUUCUGAGCUU	Cleavage	1	Putative uncharacterized protein n=1 Tax=Vitis vinifera RepID=F6GU88_VITVI (probable)
1817_1	Nbv5.1tr6219001	2.5	-1	1	24	1430	1453	AAUUUGCGAGACAAAAAGGAGCCU	UGGUUUCUUUUUGUCUCGUAAAUU	Cleavage	1	ATP synthase delta chain, chloroplastic (probable)
1817_1	Nbv5.1tr6225655	2.5	-1	1	24	740	763	AAUUUGCGAGACAAAAAGGAGCCU	AGGUUUCUUUUUGUCUCACAAAUU	Cleavage	1	Autophagy-related protein 8i (probable)
1832_1	Nbv5.1tr6205234	2.5	-1	1	24	1831	1854	UUUUGGAGAAUCCGACACGCACCC	GGGUGUGUGUCGGAUCCUCCAAAA	Cleavage	1	Probable nucleoredoxin 2 (probable)
1832_1	Nbv5.1tr6233662	2.5	-1	1	24	1789	1812	UUUUGGAGAAUCCGACACGCACCC	AGGUGUGUGUCGGAUCCUCCAAAA	Cleavage	1	Phospholipase C 3 (probable)
1832_1	Nbv5.1tr6199207	2.5	-1	1	24	1035	1058	UUUUGGAGAAUCCGACACGCACCC	CGGUGCAUGUCGGAUCCUCCAAAA	Cleavage	1	Expansin-A10 (probable)
1832_1	Nbv5.1tr6241180	2.5	-1	1	21	1	21	UUUUGGAGAAUCCGACACGCA	UGAGUGUCGGAUUCUUCAAAA	Cleavage	1	not determined by homology or low homology during annotation
1832_1	Nbv5.1tr6215919	2.5	-1	1	24	1209	1232	UUUUGGAGAAUCCGACACGCACCC	GGAUACAUGUCGGAUUCUACAAAA	Cleavage	1	Gibberellin 2-beta-dioxygenase 2 (probable)
1832_1	Nbv5.1tr6229472	2.5	-1	1	24	688	711	UUUUGGAGAAUCCGACACGCACCC	GGUUACAUGUCGGAUCCUCCAAAA	Cleavage	1	L-allo-threonine aldolase (probable)
1860_1	Nbv5.1tr6239434	2.5	-1	1	23	257	279	CUGGAACUCUAGUAUAUUAUACU	AGUAUAUUAUACUGGAGUUCCAG	Translation	1	not determined by homology or low homology during annotation
1860_1	Nbv5.1tr6209124	2.5	-1	1	23	101	123	CUGGAACUCUAGUAUAUUAUACU	AAUAUUAUAUACUGGAGUUCCAG	Translation	1	not determined by homology or low homology during annotation
1860_1	Nbv5.1tr6240551	2.5	-1	1	23	181	203	CUGGAACUCUAGUAUAUUAUACU	AUCAUAUUAUACUGGAGUUCCAG	Translation	1	not determined by homology or low homology during annotation
1867_1	Nbv5.1tr6225655	2.5	-1	1	24	740	763	AAUUUGUAAGACAAGAAGAAGCCU	AGGUUUCUUUUUGUCUCACAAAUU	Cleavage	1	Autophagy-related protein 8i (probable)
1915_2	Nbv5.1tr6226405	2.5	-1	1	21	597	617	UUCCACAGCUUUCUUGAACUG	GUUUUCAAGAAAGCUGUGGCA	Cleavage	1	JHL07K02.14 protein n=1 Tax=Jatropha curcas RepID=E6NU14_9ROSI (probable)
1954_1	Nbv5.1tr6247386	2.5	-1	1	24	179	202	ACUUGAACUCUAACAUAUUAUACU	AUUCUAAUUUGUUAGAGGUCAAGU	Cleavage	1	not determined by homology or low homology during annotation
1957_1	Nbv5.1tr6231406	2.5	-1	1	21	1745	1765	UUGACAGAAGAUAGAGAGCAC	GUGCUCUCUCUCUUCUGUCAG	Cleavage	1	Squamosa promoter-binding-like protein 6 (probable)
1957_1	Nbv5.1tr6231400	2.5	-1	1	21	1633	1653	UUGACAGAAGAUAGAGAGCAC	GUGCUCUCUCUCUUCUGUCAG	Cleavage	1	Squamosa promoter-binding-like protein 6 (probable)
1957_1	Nbv5.1tr6226120	2.5	-1	1	21	819	839	UUGACAGAAGAUAGAGAGCAC	GUGCUCUCUCUCUUCUGUCAU	Cleavage	1	Squamosa promoter-binding-like protein 6 (probable)
1957_1	Nbv5.1tr6221303	2.5	-1	1	21	1785	1805	UUGACAGAAGAUAGAGAGCAC	GUGCUCUCUCUCUUCUGUCAU	Cleavage	1	Squamosa promoter-binding-like protein 16 (probable)
1957_1	Nbv5.1tr6200679	2.5	-1	1	21	47	67	UUGACAGAAGAUAGAGAGCAC	UUGCUCUCUCUCUUCUGUCAG	Cleavage	1	not determined by homology or low homology during annotation
1957_1	Nbv5.1tr6236688	2.5	-1	1	21	727	747	UUGACAGAAGAUAGAGAGCAC	UUGCUCUCUCUCUUCUGUCAU	Cleavage	1	Squamosa promoter-binding-like protein 4 (probable)
1957_1	Nbv5.1tr6205232	2.5	-1	1	21	1305	1325	UUGACAGAAGAUAGAGAGCAC	AUGCUCUCUCUCUUCUGUCAU	Cleavage	1	Squamosa promoter-binding-like protein 6 (probable)
1957_1	Nbv5.1tr6234855	2.5	-1	1	21	824	844	UUGACAGAAGAUAGAGAGCAC	UGGCUCUUCAUCUUCUGUCAA	Cleavage	1	Pyruvate kinase isozyme A, chloroplastic (probable)
1958_1	Nbv5.1tr6230081	2.5	-1	1	22	622	643	UCGCUUGGUGCAGGUCGGGACC	GCACCCGAGCUGCACCAAGCUA	Cleavage	1	Protein argonaute 1B (similar to)
1961_1	Nbv5.1tr6232421	2.5	-1	1	24	156	179	AUUAGAACUCCAGCAUAAUAUACU	AAUAUAUUAUACUGGAGUUCUAGU	Cleavage	1	not determined by homology or low homology during annotation
1995_1	Nbv5.1tr6236019	2.5	-1	1	21	389	409	UGUGUUCUCAGGUCGCCCCUG	GGGGGGGGACCUGAGAAGACA	Cleavage	1	Metallothionein-like protein type 2 (probable)
2005_1	Nbv5.1tr6206787	2.5	-1	1	24	4480	4503	AAUUUGUGAGAUAAAAAGAAGCCU	AGACUCCUUUUUGUCUCACAAAUU	Cleavage	1	Endoribonuclease Dicer homolog 2 (probable)
2009_1	Nbv5.1tr6228543	2.5	-1	1	24	154	177	AUCGGAAAAGGGUCAGAACUGCCC	AGACAGUUCUGACCCUUUUCCCAA	Cleavage	1	not determined by homology or low homology during annotation
2013_1	Nbv5.1tr6226405	2.5	-1	1	21	597	617	UUCCACAGCUUUCUUGAACUU	GUUUUCAAGAAAGCUGUGGCA	Cleavage	1	JHL07K02.14 protein n=1 Tax=Jatropha curcas RepID=E6NU14_9ROSI (probable)
2019_1	Nbv5.1tr6223035	2.5	-1	1	24	292	315	AUCAGAUCAUGUGGCAGUAUCACC	GGUGGAACUGCAACAUGAUCUGAU	Cleavage	1	LOB domain-containing protein 21 (probable)
2027_1	Nbv5.1tr6222377	2.5	-1	1	24	44	67	AUUUUUGGAGGAUCUGACACGAGU	ACUCGUGUCGGAUCCUCCAAAAGU	Cleavage	1	not determined by homology or low homology during annotation
2027_1	Nbv5.1tr6229339	2.5	-1	1	24	27	50	AUUUUUGGAGGAUCUGACACGAGU	ACUCGUGUCAGAUGCUCCAAAAAC	Translation	1	not determined by homology or low homology during annotation
2027_1	Nbv5.1tr6224555	2.5	-1	1	24	257	280	AUUUUUGGAGGAUCUGACACGAGU	ACCCGUGUCGGAUCCUUCAAAAAU	Cleavage	1	not determined by homology or low homology during annotation
2027_1	Nbv5.1tr6241599	2.5	-1	1	24	150	173	AUUUUUGGAGGAUCUGACACGAGU	AUACGUGUCGGAUCCUCCAAAAGU	Cleavage	1	not determined by homology or low homology during annotation
2027_1	Nbv5.1tr6233662	2.5	-1	1	24	1786	1814	AUUUUUGGAGGAUCUGACACG-----AGU	ACUAGGUGUGUGUCGGAUCCUCCAAAAGU	Cleavage	1	Phospholipase C 3 (probable)
2027_1	Nbv5.1tr6242508	2.5	-1	1	24	101	124	AUUUUUGGAGGAUCUGACACGAGU	GUGCGUGUCGGAUCCUCCAAAAGU	Cleavage	1	not determined by homology or low homology during annotation
2027_1	Nbv5.1tr6241292	2.5	-1	1	24	102	125	AUUUUUGGAGGAUCUGACACGAGU	AUGUGUGUCGGGUCCUCCAAAAAU	Cleavage	1	not determined by homology or low homology during annotation
2027_1	Nbv5.1tr6235369	2.5	-1	1	24	340	363	AUUUUUGGAGGAUCUGACACGAGU	ACCCGUUUCAGGUCCUCCAAAAAU	Cleavage	1	not determined by homology or low homology during annotation
2027_1	Nbv5.1tr6224467	2.5	-1	1	22	1	22	AUUUUUGGAGGAUCUGACACGA	GCGUGUCGGAUCCUCCAAAAGU	Cleavage	1	not determined by homology or low homology during annotation
2027_1	Nbv5.1tr6245644	2.5	-1	1	24	184	209	AUUUUUGGAGGAUCUG--ACACGAGU	CCACGUGUACCAGAUCCUCCAAAAAU	Cleavage	1	Activating signal cointegrator 1 complex subunit 1 (probable)
2027_1	Nbv5.1tr6242790	2.5	-1	1	24	110	133	AUUUUUGGAGGAUCUGACACGAGU	GUGUGUGUUAGAUCCUCCAAAAGU	Cleavage	1	not determined by homology or low homology during annotation
2027_1	Nbv5.1tr6246125	2.5	-1	1	24	368	391	AUUUUUGGAGGAUCUGACACGAGU	ACCCAUGUCGGAUUCUCCAAAAAU	Translation	1	not determined by homology or low homology during annotation
2027_1	Nbv5.1tr6207376	2.5	-1	1	24	4404	4427	AUUUUUGGAGGAUCUGACACGAGU	ACCCAUGUCGGAUCUUCCAAAAAU	Translation	1	Probable ATP-dependent RNA helicase DHX36 (probable)
2027_1	Nbv5.1tr6233380	2.5	-1	1	24	1711	1734	AUUUUUGGAGGAUCUGACACGAGU	ACUGUUGUCGGACCCUCCAAAAAU	Cleavage	1	Serine/threonine-protein kinase CTR1 (probable)
2145_1	Nbv5.1tr6217224	2.5	-1	1	24	104	127	AAUAUACUGGAGAUUGAUGCACCU	CGGUGCUUCAAACUCCAGUAUAUU	Cleavage	1	not determined by homology or low homology during annotation
2145_1	Nbv5.1tr6207541	2.5	-1	1	24	4150	4173	AAUAUACUGGAGAUUGAUGCACCU	CGGUGCUUCAAACUCCAGUAUAUU	Cleavage	1	UPI00023385C8 related cluster n=1 Tax=unknown RepID=UPI00023385C8 (probable)
2170_1	Nbv5.1tr6232421	2.5	-1	1	24	156	179	ACCAGAACUCCAGCAUAAUAUACU	AAUAUAUUAUACUGGAGUUCUAGU	Cleavage	1	not determined by homology or low homology during annotation
2234_1	Nbv5.1tr6242509	2.5	-1	1	21	313	333	CUUUUGGAGAGUUCGAGCAAC	GUUGUUCGAACUCUUCAAAAG	Cleavage	1	not determined by homology or low homology during annotation
2234_1	Nbv5.1tr6245537	2.5	-1	1	21	472	492	CUUUUGGAGAGUUCGAGCAAC	GUUGCUCGAAUUCUCCAAAAU	Translation	1	not determined by homology or low homology during annotation
2234_1	Nbv5.1tr6245492	2.5	-1	1	21	1943	1963	CUUUUGGAGAGUUCGAGCAAC	GUUGCUCGGACUCUCCAAAAA	Cleavage	1	Microtubule-associated protein 70-5 (probable)
2234_1	Nbv5.1tr6239873	2.5	-1	1	21	70	90	CUUUUGGAGAGUUCGAGCAAC	GUUGCUCAGACUCUCCAAAAG	Cleavage	1	not determined by homology or low homology during annotation
2234_1	Nbv5.1tr6245562	2.5	-1	1	21	102	122	CUUUUGGAGAGUUCGAGCAAC	GUUGCUCAGACUCUCCAAAAG	Cleavage	1	not determined by homology or low homology during annotation
2249_1	Nbv5.1tr6228850	2.5	-1	1	21	519	539	UUGUGAGACAAAAAUGAGCCU	UGGCACAUUUUUGUCCCACAA	Cleavage	1	Putative reverse transcriptase, identical n=1 Tax=Solanum demissum RepID=Q6L4A6_SOLDE (probable)
2258_1	Nbv5.1tr6206908	2.5	-1	1	21	726	746	UGACAUCUUCAAAACCCACUA	UGGUGGGCUUUGAGGAUGUCA	Cleavage	1	Putative late blight resistance protein homolog R1B-17 (probable)
2258_1	Nbv5.1tr6206909	2.5	-1	1	21	726	746	UGACAUCUUCAAAACCCACUA	UGGUGGGCUUUGAGGAUGUCA	Cleavage	1	Putative late blight resistance protein homolog R1B-17 (probable)
2258_1	Nbv5.1tr6199513	2.5	-1	1	21	697	717	UGACAUCUUCAAAACCCACUA	CUUUGGGUUUUGAAAAUGUCA	Cleavage	1	Secretion-regulating guanine nucleotide exchange factor (probable)
2263_1	Nbv5.1tr6222975	2.5	-1	1	24	87	110	UAAUAUACUGGAGAUUGAAGCACC	GGUGCUCCAAUCUCUAGUAUAUUA	Translation	2	not determined by homology or low homology during annotation
2263_1	Nbv5.1tr6205996	2.5	-1	1	24	408	432	UAAUAUACUGGAGAUUGAAG-CACC	AGUGGUUUCCAUCUCCAGUAUAUCA	Cleavage	1	Putative uncharacterized protein n=1 Tax=Ricinus communis RepID=B9S2F3_RICCO (probable)
2263_1	Nbv5.1tr6206977	2.5	-1	1	24	173	196	UAAUAUACUGGAGAUUGAAGCACC	AAUCUUUCAAUGUCCAGUAUAUUU	Cleavage	1	Pentatricopeptide repeat-containing protein At3g14580, mitochondrial (probable)
2268_1	Nbv5.1tr6207971	2.5	-1	1	24	120	143	UGUAUUCGACUGUAUUCACGACGU	ACGCCAUGAAUACAAUCGAAUACA	Translation	1	not determined by homology or low homology during annotation
2280_1	Nbv5.1tr6200204	2.5	-1	1	21	1399	1419	UGCCUGGCUCCCUGUAUGCCA	UGGCAUGCAGGGCGCCAGGCA	Cleavage	1	Auxin response factor 18 (probable)
2287_1	Nbv5.1tr6237517	2.5	-1	1	21	536	556	UGAGUGUGAGGCGUUGGAUCG	CAAUCAAACACCUCACACUCA	Cleavage	1	not determined by homology or low homology during annotation
2317_1	Nbv5.1tr6245548	2.5	-1	1	24	1916	1939	ACAAGAACUCCAGCAUAAUAUACU	GGUAUAAUAUGCUGGAGUUCAUGU	Cleavage	1	Cytochrome c oxidase subunit 3 (probable)
2317_1	Nbv5.1tr6232421	2.5	-1	1	24	156	179	ACAAGAACUCCAGCAUAAUAUACU	AAUAUAUUAUACUGGAGUUCUAGU	Cleavage	1	not determined by homology or low homology during annotation
2328_1	Nbv5.1tr6217341	2.5	-1	1	21	342	362	UUGUGAGACAAAAAGGAGCCU	GGGCACCUUUUUGUCACACAA	Cleavage	1	Polyprotein, putative n=1 Tax=Solanum demissum RepID=Q6L4B3_SOLDE (probable)
2336_1	Nbv5.1tr6203835	2.5	-1	1	21	86	106	ACUCGGACUCUUCAAAAAUGU	ACAUUUUUGAAGAGUCUGAGC	Cleavage	1	succinic semialdehyde reductase isofom2 [Solanum lycopersicum] (probable)
2336_1	Nbv5.1tr6240570	2.5	-1	1	21	237	257	ACUCGGACUCUUCAAAAAUGU	ACAUUUUUGGAGAGUCCGAGC	Cleavage	1	not determined by homology or low homology during annotation
2336_1	Nbv5.1tr6233041	2.5	-1	1	21	63	83	ACUCGGACUCUUCAAAAAUGU	ACAUUUUUGGAGAGUCCGAGC	Cleavage	1	not determined by homology or low homology during annotation
2336_1	Nbv5.1tr6236724	2.5	-1	1	21	43	63	ACUCGGACUCUUCAAAAAUGU	GUAUUUUUGGAGAGUCCGAGC	Cleavage	1	not determined by homology or low homology during annotation
2336_1	Nbv5.1tr6216419	2.5	-1	1	21	2009	2029	ACUCGGACUCUUCAAAAAUGU	ACAUUUUUAAAGAGUCCGAGC	Cleavage	1	Hexose carrier protein HEX6 (probable)
2336_1	Nbv5.1tr6237032	2.5	-1	1	21	1966	1986	ACUCGGACUCUUCAAAAAUGU	AUAUUUUCGAAGAGUUCGAGU	Cleavage	1	Putative uncharacterized protein n=1 Tax=Ricinus communis RepID=B9SLW0_RICCO (probable)
2336_1	Nbv5.1tr6242509	2.5	-1	1	21	490	510	ACUCGGACUCUUCAAAAAUGU	AUAUUUUUAAAGAGUCCGAGC	Cleavage	1	not determined by homology or low homology during annotation
2372_1	Nbv5.1tr6214029	2.5	-1	1	24	2477	2500	AAUUUGUGAGACAAAAAUGAGCCU	AGGCUCCUUUUUGUCUCACAAUUU	Cleavage	1	Uncharacterized protein sll0103 (probable)
2372_1	Nbv5.1tr6214031	2.5	-1	1	24	2477	2500	AAUUUGUGAGACAAAAAUGAGCCU	AGGCUCCUUUUUGUCUCACAAUUU	Cleavage	1	Uncharacterized protein sll0103 (probable)
2372_1	Nbv5.1tr6214030	2.5	-1	1	24	2624	2647	AAUUUGUGAGACAAAAAUGAGCCU	AGGCUCCUUUUUGUCUCACAAUUU	Cleavage	1	Uncharacterized protein sll0103 (probable)
2372_1	Nbv5.1tr6223558	2.5	-1	1	24	491	514	AAUUUGUGAGACAAAAAUGAGCCU	AGCCUCCUUUUUGUCUCACAACUU	Cleavage	1	hypothetical protein MTR_3g029970 [Medicago truncatula] (probable)
2373_2	Nbv5.1tr6227979	2.5	-1	1	20	288	307	GAUCAUGUGGUAGCUUCACC	GGUGGAGCUACAACAUGAUC	Cleavage	1	LOB domain-containing protein 21 (probable)
2373_2	Nbv5.1tr6203322	2.5	-1	1	20	296	315	GAUCAUGUGGUAGCUUCACC	AGUGGAGCUACAACAUGAUC	Cleavage	1	LOB domain-containing protein 21 (probable)
2394_2	Nbv5.1tr6236104	2.5	-1	1	21	1135	1155	UUGUCAGGCUUGUGAUUCUCC	GGAGAAUCACAAGCUUGACAU	Cleavage	1	Protein ROS1 (probable)
2406_1	Nbv5.1tr6205112	2.5	-1	1	21	67	87	UUAGAUUCACGCACAAACUCG	CAAGGUUGUUCGUGAAUCUAA	Cleavage	1	Protein CCA1 (probable)
2406_1	Nbv5.1tr6245489	2.5	-1	1	21	1053	1073	UUAGAUUCACGCACAAACUCG	CAAGGUUGUUCGUGAAUCUAA	Cleavage	1	Protein LHY (probable)
2408_1	Nbv5.1tr6223688	2.5	-1	1	22	234	255	UACAGGUGACUUGUAAAUGUUU	AAACCUUUACAAGUCACUUGUA	Cleavage	1	TMV resistance protein N (probable)
371_1	Nbv5.1tr6222975	2.5	-1	1	24	86	109	AAUAUACUGGAGAUUGGUGCGCCU	AGGUGCUCCAAUCUCUAGUAUAUU	Cleavage	2	not determined by homology or low homology during annotation
371_1	Nbv5.1tr6233369	2.5	-1	1	24	299	322	AAUAUACUGGAGAUUGGUGCGCCU	AGGUCCACCGAUCUCCCGUAUAUU	Cleavage	2	UPF0481 protein At3g47200 (probable)
371_1	Nbv5.1tr6206770	2.5	-1	1	24	2906	2929	AAUAUACUGGAGAUUGGUGCGCCU	AGGUGCACCGAUCUCCACUAUAUU	Cleavage	1	Mitogen-activated protein kinase 19 (probable)
371_1	Nbv5.1tr6211529	2.5	-1	1	24	1491	1514	AAUAUACUGGAGAUUGGUGCGCCU	AGAUGCACUAAACUCCAGUAUAUU	Cleavage	1	not determined by homology or low homology during annotation
371_1	Nbv5.1tr6240551	2.5	-1	1	24	84	107	AAUAUACUGGAGAUUGGUGCGCCU	CGGUGCUCCAAACUCCAGUAUAUU	Cleavage	1	not determined by homology or low homology during annotation
407_1	Nbv5.1tr6223558	2.5	-1	1	21	491	511	UCGUGAGACAAAAAGGAGCCU	AGCCUCCUUUUUGUCUCACAA	Cleavage	1	hypothetical protein MTR_3g029970 [Medicago truncatula] (probable)
407_1	Nbv5.1tr6206787	2.5	-1	1	21	4480	4500	UCGUGAGACAAAAAGGAGCCU	AGACUCCUUUUUGUCUCACAA	Cleavage	1	Endoribonuclease Dicer homolog 2 (probable)
40_1	Nbv5.1tr6230130	2.5	-1	1	21	628	648	AUUGAGUGCAGCGUUGAUGAC	GUUAUCAAUGCUGCACUCAAU	Cleavage	1	Laccase-5 (similar to)
40_1	Nbv5.1tr6231653	2.5	-1	1	21	717	737	AUUGAGUGCAGCGUUGAUGAC	GUCGUCAAUGCUGCACUCAAU	Cleavage	1	Laccase-4 (similar to)
40_1	Nbv5.1tr6225495	2.5	-1	1	21	923	943	AUUGAGUGCAGCGUUGAUGAC	GUUAUCAAUGCUGCACUCAAU	Cleavage	1	Laccase-5 (similar to)
40_1	Nbv5.1tr6235352	2.5	-1	1	21	737	757	AUUGAGUGCAGCGUUGAUGAC	GUUAUCAAUGCUGCACUCAAU	Cleavage	1	Laccase-5 (probable)
40_1	Nbv5.1tr6236489	2.5	-1	1	21	805	825	AUUGAGUGCAGCGUUGAUGAC	GUUAUCAAUGCUGCACUCAAU	Cleavage	1	Laccase-5 (probable)
40_1	Nbv5.1tr6206802	2.5	-1	1	21	959	979	AUUGAGUGCAGCGUUGAUGAC	GUUAUCAAUGCUGCACUCAAU	Cleavage	1	Laccase-5 (probable)
40_1	Nbv5.1tr6214694	2.5	-1	1	21	116	136	AUUGAGUGCAGCGUUGAUGAC	GUCAUCAAUGCUGCACUCAAC	Cleavage	1	Laccase-4 (similar to)
40_1	Nbv5.1tr6214695	2.5	-1	1	21	116	136	AUUGAGUGCAGCGUUGAUGAC	GUCAUCAAUGCUGCACUCAAC	Cleavage	1	Laccase-4 (similar to)
40_1	Nbv5.1tr6231656	2.5	-1	1	21	751	771	AUUGAGUGCAGCGUUGAUGAC	GUAAUCAAUGCUGCACUCAAU	Cleavage	1	Laccase-3 (probable)
40_1	Nbv5.1tr6215793	2.5	-1	1	21	517	537	AUUGAGUGCAGCGUUGAUGAC	GUCAUCAACGCUGGACUCAAC	Cleavage	1	Laccase-5 (probable)
40_1	Nbv5.1tr6228735	2.5	-1	1	21	794	814	AUUGAGUGCAGCGUUGAUGAC	GUCAUCAACGCUGGACUCAAC	Cleavage	1	Laccase-12 (probable)
40_1	Nbv5.1tr6230955	2.5	-1	1	21	748	768	AUUGAGUGCAGCGUUGAUGAC	AUGAUCAAUGCUGCACUCAAU	Cleavage	1	Laccase-17 (probable)
40_1	Nbv5.1tr6215486	2.5	-1	1	21	736	756	AUUGAGUGCAGCGUUGAUGAC	AUUAUCAACGCUGCUCUCAAU	Cleavage	1	Laccase-11 (probable)
40_1	Nbv5.1tr6231286	2.5	-1	1	21	752	772	AUUGAGUGCAGCGUUGAUGAC	AUGAUCAAUGCUGCACUCAAU	Cleavage	1	Laccase-17 (probable)
40_1	Nbv5.1tr6234725	2.5	-1	1	21	755	775	AUUGAGUGCAGCGUUGAUGAC	AUGAUCAAUGCUGCACUCAAU	Cleavage	1	Laccase-17 (probable)
430_1	Nbv5.1tr6218800	2.5	-1	1	24	1087	1110	AAUAUACUGAAGAUUCGAGCACCU	AGGUACUCCAAUCUCCAGUAUAUU	Translation	1	Cysteine-rich extensin-like protein-1 n=3 Tax=Nicotiana tabacum RepID=Q08194_TOBAC (probable)
445_1	Nbv5.1tr6244842	2.5	-1	1	21	254	274	UUUGGAUUGAAGGGAGCUCUA	AAGAGUUCCCUUCAAACCAAA	Cleavage	1	Transposon Ty3-I Gag-Pol polyprotein (probable)
445_1	Nbv5.1tr6219792	2.5	-1	1	21	1491	1511	UUUGGAUUGAAGGGAGCUCUA	UGGAGCCCCCUUCAAACCAAA	Cleavage	1	Putative uncharacterized protein n=1 Tax=Solanum lycopersicum RepID=E3UBG3_SOLLC (probable)
456_1	Nbv5.1tr6225655	2.5	-1	1	21	740	760	UUGUGAGACAGAAAGAAGCCU	AGGUUUCUUUUUGUCUCACAA	Translation	1	Autophagy-related protein 8i (probable)
456_1	Nbv5.1tr6214031	2.5	-1	1	21	2477	2497	UUGUGAGACAGAAAGAAGCCU	AGGCUCCUUUUUGUCUCACAA	Translation	1	Uncharacterized protein sll0103 (probable)
456_1	Nbv5.1tr6214029	2.5	-1	1	21	2477	2497	UUGUGAGACAGAAAGAAGCCU	AGGCUCCUUUUUGUCUCACAA	Translation	1	Uncharacterized protein sll0103 (probable)
456_1	Nbv5.1tr6214030	2.5	-1	1	21	2624	2644	UUGUGAGACAGAAAGAAGCCU	AGGCUCCUUUUUGUCUCACAA	Translation	1	Uncharacterized protein sll0103 (probable)
466_1	Nbv5.1tr6232421	2.5	-1	1	24	156	179	AGUAGAACUCCAGCAUAAUAUACU	AAUAUAUUAUACUGGAGUUCUAGU	Cleavage	1	not determined by homology or low homology during annotation
490_1	Nbv5.1tr6245329	2.5	-1	1	21	332	352	UUUUUGGAGAAUCUGAUCAAC	UUUGAUUAUAUUCUCCAAAAA	Cleavage	1	TMV resistance protein N (probable)
490_1	Nbv5.1tr6204867	2.5	-1	1	21	332	352	UUUUUGGAGAAUCUGAUCAAC	UUUGAUUAUAUUCUCCAAAAA	Cleavage	1	TMV resistance protein N (probable)
490_1	Nbv5.1tr6205323	2.5	-1	1	21	1345	1365	UUUUUGGAGAAUCUGAUCAAC	GCUGCUCAGACUCUCCAAAAA	Translation	1	not determined by homology or low homology during annotation
491_1	Nbv5.1tr6212317	2.5	-1	1	21	865	885	UUGAGCCGCGCCAAUAUCACG	UGUGAUACUGGCACGGCUCAA	Cleavage	1	Scarecrow-like protein 15 (probable)
495_1	Nbv5.1tr6240551	2.5	-1	1	24	181	204	GUUGGAACUCCAGUAUAUUAUACU	AUCAUAUUAUACUGGAGUUCCAGC	Cleavage	1	not determined by homology or low homology during annotation
566_1	Nbv5.1tr6217402	2.5	-1	1	20	140	159	AAAAACAUGGCUGAAACUCA	AGAUUUUUAGCCAUGUUUUU	Cleavage	1	L-type lectin-domain containing receptor kinase IV.1 (probable)
612_1	Nbv5.1tr6234379	2.5	-1	1	20	1488	1507	UUGGACUGAAGGGAGCUCCC	UCGAGCUCCCUUCACUCCAA	Cleavage	1	Transcription factor GAMYB (probable)
703_1	Nbv5.1tr6223558	2.5	-1	1	21	491	511	UUGUAAGACAAAAAGGAGCCU	AGCCUCCUUUUUGUCUCACAA	Cleavage	1	hypothetical protein MTR_3g029970 [Medicago truncatula] (probable)
703_1	Nbv5.1tr6206787	2.5	-1	1	21	4480	4500	UUGUAAGACAAAAAGGAGCCU	AGACUCCUUUUUGUCUCACAA	Cleavage	1	Endoribonuclease Dicer homolog 2 (probable)
703_1	Nbv5.1tr6225316	2.5	-1	1	21	1061	1081	UUGUAAGACAAAAAGGAGCCU	AAGCUCAUUUUUAUCUUACAA	Cleavage	1	Vesicle-associated membrane protein 722 (probable)
791_1	Nbv5.1tr6232421	2.5	-1	1	23	156	178	UUAGAACUCCAGCAUAAUAUACU	AAUAUAUUAUACUGGAGUUCUAG	Cleavage	1	not determined by homology or low homology during annotation
803_1	Nbv5.1tr6234087	2.5	-1	1	21	1591	1611	UUGAGCCGUGCCAAUAUCACG	AGGGAUAUUGGCGCGGCUCAA	Cleavage	1	Scarecrow-like protein 6 (probable)
825_1	Nbv5.1tr6234087	2.5	-1	1	21	1591	1611	UUGAGUCGCGCCAAUAUCACU	AGGGAUAUUGGCGCGGCUCAA	Cleavage	1	Scarecrow-like protein 6 (probable)
850_1	Nbv5.1tr6218800	2.5	-1	1	24	1170	1193	AUAAUAUACUAGAGAUCGAUGCAC	AUGCACCGAUCUCCAGUAUAUUAU	Translation	1	Cysteine-rich extensin-like protein-1 n=3 Tax=Nicotiana tabacum RepID=Q08194_TOBAC (probable)
850_1	Nbv5.1tr6222975	2.5	-1	1	24	169	192	AUAAUAUACUAGAGAUCGAUGCAC	GUGCUCCGAUCUCCAGUAUAUUAU	Translation	2	not determined by homology or low homology during annotation
850_1	Nbv5.1tr6231822	2.5	-1	1	24	213	236	AUAAUAUACUAGAGAUCGAUGCAC	GUACACCGAUCUCUAAUAUAUUAU	Cleavage	1	not determined by homology or low homology during annotation
859_1	Nbv5.1tr6213912	2.5	-1	1	24	28	51	AAUUUGUAAGACAAAAAGAAGCCU	UAACUUGUUUUUGUCUUGCAAAUU	Cleavage	1	not determined by homology or low homology during annotation
859_1	Nbv5.1tr6213911	2.5	-1	1	24	28	51	AAUUUGUAAGACAAAAAGAAGCCU	UAACUUGUUUUUGUCUUGCAAAUU	Cleavage	1	not determined by homology or low homology during annotation
859_1	Nbv5.1tr6206787	2.5	-1	1	24	4480	4503	AAUUUGUAAGACAAAAAGAAGCCU	AGACUCCUUUUUGUCUCACAAAUU	Cleavage	1	Endoribonuclease Dicer homolog 2 (probable)
873_1	Nbv5.1tr6240570	2.5	-1	1	22	238	259	UUGCCCGGACUCUCUAAAAAUG	CAUUUUUGGAGAGUCCGAGCAA	Cleavage	1	not determined by homology or low homology during annotation
873_1	Nbv5.1tr6233041	2.5	-1	1	22	64	85	UUGCCCGGACUCUCUAAAAAUG	CAUUUUUGGAGAGUCCGAGCAA	Cleavage	1	not determined by homology or low homology during annotation
873_1	Nbv5.1tr6236724	2.5	-1	1	22	44	65	UUGCCCGGACUCUCUAAAAAUG	UAUUUUUGGAGAGUCCGAGCAA	Cleavage	1	not determined by homology or low homology during annotation
873_1	Nbv5.1tr6242807	2.5	-1	1	22	1732	1753	UUGCCCGGACUCUCUAAAAAUG	CAUUUUCAGAGAGUCCGAGCAA	Cleavage	1	Putative uncharacterized protein n=2 Tax=Vitis vinifera RepID=A5BSK6_VITVI (probable)
873_1	Nbv5.1tr6216419	2.5	-1	1	22	2010	2031	UUGCCCGGACUCUCUAAAAAUG	CAUUUUUAAAGAGUCCGAGCAA	Cleavage	1	Hexose carrier protein HEX6 (probable)
873_1	Nbv5.1tr6205234	2.5	-1	1	22	1884	1907	UUGCCCGGACUCUCUAAAAA--UG	CAGUUUUUUGGAGAGUCCGAGCAA	Cleavage	1	Probable nucleoredoxin 2 (probable)
873_1	Nbv5.1tr6234480	2.5	-1	1	22	3875	3896	UUGCCCGGACUCUCUAAAAAUG	CUAUUUUGGAGAGUCCGCGCAA	Cleavage	1	Putative uncharacterized protein n=1 Tax=Ricinus communis RepID=B9SWI9_RICCO (probable)
911_1	Nbv5.1tr6223558	2.5	-1	1	22	490	511	UCGUGAGACAAAAAGGAGCCUU	GAGCCUCCUUUUUGUCUCACAA	Cleavage	1	hypothetical protein MTR_3g029970 [Medicago truncatula] (probable)
911_1	Nbv5.1tr6206787	2.5	-1	1	22	4479	4500	UCGUGAGACAAAAAGGAGCCUU	GAGACUCCUUUUUGUCUCACAA	Cleavage	1	Endoribonuclease Dicer homolog 2 (probable)
960_3	Nbv5.1tr6234087	2.5	-1	1	21	1591	1611	UUGAGCCGUGCCAAUAUCUCA	AGGGAUAUUGGCGCGGCUCAA	Cleavage	1	Scarecrow-like protein 6 (probable)
960_3	Nbv5.1tr6219365	2.5	-1	1	21	1188	1208	UUGAGCCGUGCCAAUAUCUCA	AAUGAUAUUGGCGCGGCUCAA	Cleavage	1	Scarecrow-like protein 6 (probable)
960_3	Nbv5.1tr6207493	2.5	-1	1	21	1320	1340	UUGAGCCGUGCCAAUAUCUCA	AAUGAUAUUGGCGCGGCUCAA	Cleavage	1	Scarecrow-like protein 6 (probable)
960_3	Nbv5.1tr6207492	2.5	-1	1	21	1446	1466	UUGAGCCGUGCCAAUAUCUCA	AAUGAUAUUGGCGCGGCUCAA	Cleavage	1	Scarecrow-like protein 6 (probable)
990_1	Nbv5.1tr6206770	2.5	-1	1	23	2905	2927	UAUACUGGAGAUCCGUGCACCUA	UAGGUGCACCGAUCUCCACUAUA	Cleavage	1	Mitogen-activated protein kinase 19 (probable)
1197_1	Nbv5.1tr6222975	3	-1	1	24	167	190	AAUAUACUGGAGAUUGGUACACCU	AGGUGCUCCGAUCUCCAGUAUAUU	Cleavage	1	not determined by homology or low homology during annotation
1326_1	Nbv5.1tr6233369	3	-1	1	24	216	239	AAUAUACUGGAGAUCGGUGCGCCU	AGGUGUUCCAAUCUCCAGUAUAUU	Cleavage	2	UPF0481 protein At3g47200 (probable)
1333_1	Nbv5.1tr6241866	3	-1	1	21	400	420	UGGAGAAGCAGGGCACGUGCA	CUUGCUUGCCCUGCUUCUCCA	Cleavage	1	UDP-glucuronic acid decarboxylase 1 (probable)
1333_1	Nbv5.1tr6245313	3	-1	1	21	500	520	UGGAGAAGCAGGGCACGUGCA	CUUGCUUGCCCUGCUUCUCCA	Cleavage	1	UDP-glucuronic acid decarboxylase 1 (probable)
1333_1	Nbv5.1tr6245314	3	-1	1	21	500	520	UGGAGAAGCAGGGCACGUGCA	CUUGCUUGCCCUGCUUCUCCA	Cleavage	1	UDP-glucuronic acid decarboxylase 1 (probable)
1454_2	Nbv5.1tr6199605	3	-1	1	21	103	123	UAUUGGCCUGGUUCACUCAGA	AAAUAAUGAACCAGGCCAAUA	Cleavage	1	RNase H family protein n=1 Tax=Solanum demissum RepID=Q0KIQ6_SOLDE (probable)
1454_2	Nbv5.1tr6224085	3	-1	1	21	977	997	UAUUGGCCUGGUUCACUCAGA	AAAUAAUGAACCAGGCCAAUA	Cleavage	1	Putative ribonuclease H protein At1g65750 (probable)
1492_1	Nbv5.1tr6211494	3	-1	1	23	1257	1279	CUGGAACUCCAAUAUAUUAUACU	GACUUGAUGUAUUGGAGUUCCAU	Cleavage	1	mTERF domain-containing protein 1, mitochondrial (probable)
1492_1	Nbv5.1tr6211496	3	-1	1	23	1257	1279	CUGGAACUCCAAUAUAUUAUACU	GACUUGAUGUAUUGGAGUUCCAU	Cleavage	1	mTERF domain-containing protein 1, mitochondrial (probable)
1492_1	Nbv5.1tr6211493	3	-1	1	23	1257	1279	CUGGAACUCCAAUAUAUUAUACU	GACUUGAUGUAUUGGAGUUCCAU	Cleavage	1	Putative uncharacterized protein n=1 Tax=Vitis vinifera RepID=D7SW46_VITVI (probable)
1492_1	Nbv5.1tr6231251	3	-1	1	23	857	879	CUGGAACUCCAAUAUAUUAUACU	GGUUUCAGAUAUUGGAGUUCCAA	Cleavage	1	C-1-tetrahydrofolate synthase, cytoplasmic (probable)
1504_1	Nbv5.1tr6232801	3	-1	1	20	219	238	AGAGAGACUGUUUCCAAUCA	UAUUUGAAAACAGUCUCUCU	Cleavage	1	not determined by homology or low homology during annotation
1536_1	Nbv5.1tr6218800	3	-1	1	24	1087	1110	AAUAUACUGGAGAUCGCUGCACCU	AGGUACUCCAAUCUCCAGUAUAUU	Cleavage	2	Cysteine-rich extensin-like protein-1 n=3 Tax=Nicotiana tabacum RepID=Q08194_TOBAC (probable)
1555_1	Nbv5.1tr6234403	3	-1	1	20	1304	1323	ACCUUAGUUGACAUGUUCUC	GAGGAGAUGUCAACUAAGGG	Cleavage	1	Pentatricopeptide repeat-containing protein At4g28010 (probable)
1759_1	Nbv5.1tr6233369	3	-1	1	24	216	239	AAUAUACUGGAGAUCGGGGCACCU	AGGUGUUCCAAUCUCCAGUAUAUU	Cleavage	2	UPF0481 protein At3g47200 (probable)
1759_1	Nbv5.1tr6232421	3	-1	1	24	303	326	AAUAUACUGGAGAUCGGGGCACCU	GGGUGCAUUGAUCUCCAGUAUAUU	Cleavage	1	not determined by homology or low homology during annotation
1759_1	Nbv5.1tr6231822	3	-1	1	24	130	153	AAUAUACUGGAGAUCGGGGCACCU	AUGUAUUCCAAUCUCCAGUAUAUU	Cleavage	1	not determined by homology or low homology during annotation
1794_1	Nbv5.1tr6223558	3	-1	1	24	491	515	AAA-UUGUGAGACAAAAAGGAGCCU	AGCCUCCUUUUUGUCUCACAACUUU	Cleavage	1	hypothetical protein MTR_3g029970 [Medicago truncatula] (probable)
1794_1	Nbv5.1tr6206787	3	-1	1	24	4480	4504	AAA-UUGUGAGACAAAAAGGAGCCU	AGACUCCUUUUUGUCUCACAAAUUU	Cleavage	1	Endoribonuclease Dicer homolog 2 (probable)
1839_1	Nbv5.1tr6211790	3	-1	1	22	2071	2092	UUUUGUCUUUCCGAUGACUCCC	AAGAUUGAGCGGAAAGACAAAA	Cleavage	1	125 kDa kinesin-related protein (probable)
1891_1	Nbv5.1tr6231822	3	-1	1	24	101	125	ACGAAC-UCCAACAUAUUAUACUGG	CCAGUAUAAUAUGUUGGAAGUUCGU	Cleavage	1	not determined by homology or low homology during annotation
1891_2	Nbv5.1tr6231822	3	-1	1	24	103	127	GUACGAAC-UCCAACAUAUUAUACU	AGUAUAAUAUGUUGGAAGUUCGUAC	Cleavage	1	not determined by homology or low homology during annotation
1914_1	Nbv5.1tr6199296	3	-1	1	21	931	951	UAGGACCAUAUUCACUAUUUG	UUGGUAGUGAAUAUGGUCCUU	Cleavage	1	Protein EFR3 homolog B (probable)
1915_2	Nbv5.1tr6212372	3	-1	1	21	3	24	UUCCACA-GCUUUCUUGAACUG	CCGUUCAAGAAAGCCUGUGGAA	Cleavage	1	Putative uncharacterized protein n=1 Tax=Solanum bulbocastanum RepID=Q7XA34_SOLBU (probable)
1915_2	Nbv5.1tr6245708	3	-1	1	21	413	434	UUCCACA-GCUUUCUUGAACUG	CCGUUCAAGAAAGCCUGUGGAA	Cleavage	1	Putative uncharacterized protein n=1 Tax=Vitis vinifera RepID=D7TCG2_VITVI (probable)
1915_2	Nbv5.1tr6237365	3	-1	1	21	639	660	UUCCACA-GCUUUCUUGAACUG	CCGUUCAAGAAAGCCUGUGGAA	Cleavage	1	Putative uncharacterized protein n=1 Tax=Vitis vinifera RepID=F6HKI6_VITVI (probable)
1915_2	Nbv5.1tr6219341	3	-1	1	21	407	428	UUCCACA-GCUUUCUUGAACUG	CCGUUCAAGAAAGCCUGUGGAA	Cleavage	1	Putative uncharacterized protein n=1 Tax=Vitis vinifera RepID=D7TCG2_VITVI (probable)
1915_2	Nbv5.1tr6233606	3	-1	1	21	303	324	UUCCACA-GCUUUCUUGAACUG	CCGUUCAAGAAAGCCUGUGGAA	Cleavage	1	Putative uncharacterized protein n=1 Tax=Vitis vinifera RepID=F6HEC9_VITVI (probable)
1915_2	Nbv5.1tr6233607	3	-1	1	21	303	324	UUCCACA-GCUUUCUUGAACUG	CCGUUCAAGAAAGCCUGUGGAA	Cleavage	1	Putative uncharacterized protein n=1 Tax=Vitis vinifera RepID=F6HEC9_VITVI (probable)
1915_2	Nbv5.1tr6205838	3	-1	1	21	354	375	UUCCACA-GCUUUCUUGAACUG	CCGUUCAAGAAAGCCUGUGGAA	Cleavage	1	Putative uncharacterized protein n=1 Tax=Vitis vinifera RepID=F6HEC9_VITVI (probable)
1915_2	Nbv5.1tr6212224	3	-1	1	21	376	397	UUCCACA-GCUUUCUUGAACUG	CCGUUCAAGAAAGCCUGUGGAA	Cleavage	1	Putative uncharacterized protein n=1 Tax=Vitis vinifera RepID=D7TCG2_VITVI (probable)
1915_2	Nbv5.1tr6231344	3	-1	1	21	663	684	UUCCACA-GCUUUCUUGAACUG	CCGUUCAAGAAAGCCUGUGGAA	Cleavage	1	not determined by homology or low homology during annotation
1915_2	Nbv5.1tr6220942	3	-1	1	21	539	560	UUCCACA-GCUUUCUUGAACUG	CCGUUCAAGAAAGCCUGUGGAA	Cleavage	1	not determined by homology or low homology during annotation
1915_2	Nbv5.1tr6205837	3	-1	1	21	798	819	UUCCACA-GCUUUCUUGAACUG	CCGUUCAAGAAAGCCUGUGGAA	Cleavage	1	Putative uncharacterized protein n=1 Tax=Vitis vinifera RepID=F6HEC9_VITVI (probable)
1915_2	Nbv5.1tr6244446	3	-1	1	21	1019	1040	UUCCACA-GCUUUCUUGAACUG	CCGUUCAAGAAAGCCUGUGGAA	Cleavage	1	Putative uncharacterized protein n=1 Tax=Ricinus communis RepID=B9RYV2_RICCO (probable)
1915_2	Nbv5.1tr6220456	3	-1	1	21	897	918	UUCCACA-GCUUUCUUGAACUG	CCGUUCAAGAAAGCAUGUGGAA	Cleavage	1	Putative uncharacterized protein n=1 Tax=Vitis vinifera RepID=F6H761_VITVI (probable)
1915_2	Nbv5.1tr6230734	3	-1	1	21	958	979	UUCCACA-GCUUUCUUGAACUG	CCGUUCAAGAAAGCAUGUGGAA	Cleavage	1	Putative uncharacterized protein n=1 Tax=Vitis vinifera RepID=F6H761_VITVI (probable)
1915_2	Nbv5.1tr6215474	3	-1	1	21	2230	2251	UUCCACAGCUUUCUUGA-ACUG	UGGUGUAAAGAAAGCUGUGGAA	Cleavage	1	Putative calcium-transporting ATPase 13, plasma membrane-type (probable)
197_1	Nbv5.1tr6222975	3	-1	1	24	38	61	GCUGGACCGGUAUACUUUGUUGGC	UCCAGUAUAGUAUACCGGUCCAGU	Cleavage	1	not determined by homology or low homology during annotation
197_1	Nbv5.1tr6219748	3	-1	1	24	3548	3571	GCUGGACCGGUAUACUUUGUUGGC	UCCAGUAUAAUAUACCGGUCCAGC	Cleavage	1	Predicted protein n=1 Tax=Populus trichocarpa RepID=B9GN11_POPTR (probable)
197_1	Nbv5.1tr6219747	3	-1	1	24	3548	3571	GCUGGACCGGUAUACUUUGUUGGC	UCCAGUAUAAUAUACCGGUCCAGC	Cleavage	1	Predicted protein n=1 Tax=Populus trichocarpa RepID=B9GN11_POPTR (probable)
2013_1	Nbv5.1tr6231344	3	-1	1	21	663	684	UUCCACA-GCUUUCUUGAACUU	CCGUUCAAGAAAGCCUGUGGAA	Cleavage	1	not determined by homology or low homology during annotation
2013_1	Nbv5.1tr6244446	3	-1	1	21	1019	1040	UUCCACA-GCUUUCUUGAACUU	CCGUUCAAGAAAGCCUGUGGAA	Cleavage	1	Putative uncharacterized protein n=1 Tax=Ricinus communis RepID=B9RYV2_RICCO (probable)
2013_1	Nbv5.1tr6243231	3	-1	1	21	937	958	UUCCACA-GCUUUCUUGAACUU	UCGUUCAAGAAAGCCUGUGGAA	Cleavage	1	not determined by homology or low homology during annotation
2013_1	Nbv5.1tr6220456	3	-1	1	21	897	918	UUCCACA-GCUUUCUUGAACUU	CCGUUCAAGAAAGCAUGUGGAA	Cleavage	1	Putative uncharacterized protein n=1 Tax=Vitis vinifera RepID=F6H761_VITVI (probable)
2013_1	Nbv5.1tr6230734	3	-1	1	21	958	979	UUCCACA-GCUUUCUUGAACUU	CCGUUCAAGAAAGCAUGUGGAA	Cleavage	1	Putative uncharacterized protein n=1 Tax=Vitis vinifera RepID=F6H761_VITVI (probable)
2013_1	Nbv5.1tr6236493	3	-1	1	21	989	1010	UUCCACA-GCUUUCUUGAACUU	UCGUUCAAGAAAGCCUGUGGAA	Cleavage	1	not determined by homology or low homology during annotation
2013_1	Nbv5.1tr6215474	3	-1	1	21	2230	2251	UUCCACAGCUUUCUUGA-ACUU	UGGUGUAAAGAAAGCUGUGGAA	Cleavage	1	Putative calcium-transporting ATPase 13, plasma membrane-type (probable)
2019_2	Nbv5.1tr6232498	3	-1	1	21	1117	1137	UGAAGCUGCCAGCAUGAUCUA	UAGGCCUUGCUGGCAGCUUCA	Cleavage	1	Multidrug and toxin extrusion protein 1 (probable)
2019_2	Nbv5.1tr6217619	3	-1	1	21	1198	1218	UGAAGCUGCCAGCAUGAUCUA	UAGGACUUGCUGGCAGCUUCA	Cleavage	1	MATE efflux family protein 5 (probable)
2019_2	Nbv5.1tr6217184	3	-1	1	21	1117	1137	UGAAGCUGCCAGCAUGAUCUA	UAGGCCUUGCUGGCAGCUUCA	Cleavage	1	MATE efflux family protein 5 (probable)
2019_3	Nbv5.1tr6232498	3	-1	1	20	1118	1137	UGAAGCUGCCAGCAUGAUCU	AGGCCUUGCUGGCAGCUUCA	Cleavage	1	Multidrug and toxin extrusion protein 1 (probable)
2019_3	Nbv5.1tr6217619	3	-1	1	20	1199	1218	UGAAGCUGCCAGCAUGAUCU	AGGACUUGCUGGCAGCUUCA	Cleavage	1	MATE efflux family protein 5 (probable)
2019_3	Nbv5.1tr6217184	3	-1	1	20	1118	1137	UGAAGCUGCCAGCAUGAUCU	AGGCCUUGCUGGCAGCUUCA	Cleavage	1	MATE efflux family protein 5 (probable)
2027_1	Nbv5.1tr6235200	3	-1	1	24	258	281	AUUUUUGGAGGAUCUGACACGAGU	ACCUGUCUUGGAUCCUCCAAAAAU	Cleavage	1	PGPS/D10 n=1 Tax=Petunia x hybrida RepID=Q9ZTM9_PETHY (probable)
2145_1	Nbv5.1tr6222975	3	-1	1	24	167	190	AAUAUACUGGAGAUUGAUGCACCU	AGGUGCUCCGAUCUCCAGUAUAUU	Cleavage	1	not determined by homology or low homology during annotation
2145_1	Nbv5.1tr6233369	3	-1	1	24	216	239	AAUAUACUGGAGAUUGAUGCACCU	AGGUGUUCCAAUCUCCAGUAUAUU	Cleavage	1	UPF0481 protein At3g47200 (probable)
2182_1	Nbv5.1tr6200248	3	-1	1	21	1230	1250	UUGGACUGAAGGGAGCUCCUU	UAGGGGGACCCUUCAGUCCAA	Cleavage	1	Transcription factor TCP2 (probable)
2182_1	Nbv5.1tr6225993	3	-1	1	21	1657	1677	UUGGACUGAAGGGAGCUCCUU	UAGGGGGACCCUUCAGUCCAA	Cleavage	1	Transcription factor TCP2 (probable)
2182_1	Nbv5.1tr6224820	3	-1	1	21	1925	1945	UUGGACUGAAGGGAGCUCCUU	UAGGGGGACCCUUCAGUCCAA	Cleavage	1	Transcription factor TCP2 (probable)
2182_1	Nbv5.1tr6224819	3	-1	1	21	1907	1927	UUGGACUGAAGGGAGCUCCUU	UAGGGGGACCCUUCAGUCCAA	Cleavage	1	Transcription factor TCP2 (probable)
2182_1	Nbv5.1tr6234060	3	-1	1	21	1643	1663	UUGGACUGAAGGGAGCUCCUU	UAGGGGGACCCUUCAGUCCAA	Cleavage	1	Transcription factor TCP2 (probable)
2182_1	Nbv5.1tr6220473	3	-1	1	21	1654	1674	UUGGACUGAAGGGAGCUCCUU	UAGGGGGACCCUUCAGUCCAA	Cleavage	1	Transcription factor TCP2 (probable)
2249_1	Nbv5.1tr6229840	3	-1	1	21	992	1012	UUGUGAGACAAAAAUGAGCCU	AGGUUUGUUUUUGUCUCACAA	Cleavage	1	Protein LURP-one-related 8 (probable)
2249_1	Nbv5.1tr6225655	3	-1	1	21	740	760	UUGUGAGACAAAAAUGAGCCU	AGGUUUCUUUUUGUCUCACAA	Cleavage	1	Autophagy-related protein 8i (probable)
2249_1	Nbv5.1tr6218884	3	-1	1	21	2203	2223	UUGUGAGACAAAAAUGAGCCU	UGUUUCUUUUUUGUCUCACAA	Cleavage	1	Metal transporter Nramp3 (probable)
2256_1	Nbv5.1tr6217555	3	-1	1	21	154	174	UAUGUUCUCAGGUCACCCCUG	UGUGCGUCACCUGAGAACAUA	Cleavage	1	not determined by homology or low homology during annotation
2258_1	Nbv5.1tr6233333	3	-1	1	21	124	144	UGACAUCUUCAAAACCCACUA	CAGUGCAUUUUGAAGAUGUCU	Cleavage	1	Dolichyl-diphosphooligosaccharide--protein glycosyltransferase 48 kDa subunit (probable)
2258_1	Nbv5.1tr6211818	3	-1	1	21	124	144	UGACAUCUUCAAAACCCACUA	CAGUGCAUUUUGAAGAUGUCU	Cleavage	1	Dolichyl-diphosphooligosaccharide--protein glycosyltransferase 48 kDa subunit (probable)
2258_1	Nbv5.1tr6211817	3	-1	1	21	124	144	UGACAUCUUCAAAACCCACUA	CAGUGCAUUUUGAAGAUGUCU	Cleavage	1	Dolichyl-diphosphooligosaccharide--protein glycosyltransferase 48 kDa subunit (probable)
2263_1	Nbv5.1tr6217224	3	-1	1	24	186	209	UAAUAUACUGGAGAUUGAAGCACC	UUAUAUUGGAACUCCAGUAUAUUA	Cleavage	2	not determined by homology or low homology during annotation
2263_1	Nbv5.1tr6232421	3	-1	1	24	304	327	UAAUAUACUGGAGAUUGAAGCACC	GGUGCAUUGAUCUCCAGUAUAUUA	Cleavage	1	not determined by homology or low homology during annotation
2263_1	Nbv5.1tr6211670	3	-1	1	24	1435	1458	UAAUAUACUGGAGAUUGAAGCACC	GGUGCUCUAGUCUCCAGUAUAUUA	Cleavage	1	Adenylosuccinate synthetase, chloroplastic (similar to)
2263_1	Nbv5.1tr6218800	3	-1	1	24	1169	1192	UAAUAUACUGGAGAUUGAAGCACC	UAUGCACCGAUCUCCAGUAUAUUA	Cleavage	2	Cysteine-rich extensin-like protein-1 n=3 Tax=Nicotiana tabacum RepID=Q08194_TOBAC (probable)
2328_1	Nbv5.1tr6229840	3	-1	1	21	992	1012	UUGUGAGACAAAAAGGAGCCU	AGGUUUGUUUUUGUCUCACAA	Cleavage	1	Protein LURP-one-related 8 (probable)
2328_1	Nbv5.1tr6218884	3	-1	1	21	2203	2223	UUGUGAGACAAAAAGGAGCCU	UGUUUCUUUUUUGUCUCACAA	Cleavage	1	Metal transporter Nramp3 (probable)
2336_1	Nbv5.1tr6222377	3	-1	1	21	92	112	ACUCGGACUCUUCAAAAAUGU	ACAUUUCCGAAGAGUCCGAGC	Cleavage	1	not determined by homology or low homology during annotation
2344_1	Nbv5.1tr6215528	3	-1	1	21	232	252	UUGUGAGACAAAAAGAAGCCU	CUCCUUUGUUUUGUCUCACAA	Cleavage	1	not determined by homology or low homology during annotation
2394_2	Nbv5.1tr6246497	3	-1	1	21	869	889	UUGUCAGGCUUGUGAUUCUCC	GGAUAAACACAAGCCUGACAG	Cleavage	1	Putative cyclic nucleotide-gated ion channel 8 (probable)
2394_2	Nbv5.1tr6230026	3	-1	1	21	861	881	UUGUCAGGCUUGUGAUUCUCC	GGAUAAUGACAAGCCUGACAU	Cleavage	1	Methyltransferase-like protein 6 (probable)
2401_1	Nbv5.1tr6216415	3	-1	1	20	618	637	UGACAGAAGAGAGUGAGCAC	CAUCUUACUCUCUUCUGUCA	Cleavage	1	not determined by homology or low homology during annotation
2406_1	Nbv5.1tr6215437	3	-1	1	21	1786	1806	UUAGAUUCACGCACAAACUCG	GGAGGUACUGCGUGAAUCUAA	Cleavage	1	Uncharacterized mitochondrial protein AtMg00810 (probable)
2406_1	Nbv5.1tr6215438	3	-1	1	21	2653	2673	UUAGAUUCACGCACAAACUCG	GGAGGUACUGCGUGAAUCUAA	Cleavage	1	Retrovirus-related Pol polyprotein from transposon TNT 1-94 (probable)
371_1	Nbv5.1tr6232421	3	-1	1	24	303	326	AAUAUACUGGAGAUUGGUGCGCCU	GGGUGCAUUGAUCUCCAGUAUAUU	Cleavage	1	not determined by homology or low homology during annotation
371_1	Nbv5.1tr6211670	3	-1	1	24	1434	1457	AAUAUACUGGAGAUUGGUGCGCCU	CGGUGCUCUAGUCUCCAGUAUAUU	Cleavage	1	Adenylosuccinate synthetase, chloroplastic (similar to)
47_1	Nbv5.1tr6222975	3	-1	1	23	168	190	GAUAUACUGGAGACUGGAGCACC	GGUGCUCCGAUCUCCAGUAUAUU	Cleavage	1	not determined by homology or low homology during annotation
47_1	Nbv5.1tr6233369	3	-1	1	23	217	239	GAUAUACUGGAGACUGGAGCACC	GGUGUUCCAAUCUCCAGUAUAUU	Cleavage	1	UPF0481 protein At3g47200 (probable)
47_1	Nbv5.1tr6231822	3	-1	1	23	131	153	GAUAUACUGGAGACUGGAGCACC	UGUAUUCCAAUCUCCAGUAUAUU	Cleavage	1	not determined by homology or low homology during annotation
780_2	Nbv5.1tr6214659	3	-1	1	21	354	375	AGUGUUAGUCGA-UUGUUCUCA	CAAGAACAAAUCGACUAACACU	Cleavage	1	not determined by homology or low homology during annotation
792_1	Nbv5.1tr6211855	3	-1	1	21	1954	1974	ACCCAGAAAAGUGACGGACUC	CCAUUUGUCACUUUUCUGGGU	Cleavage	1	C2 and GRAM domain-containing protein At1g03370 (probable)
792_1	Nbv5.1tr6237621	3	-1	1	21	613	633	ACCCAGAAAAGUGACGGACUC	CAGUCUGACACUUUUCUGGGC	Cleavage	1	Putative uncharacterized protein n=2 Tax=Vitis vinifera RepID=F6HNG0_VITVI (probable)
858_1	Nbv5.1tr6230205	3	-1	1	21	412	433	UUUGUGAAUGUGAU-ACCUGAA	CGCAGUUCAUCACAUUCACAAA	Cleavage	1	Clathrin heavy chain 1 (probable)
860_1	Nbv5.1tr6215948	3	-1	1	24	211	233	AUUUGAACUCCAGCAUAUUAUACU	AUUA-AAUGUUCUGGAGUUCAAAA	Cleavage	1	Zinc finger CCCH domain-containing protein 17 (probable)
860_1	Nbv5.1tr6243500	3	-1	1	24	922	944	AUUUGAACUCCAGCAUAUUAUACU	AUUA-AAUGUUCUGGAGUUCAAAA	Cleavage	1	Zinc finger AN1 and C2H2 domain-containing stress-associated protein 13 (probable)
87_1	Nbv5.1tr6233369	3	-1	1	24	217	241	AU-AUAUACUGGAGAUUGGAGCACC	GGUGUUCCAAUCUCCAGUAUAUUAU	Cleavage	1	UPF0481 protein At3g47200 (probable)
87_1	Nbv5.1tr6218800	3	-1	1	24	1088	1112	AU-AUAUACUGGAGAUUGGAGCACC	GGUACUCCAAUCUCCAGUAUAUUAU	Cleavage	1	Cysteine-rich extensin-like protein-1 n=3 Tax=Nicotiana tabacum RepID=Q08194_TOBAC (probable)
87_1	Nbv5.1tr6231822	3	-1	1	24	131	155	AU-AUAUACUGGAGAUUGGAGCACC	UGUAUUCCAAUCUCCAGUAUAUUAU	Cleavage	1	not determined by homology or low homology during annotation

## Sheet: Table S3d
Table S1d. List of the identified ta-siRNA targets of N. benthamiana infected with PSV-P and PSV-P+satRNA.
ta-siRNA_Accession Number	Target_Accession Number	Expectation	UPE$	ta-siRNA_start	ta-siRNA_end	Target_start	Target_end	ta-siRNA_aligned_fragment	Target_aligned_fragment	Inhibition	Multiplicity	Target_Description
1	Nbv5.1tr6243125	0	-1	1	24	400	423	AACCGGACUAGCUGUAUCACCAUC	GAUGGUGAUACAGCUAGUCCGGUU	Cleavage	1	Polyprotein (Fragment) n=5 Tax=Ananas comosus RepID=B4YF12_ANACO (probable)
104	Nbv5.1tr6246537	0	-1	1	22	1033	1054	UUCCCAUUCCGUGCUGUCCACU	AGUGGACAGCACGGAAUGGGAA	Cleavage	1	Putative uncharacterized protein n=2 Tax=Vitis vinifera RepID=A5B6K0_VITVI (probable)
108	Nbv5.1tr6220190	0	-1	1	24	1192	1215	AGGGAUAAGAUCUGCGUACAUACU	AGUGUGUACGCAGAUCUUAUCCCU	Cleavage	1	Dehydrogenase/reductase SDR family member 4 (probable)
108	Nbv5.1tr6239295	0	-1	1	24	13	36	AGGGAUAAGAUCUGCGUACAUACU	AGUGUGUACGCAGAUCUUAUCCCU	Cleavage	1	not determined by homology or low homology during annotation
11	Nbv5.1tr6207165	0	-1	1	22	2414	2435	UUUGGGUUUAGGAACUUGCACC	GGUGCAAGUUCCUAAACCCAAA	Cleavage	1	Retrovirus-related Pol polyprotein from transposon TNT 1-94 (probable)
112	Nbv5.1tr6240725	0	-1	1	24	15	38	AAGACUCGAACUCACAACCUCUCU	CGAGAGGUUGUGAGUUCGAGUCUU	Cleavage	1	not determined by homology or low homology during annotation
112	Nbv5.1tr6237233	0	-1	1	24	340	363	AAGACUCGAACUCACAACCUCUCU	CGAGAGGUUGUGAGUUCGAGUCUU	Cleavage	1	not determined by homology or low homology during annotation
112	Nbv5.1tr6200584	0	-1	1	24	979	1002	AAGACUCGAACUCACAACCUCUCU	CGAGAGGUUGUGAGUUCGAGUCUU	Cleavage	1	Uncharacterized protein n=4 Tax=Arabidopsis RepID=F4K567_ARATH (probable)
112	Nbv5.1tr6235169	0	-1	1	24	910	933	AAGACUCGAACUCACAACCUCUCU	CGAGAGGUUGUGAGUUCGAGUCUU	Cleavage	1	Protein kinase 2B, chloroplastic (probable)
112	Nbv5.1tr6236052	0	-1	1	24	2097	2120	AAGACUCGAACUCACAACCUCUCU	UGAGAGGUUGUGAGUUCGAGUCUU	Cleavage	1	Protein DEK (probable)
112	Nbv5.1tr6231635	0	-1	1	24	2520	2543	AAGACUCGAACUCACAACCUCUCU	CGAGAGGUUGUGAGUUCGAGUCUU	Cleavage	1	Early endosome antigen 1 (probable)
112	Nbv5.1tr6233299	0	-1	1	24	530	553	AAGACUCGAACUCACAACCUCUCU	CGAGAGGUUGUGAGUUCGAGUCUU	Cleavage	1	Beta-hexosaminidase subunit B2 (probable)
113	Nbv5.1tr6232660	0	-1	1	22	426	447	UUUGUCUGUAAAAUAUUGCCCU	AGGGCAAUAUUUUACAGACAAA	Cleavage	1	not determined by homology or low homology during annotation
113	Nbv5.1tr6234969	0	-1	1	22	340	361	UUUGUCUGUAAAAUAUUGCCCU	AGGGCAAUAUUUUACAGACAAA	Cleavage	1	Polyprotein (Fragment) n=5 Tax=Ananas comosus RepID=B4YF12_ANACO (probable)
113	Nbv5.1tr6246515	0	-1	1	22	329	350	UUUGUCUGUAAAAUAUUGCCCU	UGGGCAAUAUUUUACAGACAAA	Cleavage	1	Polyprotein (Fragment) n=5 Tax=Ananas comosus RepID=B4YF12_ANACO (probable)
113	Nbv5.1tr6228477	0	-1	1	22	391	412	UUUGUCUGUAAAAUAUUGCCCU	UGGGCAAUAUUUUACAGACAAA	Cleavage	1	Polyprotein (Fragment) n=5 Tax=Ananas comosus RepID=B4YF12_ANACO (probable)
113	Nbv5.1tr6235870	0	-1	1	22	253	274	UUUGUCUGUAAAAUAUUGCCCU	UGGGCAAUAUUUUACAGACAAA	Cleavage	1	Polyprotein (Fragment) n=5 Tax=Ananas comosus RepID=B4YF12_ANACO (probable)
114	Nbv5.1tr6240551	0	-1	1	24	138	161	ACUAGAACUCCAGCAUAAUAUACA	AAUAUAUUAUGCUGGAGUUCUAGU	Cleavage	1	not determined by homology or low homology during annotation
115	Nbv5.1tr6243769	0	-1	1	24	601	624	AAGUACGAAAAACUCUAGGGGCCC	GGGCUCCUAGAGUUUUUCGUACUU	Cleavage	1	Polyprotein, putative n=1 Tax=Solanum demissum RepID=Q6L4B3_SOLDE (probable)
115	Nbv5.1tr6200693	0	-1	1	24	807	830	AAGUACGAAAAACUCUAGGGGCCC	GGGCUCCUAGAGUUUUUCGUACUU	Cleavage	1	Putative uncharacterized transposon-derived protein F52C9.6 (probable)
118	Nbv5.1tr6226308	0	-1	1	21	1108	1128	GGAGAGAUGGCCGAGUGGUUG	CAACCACUCGGCCAUCUCUCC	Cleavage	1	30S ribosomal protein S4, chloroplastic sp|Q3C1H5.1|RR4_NICSY 30S ribosomal protein S4, chloroplastic (probable)
13	Nbv5.1tr6230629	0	-1	1	24	21	44	AAUAUGUAGACAAGCCUUAUCCCU	AGGGGUAAGGCUUGUCUACAUAUU	Cleavage	1	not determined by homology or low homology during annotation
13	Nbv5.1tr6233059	0	-1	1	24	78	101	AAUAUGUAGACAAGCCUUAUCCCU	AGGGGUAAGGCUUGUCUACAUAUU	Cleavage	1	not determined by homology or low homology during annotation
13	Nbv5.1tr6232585	0	-1	1	24	240	263	AAUAUGUAGACAAGCCUUAUCCCU	AGGGGUAAGGCUUGUCUACAUAUU	Cleavage	2	not determined by homology or low homology during annotation
13	Nbv5.1tr6200379	0	-1	1	24	42	65	AAUAUGUAGACAAGCCUUAUCCCU	AGGGGUAAGGCUUGUCUACAUAUU	Cleavage	1	not determined by homology or low homology during annotation
13	Nbv5.1tr6237465	0	-1	1	24	549	572	AAUAUGUAGACAAGCCUUAUCCCU	AGGGGUAAGGCUUGUCUACAUAUU	Cleavage	1	Polyprotein, putative n=1 Tax=Solanum demissum RepID=Q6L4B3_SOLDE (probable)
13	Nbv5.1tr6236149	0	-1	1	24	1262	1285	AAUAUGUAGACAAGCCUUAUCCCU	AGGGGUAAGGCUUGUCUACAUAUU	Cleavage	1	Putative uncharacterized transposon-derived protein F52C9.6 (probable)
13	Nbv5.1tr6222847	0	-1	1	24	1149	1171	AAUAUGUAGACAAGCCUUAUCCCU	AGGG-UAAGGCUUGUCUACAUAUU	Cleavage	1	Predicted protein n=2 Tax=Populus trichocarpa RepID=B9IQJ8_POPTR (probable)
133	Nbv5.1tr6211287	0	-1	1	24	456	479	UUCAGCAUUUUAGUAGUCGGGCCU	AGACCCGACUACUAAAAUGCUGAA	Cleavage	1	not determined by homology or low homology during annotation
133	Nbv5.1tr6236149	0	-1	1	24	1811	1834	UUCAGCAUUUUAGUAGUCGGGCCU	AGACCCGACUACUAAAAUGCUGAA	Cleavage	1	Putative uncharacterized transposon-derived protein F52C9.6 (probable)
142	Nbv5.1tr6226811	0	-1	1	24	1744	1768	AUAAUAUGUAGACAGGCCUU-ACCC	GGGUUAAGGCCUGUCUACAUAUUAU	Cleavage	1	Leucine-rich repeat receptor-like protein kinase TDR (probable)
142	Nbv5.1tr6242548	0	-1	1	24	1025	1049	AUAAUAUGUAGACAGGCCUU-ACCC	GGGUUAAGGCCUGUCUACAUAUUAU	Cleavage	1	Leucine-rich repeat receptor-like protein kinase TDR (probable)
142	Nbv5.1tr6234653	0	-1	1	24	782	805	AUAAUAUGUAGACAGGCCUUACCC	CGUUAAGGCCUGUCUACAUAUUAU	Cleavage	1	Leucine-rich repeat receptor-like protein kinase TDR (probable)
144	Nbv5.1tr6205343	0	-1	1	23	1955	1977	UAUGUACGCAGAUCUUACCCCUG	UAGGGGUAAGAUCUGCGUACAUA	Cleavage	1	RING finger protein B (probable)
144	Nbv5.1tr6235956	0	-1	1	23	138	160	UAUGUACGCAGAUCUUACCCCUG	UAGGGGUAAGAUCUGCGUACAUA	Cleavage	1	not determined by homology or low homology during annotation
145	Nbv5.1tr6234102	0	-1	1	23	20	42	CUUGGAUAGAGAGGCUGUUUCCC	UGGAAACAGCCUCUCUAUCCAAG	Cleavage	1	not determined by homology or low homology during annotation
145	Nbv5.1tr6232507	0	-1	1	23	198	220	CUUGGAUAGAGAGGCUGUUUCCC	UGAAAACAGCCUCUCUAUCCAAG	Cleavage	1	not determined by homology or low homology during annotation
147	Nbv5.1tr6239295	0	-1	1	24	13	36	AGGGAUAAGAUCUGCGUACACACU	AGUGUGUACGCAGAUCUUAUCCCU	Cleavage	1	not determined by homology or low homology during annotation
147	Nbv5.1tr6220190	0	-1	1	24	1192	1215	AGGGAUAAGAUCUGCGUACACACU	AGUGUGUACGCAGAUCUUAUCCCU	Cleavage	1	Dehydrogenase/reductase SDR family member 4 (probable)
148	Nbv5.1tr6229573	0	-1	1	24	2396	2419	CGAGGGUCGAUUGGAAACAGCUUU	AAGGCUGUUUCCAAUCGACCCUCG	Cleavage	1	Putative RNA-binding protein ylmH (probable)
148	Nbv5.1tr6232499	0	-1	1	24	179	202	CGAGGGUCGAUUGGAAACAGCUUU	GAGGCUGUUUCCAAUCGACCCUCG	Cleavage	1	not determined by homology or low homology during annotation
148	Nbv5.1tr6199997	0	-1	1	24	35	58	CGAGGGUCGAUUGGAAACAGCUUU	GAGGCUGUUUCCAAUCGACCCUCG	Cleavage	1	not determined by homology or low homology during annotation
148	Nbv5.1tr6235662	0	-1	1	24	254	277	CGAGGGUCGAUUGGAAACAGCUUU	GAGGCUGUUUCCAAUCGACCCUCG	Cleavage	1	not determined by homology or low homology during annotation
148	Nbv5.1tr6241757	0	-1	1	24	9	32	CGAGGGUCGAUUGGAAACAGCUUU	GAGGCUGUUUCCAAUCGACCCUCG	Cleavage	1	Polyprotein, putative n=1 Tax=Solanum demissum RepID=Q6L4B3_SOLDE (probable)
148	Nbv5.1tr6241791	0	-1	1	24	441	464	CGAGGGUCGAUUGGAAACAGCUUU	GAGGCUGUUUCCAAUCGACCCUCG	Cleavage	1	not determined by homology or low homology during annotation
148	Nbv5.1tr6237292	0	-1	1	24	532	555	CGAGGGUCGAUUGGAAACAGCUUU	GAGGCUGUUUCCAAUCGACCCUCG	Cleavage	1	not determined by homology or low homology during annotation
148	Nbv5.1tr6234978	0	-1	1	24	69	92	CGAGGGUCGAUUGGAAACAGCUUU	GAGGCUGUUUCCAAUCGACCCUCG	Cleavage	1	Putative uncharacterized protein n=1 Tax=Vitis vinifera RepID=A5C5V8_VITVI (probable)
148	Nbv5.1tr6226820	0	-1	1	24	63	86	CGAGGGUCGAUUGGAAACAGCUUU	GAGGCUGUUUCCAAUCGACCCUCG	Cleavage	1	DELLA protein GAI1 (probable)
148	Nbv5.1tr6233538	0	-1	1	24	1261	1284	CGAGGGUCGAUUGGAAACAGCUUU	AAGGUUGUUUCCAAUCGACCCUCG	Cleavage	2	Ribosomal RNA small subunit methyltransferase NEP1 (probable)
148	Nbv5.1tr6233538	0	-1	1	24	1362	1385	CGAGGGUCGAUUGGAAACAGCUUU	GAGGCUGUUUCCAAUCGACCCUCG	Cleavage	2	Ribosomal RNA small subunit methyltransferase NEP1 (probable)
148	Nbv5.1tr6231027	0	-1	1	24	2555	2578	CGAGGGUCGAUUGGAAACAGCUUU	GAGGCUGUUUCCAAUCGACCCUCG	Cleavage	1	Pathogenesis-related homeodomain protein (probable)
148	Nbv5.1tr6234103	0	-1	1	24	61	85	CGAGGGUCGAUUGGAAACAG-CUUU	AGAGUCUGUUUCCAAUCGACCCUCG	Cleavage	1	Putative late blight resistance protein homolog R1B-16 (probable)
148	Nbv5.1tr6243179	0	-1	1	24	112	136	CGAGGGUCGAUUGGAAACAG-CUUU	AGAGAUUGUUUCCAAUCGACCCUCG	Cleavage	1	not determined by homology or low homology during annotation
148	Nbv5.1tr6234165	0	-1	1	24	403	426	CGAGGGUCGAUUGGAAACAGCUUU	GAGGGUGUUUCCAAUCGACCCUCG	Cleavage	1	Putative glucose-6-phosphate 1-epimerase (probable)
148	Nbv5.1tr6244450	0	-1	1	21	1	21	CGAGGGUCGAUUGGAAACAGC	GUUGUUUCCAAUCGACCCUCG	Cleavage	1	not determined by homology or low homology during annotation
154	Nbv5.1tr6230967	0	-1	1	24	2663	2686	UAGUACGAAAAACUCUAGAGGCCU	GGGCCUCUAGAGUUUUUCGUACUA	Cleavage	1	Ethylene-responsive nuclear protein n=1 Tax=Solanum lycopersicum RepID=Q38MV1_SOLLC (probable)
158	Nbv5.1tr6240637	0	-1	1	24	249	272	AUGAUUUAUAAGAGGACUUAGCCU	AGGCUAAGUCCUCUUAUAAAUCAU	Cleavage	1	Putative uncharacterized protein n=1 Tax=Vitis vinifera RepID=A5ADL1_VITVI (probable)
161	Nbv5.1tr6207165	0	-1	1	22	349	370	CGACUGGAGGACGCAGCAUUGC	GCAAUGCUGCGUCCUCCAGUCG	Cleavage	1	Retrovirus-related Pol polyprotein from transposon TNT 1-94 (probable)
164	Nbv5.1tr6233721	0	-1	1	23	1245	1267	UAGAGAGGCUGUUUCCAAAAAUA	UGUAUUUGGAAACAGCCUCUCUA	Cleavage	1	ESF1 homolog (probable)
164	Nbv5.1tr6224877	0	-1	1	23	1387	1409	UAGAGAGGCUGUUUCCAAAAAUA	UAAGUUUGGAAACAGCCUCUCUA	Cleavage	1	Transmembrane protein 184C (probable)
164	Nbv5.1tr6222088	0	-1	1	23	2620	2642	UAGAGAGGCUGUUUCCAAAAAUA	CCCCUUUGGAAACAGCCUCUCUA	Cleavage	1	Calcium-dependent protein kinase 1 (probable)
169	Nbv5.1tr6232008	0	-1	1	22	1048	1069	UAGAUAAGCCUGAGCAAUACCU	AGGUAUUGCUCAGGCUUAUCUA	Cleavage	1	Putative uncharacterized protein n=1 Tax=Vitis vinifera RepID=A5BG67_VITVI (probable)
169	Nbv5.1tr6221667	0	-1	1	22	2710	2731	UAGAUAAGCCUGAGCAAUACCU	AGGUAUUGCUCAGGCUUAUCUA	Cleavage	1	Genome polyprotein (probable)
171	Nbv5.1tr6243524	0	-1	1	24	1154	1179	UAGUACGAAAAACUCUAGGGG--CCU	AGGGAUCCCUAGAGUUUUUCGUACUA	Cleavage	1	Retrovirus-related Pol polyprotein from type-1 retrotransposable element R2 (probable)
179	Nbv5.1tr6229412	0	-1	1	21	539	559	CAGGAUUUGAACCCGUGACCU	AGGUCACGGGUUCAAAUCCUG	Cleavage	1	30S ribosomal protein S14, chloroplastic sp|Q2MIA2.1|RR14_SOLLC 30S ribosomal protein S14, chloroplastic sp|Q2MII9.1|RR14_SOLBU 30S ribosomal protein S14, chloroplastic (probable)
18	Nbv5.1tr6214652	0	-1	1	22	138	159	UUCCGACUAUAGAUAACAAUGU	ACAUUGUUAUCUAUAGUCGGAA	Cleavage	1	Retrovirus-related Pol polyprotein from transposon 297 (probable)
18	Nbv5.1tr6220247	0	-1	1	22	1018	1039	UUCCGACUAUAGAUAACAAUGU	ACAUUGUUAUCUAUAGUCGGAA	Cleavage	1	Retrovirus-related Pol polyprotein from transposon 297 (probable)
18	Nbv5.1tr6206444	0	-1	1	22	2401	2422	UUCCGACUAUAGAUAACAAUGU	ACAUUGUUAUCUAUAGUCGGAA	Cleavage	1	Retrovirus-related Pol polyprotein from transposon 297 (probable)
18	Nbv5.1tr6220246	0	-1	1	22	3036	3057	UUCCGACUAUAGAUAACAAUGU	ACAUUGUUAUCUAUAGUCGGAA	Cleavage	1	Retrovirus-related Pol polyprotein from transposon 297 (probable)
180	Nbv5.1tr6242678	0	-1	1	22	56	77	CUUCCUAAGAAUCUCUGAAGCU	AGCUUCAGAGAUUCUUAGGAAG	Cleavage	1	Enzymatic polyprotein (probable)
180	Nbv5.1tr6221666	0	-1	1	22	918	939	CUUCCUAAGAAUCUCUGAAGCU	AACUUCAGAGAUUCUUAGGAAG	Cleavage	1	Genome polyprotein (probable)
180	Nbv5.1tr6221667	0	-1	1	22	918	939	CUUCCUAAGAAUCUCUGAAGCU	AACUUCAGAGAUUCUUAGGAAG	Cleavage	1	Genome polyprotein (probable)
184	Nbv5.1tr6201776	0	-1	1	21	169	189	UAAGAAGAAUAAGCUCAGGAU	CUCCUGAGCUUAUUCUUCUUA	Cleavage	1	not determined by homology or low homology during annotation
187	Nbv5.1tr6219699	0	-1	1	21	671	691	UUUUGAGAGCACUGUGGGAGC	GCUCCCACAGUGCUCUCAAAA	Cleavage	1	F-box/LRR-repeat protein 20 (probable)
189	Nbv5.1tr6239203	0	-1	1	24	1154	1177	UUUGGAUGACUUGGACUGUGGAGA	UCUCCACAGUCCAAGUCAUCCAAA	Cleavage	1	Putative uncharacterized protein n=4 Tax=Vitis vinifera RepID=F6H9U7_VITVI (probable)
189	Nbv5.1tr6221665	0	-1	1	24	2337	2360	UUUGGAUGACUUGGACUGUGGAGA	UCUCCACAGUCCAAGUCAUCCAAA	Cleavage	1	Genome polyprotein (probable)
189	Nbv5.1tr6221666	0	-1	1	24	2552	2575	UUUGGAUGACUUGGACUGUGGAGA	UCUCCACAGUCCAAGUCAUCCAAA	Cleavage	1	Genome polyprotein (probable)
191	Nbv5.1tr6220662	0	-1	1	23	1684	1706	UGUGUACGCAGAUCUUACCCCUG	CCGGGGUAAGAUCUGCGUACACA	Cleavage	1	Putative uncharacterized protein n=1 Tax=Ricinus communis RepID=B9TAH2_RICCO (probable)
191	Nbv5.1tr6228304	0	-1	1	23	1476	1498	UGUGUACGCAGAUCUUACCCCUG	UAGAGGUAAGAUCUGCGUACACA	Cleavage	1	Proline-rich receptor-like protein kinase PERK7 (probable)
191	Nbv5.1tr6227454	0	-1	1	23	1461	1483	UGUGUACGCAGAUCUUACCCCUG	UAGAGGUAAGAUCUGCGUACACA	Cleavage	1	Predicted protein n=1 Tax=Populus trichocarpa RepID=B9MTM3_POPTR (probable)
203	Nbv5.1tr6207165	0	-1	1	22	893	914	CACUGCCGCAACUUGAAACGCC	GGCGUUUCAAGUUGCGGCAGUG	Cleavage	1	Retrovirus-related Pol polyprotein from transposon TNT 1-94 (probable)
205	Nbv5.1tr6232008	0	-1	1	22	562	583	UCAGGACUGUAUUUAAUAAACC	GGUUUAUUAAAUACAGUCCUGA	Cleavage	1	Putative uncharacterized protein n=1 Tax=Vitis vinifera RepID=A5BG67_VITVI (probable)
205	Nbv5.1tr6221667	0	-1	1	22	2214	2235	UCAGGACUGUAUUUAAUAAACC	GGUUUAUUAAAUACAGUCCUGA	Cleavage	1	Genome polyprotein (probable)
209	Nbv5.1tr6231841	0	-1	1	24	930	953	AAUAUGUAGACGAGCUUUAUCCCU	AGAGAUAAAGCUCGUCUACAUAUU	Cleavage	1	Premnaspirodiene oxygenase (similar to)
210	Nbv5.1tr6203581	0	-1	1	21	1920	1940	CUCUGUAUAAAAAGUUGUGCU	UUCACAACUUUUUAUACAGAG	Cleavage	1	Malonyl-coenzyme:anthocyanin 5-O-glucoside-6'''-O-malonyltransferase (probable)
211	Nbv5.1tr6240551	0	-1	1	23	138	160	CUAGAACUCCAGCAUAAUAUACA	AAUAUAUUAUGCUGGAGUUCUAG	Cleavage	1	not determined by homology or low homology during annotation
215	Nbv5.1tr6236222	0	-1	1	24	3991	4014	UAGAGUGGAAAAUUGGACCUGCCU	AGGCAGGUCCAAUUUUCCACUCUA	Cleavage	1	Putative uncharacterized protein n=1 Tax=Vitis vinifera RepID=A5CBG1_VITVI (probable)
215	Nbv5.1tr6236221	0	-1	1	24	4039	4062	UAGAGUGGAAAAUUGGACCUGCCU	AGGCAGGUCCAAUUUUCCACUCUA	Cleavage	1	Putative uncharacterized protein (Fragment) n=1 Tax=Vitis vinifera RepID=A5BAI2_VITVI (probable)
220	Nbv5.1tr6234011	0	-1	1	24	864	887	AGUAUGUACGUAGACCUUACGCCU	AGGGGUAAGGUCUACGUACAUACU	Cleavage	1	Actin-depolymerizing factor 5 (probable)
220	Nbv5.1tr6240712	0	-1	1	24	13	36	AGUAUGUACGUAGACCUUACGCCU	AGGGGUAAGGUCUACGUACAUACU	Cleavage	1	Putative uncharacterized protein n=1 Tax=Vitis vinifera RepID=A5ALR9_VITVI (probable)
226	Nbv5.1tr6240499	0	-1	1	24	77	100	AUUAUUGUUACUGAUGUUGGGCCU	GGGCCCAACAUCAGUAACAAUAAU	Cleavage	1	not determined by homology or low homology during annotation
23	Nbv5.1tr6236222	0	-1	1	24	3390	3413	UAUGGGCUUUAGACAAUUUGUAAU	AUUACAAAUUGUCUAAAGCCCAUA	Cleavage	1	Putative uncharacterized protein n=1 Tax=Vitis vinifera RepID=A5CBG1_VITVI (probable)
23	Nbv5.1tr6236221	0	-1	1	24	3438	3461	UAUGGGCUUUAGACAAUUUGUAAU	AUUACAAAUUGUCUAAAGCCCAUA	Cleavage	1	Putative uncharacterized protein (Fragment) n=1 Tax=Vitis vinifera RepID=A5BAI2_VITVI (probable)
233	Nbv5.1tr6226684	0	-1	1	24	1754	1777	AGGGAUAAGGUCUGCAUACACACU	AGUGUGUAUGCAGACCUUAUCCCU	Cleavage	1	Homocysteine S-methyltransferase 1 (probable)
235	Nbv5.1tr6242565	0	-1	1	24	79	102	UUUCGGAUAAGAGUAAGGCCUGUC	GACAGGCCUUACUCUUAUCCGAAA	Cleavage	1	not determined by homology or low homology during annotation
238	Nbv5.1tr6234647	0	-1	1	24	1024	1047	AGACUCGAACUCACAACCUCUCAU	CUGAGAGGUUGUGAGUUCGAGUCU	Cleavage	1	Probable salt tolerance-like protein At1g78600 (probable)
238	Nbv5.1tr6234011	0	-1	1	24	750	773	AGACUCGAACUCACAACCUCUCAU	CUGAGAGGUUGUGAGUUCGAGUCU	Cleavage	1	Actin-depolymerizing factor 5 (probable)
238	Nbv5.1tr6236052	0	-1	1	24	2096	2119	AGACUCGAACUCACAACCUCUCAU	CUGAGAGGUUGUGAGUUCGAGUCU	Cleavage	1	Protein DEK (probable)
238	Nbv5.1tr6220194	0	-1	1	24	145	168	AGACUCGAACUCACAACCUCUCAU	CUGAGAGGUUGUGAGUUCGAGUCU	Cleavage	1	Probable receptor protein kinase TMK1 (probable)
238	Nbv5.1tr6237192	0	-1	1	24	4707	4730	AGACUCGAACUCACAACCUCUCAU	CUGAGAGGUUGUGAGUUCGAGUCU	Cleavage	1	Auxilin-related protein 2 (probable)
238	Nbv5.1tr6233773	0	-1	1	24	5130	5153	AGACUCGAACUCACAACCUCUCAU	CUGAGAGGUUGUGAGUUCGAGUCU	Cleavage	1	PHD and RING finger domain-containing protein 1 (probable)
238	Nbv5.1tr6229987	0	-1	1	24	45	69	AGACUCGAACUCACAACCUCUC-AU	AUCGAGAGGUUGUGAGUUCGAGUCU	Cleavage	1	not determined by homology or low homology during annotation
238	Nbv5.1tr6242738	0	-1	1	24	248	272	AGACUCGAACUCACAACCUCUC-AU	AUCGAGAGGUUGUGAGUUCGAGUCU	Cleavage	1	not determined by homology or low homology during annotation
238	Nbv5.1tr6235570	0	-1	1	24	237	261	AGACUCGAACUCACAACCUCUC-AU	AUCGAGAGGUUGUGAGUUCGAGUCU	Cleavage	1	not determined by homology or low homology during annotation
238	Nbv5.1tr6237607	0	-1	1	24	744	768	AGACUCGAACUCACAACCUCUC-AU	AUCGAGAGGUUGUGAGUUCGAGUCU	Cleavage	1	Cell number regulator 2 (probable)
238	Nbv5.1tr6231419	0	-1	1	24	1180	1204	AGACUCGAACUCACAACCUCUC-AU	AUCGAGAGGUUGUGAGUUCGAGUCU	Cleavage	1	Putative uncharacterized protein n=1 Tax=Vitis vinifera RepID=F6I3N7_VITVI (probable)
238	Nbv5.1tr6224811	0	-1	1	24	1489	1513	AGACUCGAACUCACAACCUCUC-AU	AUCGAGAGGUUGUGAGUUCGAGUCU	Cleavage	1	Heavy metal-associated isoprenylated plant protein 26 (probable)
238	Nbv5.1tr6231512	0	-1	1	24	1479	1503	AGACUCGAACUCACAACCUCUC-AU	AUCGAGAGGUUGUGAGUUCGAGUCU	Cleavage	1	Putative uncharacterized protein n=1 Tax=Vitis vinifera RepID=D7ST93_VITVI (probable)
238	Nbv5.1tr6243387	0	-1	1	24	49	72	AGACUCGAACUCACAACCUCUCAU	CAGAGAGGUUGUGAGUUCGAGUCU	Cleavage	1	not determined by homology or low homology during annotation
238	Nbv5.1tr6241580	0	-1	1	24	32	55	AGACUCGAACUCACAACCUCUCAU	CCGAGAGGUUGUGAGUUCGAGUCU	Cleavage	1	not determined by homology or low homology during annotation
238	Nbv5.1tr6242905	0	-1	1	24	290	313	AGACUCGAACUCACAACCUCUCAU	CCGAGAGGUUGUGAGUUCGAGUCU	Cleavage	1	not determined by homology or low homology during annotation
238	Nbv5.1tr6232801	0	-1	1	24	147	170	AGACUCGAACUCACAACCUCUCAU	CCGAGAGGUUGUGAGUUCGAGUCU	Cleavage	1	not determined by homology or low homology during annotation
238	Nbv5.1tr6243202	0	-1	1	24	28	51	AGACUCGAACUCACAACCUCUCAU	CCGAGAGGUUGUGAGUUCGAGUCU	Cleavage	1	not determined by homology or low homology during annotation
238	Nbv5.1tr6199791	0	-1	1	24	321	344	AGACUCGAACUCACAACCUCUCAU	CCGAGAGGUUGUGAGUUCGAGUCU	Cleavage	1	not determined by homology or low homology during annotation
238	Nbv5.1tr6241653	0	-1	1	24	35	58	AGACUCGAACUCACAACCUCUCAU	CCGAGAGGUUGUGAGUUCGAGUCU	Cleavage	1	not determined by homology or low homology during annotation
238	Nbv5.1tr6235500	0	-1	1	24	3	26	AGACUCGAACUCACAACCUCUCAU	CCGAGAGGUUGUGAGUUCGAGUCU	Cleavage	1	not determined by homology or low homology during annotation
238	Nbv5.1tr6232982	0	-1	1	24	331	354	AGACUCGAACUCACAACCUCUCAU	CCGAGAGGUUGUGAGUUCGAGUCU	Cleavage	1	not determined by homology or low homology during annotation
238	Nbv5.1tr6243293	0	-1	1	24	363	386	AGACUCGAACUCACAACCUCUCAU	CCGAGAGGUUGUGAGUUCGAGUCU	Cleavage	1	not determined by homology or low homology during annotation
238	Nbv5.1tr6199432	0	-1	1	24	245	268	AGACUCGAACUCACAACCUCUCAU	CCGAGAGGUUGUGAGUUCGAGUCU	Cleavage	1	not determined by homology or low homology during annotation
238	Nbv5.1tr6243323	0	-1	1	24	1	24	AGACUCGAACUCACAACCUCUCAU	CCGAGAGGUUGUGAGUUCGAGUCU	Cleavage	1	not determined by homology or low homology during annotation
238	Nbv5.1tr6232332	0	-1	1	24	288	311	AGACUCGAACUCACAACCUCUCAU	CCGAGAGGUUGUGAGUUCGAGUCU	Cleavage	1	not determined by homology or low homology during annotation
238	Nbv5.1tr6232585	0	-1	1	24	451	474	AGACUCGAACUCACAACCUCUCAU	CCGAGAGGUUGUGAGUUCGAGUCU	Cleavage	1	not determined by homology or low homology during annotation
238	Nbv5.1tr6238088	0	-1	1	24	433	456	AGACUCGAACUCACAACCUCUCAU	CCGAGAGGUUGUGAGUUCGAGUCU	Cleavage	1	not determined by homology or low homology during annotation
238	Nbv5.1tr6242696	0	-1	1	24	491	514	AGACUCGAACUCACAACCUCUCAU	CCGAGAGGUUGUGAGUUCGAGUCU	Cleavage	1	not determined by homology or low homology during annotation
238	Nbv5.1tr6237839	0	-1	1	24	9	32	AGACUCGAACUCACAACCUCUCAU	CCGAGAGGUUGUGAGUUCGAGUCU	Cleavage	1	Cysteine synthase n=2 Tax=Vitis vinifera RepID=D7UAG1_VITVI (probable)
238	Nbv5.1tr6235825	0	-1	1	24	401	424	AGACUCGAACUCACAACCUCUCAU	CCGAGAGGUUGUGAGUUCGAGUCU	Cleavage	1	not determined by homology or low homology during annotation
238	Nbv5.1tr6228523	0	-1	1	24	9	32	AGACUCGAACUCACAACCUCUCAU	CCGAGAGGUUGUGAGUUCGAGUCU	Cleavage	1	not determined by homology or low homology during annotation
238	Nbv5.1tr6240725	0	-1	1	24	14	37	AGACUCGAACUCACAACCUCUCAU	CCGAGAGGUUGUGAGUUCGAGUCU	Cleavage	1	not determined by homology or low homology during annotation
238	Nbv5.1tr6231597	0	-1	1	24	571	594	AGACUCGAACUCACAACCUCUCAU	CCGAGAGGUUGUGAGUUCGAGUCU	Cleavage	1	Ankyrin repeat-containing protein At3g12360 (probable)
238	Nbv5.1tr6200302	0	-1	1	24	154	177	AGACUCGAACUCACAACCUCUCAU	CCGAGAGGUUGUGAGUUCGAGUCU	Cleavage	1	not determined by homology or low homology during annotation
238	Nbv5.1tr6200672	0	-1	1	24	785	808	AGACUCGAACUCACAACCUCUCAU	CAGAGAGGUUGUGAGUUCGAGUCU	Cleavage	1	Putative uncharacterized protein n=1 Tax=Vitis vinifera RepID=D7T263_VITVI (probable)
238	Nbv5.1tr6237233	0	-1	1	24	339	362	AGACUCGAACUCACAACCUCUCAU	CCGAGAGGUUGUGAGUUCGAGUCU	Cleavage	1	not determined by homology or low homology during annotation
238	Nbv5.1tr6200511	0	-1	1	24	726	749	AGACUCGAACUCACAACCUCUCAU	CCGAGAGGUUGUGAGUUCGAGUCU	Cleavage	1	Profilin-1 (probable)
238	Nbv5.1tr6227360	0	-1	1	24	814	837	AGACUCGAACUCACAACCUCUCAU	CCGAGAGGUUGUGAGUUCGAGUCU	Cleavage	1	not determined by homology or low homology during annotation
238	Nbv5.1tr6233652	0	-1	1	24	753	776	AGACUCGAACUCACAACCUCUCAU	CCGAGAGGUUGUGAGUUCGAGUCU	Cleavage	1	Putative uncharacterized protein n=1 Tax=Ricinus communis RepID=B9SLL2_RICCO (probable)
238	Nbv5.1tr6226971	0	-1	1	24	844	867	AGACUCGAACUCACAACCUCUCAU	CCGAGAGGUUGUGAGUUCGAGUCU	Cleavage	1	NtEIG-E80 protein n=1 Tax=Nicotiana tabacum RepID=Q9FXS6_TOBAC (probable)
238	Nbv5.1tr6227786	0	-1	1	24	898	921	AGACUCGAACUCACAACCUCUCAU	CCGAGAGGUUGUGAGUUCGAGUCU	Cleavage	1	Retrovirus-related Pol polyprotein from transposon TNT 1-94 (probable)
238	Nbv5.1tr6233900	0	-1	1	24	899	922	AGACUCGAACUCACAACCUCUCAU	CCGAGAGGUUGUGAGUUCGAGUCU	Cleavage	1	30S ribosomal protein 3, chloroplastic (probable)
238	Nbv5.1tr6231162	0	-1	1	24	898	921	AGACUCGAACUCACAACCUCUCAU	CCGAGAGGUUGUGAGUUCGAGUCU	Cleavage	1	Protein cornichon homolog 1 (probable)
238	Nbv5.1tr6222724	0	-1	1	24	979	1002	AGACUCGAACUCACAACCUCUCAU	CCGAGAGGUUGUGAGUUCGAGUCU	Cleavage	1	predicted protein [Populus trichocarpa] (probable)
238	Nbv5.1tr6221515	0	-1	1	24	1004	1027	AGACUCGAACUCACAACCUCUCAU	CCGAGAGGUUGUGAGUUCGAGUCU	Cleavage	1	NtEIG-E80 protein n=1 Tax=Nicotiana tabacum RepID=Q9FXS6_TOBAC (probable)
238	Nbv5.1tr6200584	0	-1	1	24	978	1001	AGACUCGAACUCACAACCUCUCAU	CCGAGAGGUUGUGAGUUCGAGUCU	Cleavage	1	Uncharacterized protein n=4 Tax=Arabidopsis RepID=F4K567_ARATH (probable)
238	Nbv5.1tr6235169	0	-1	1	24	909	932	AGACUCGAACUCACAACCUCUCAU	CCGAGAGGUUGUGAGUUCGAGUCU	Cleavage	1	Protein kinase 2B, chloroplastic (probable)
238	Nbv5.1tr6233559	0	-1	1	24	1094	1117	AGACUCGAACUCACAACCUCUCAU	CCGAGAGGUUGUGAGUUCGAGUCU	Cleavage	1	Syntaxin-61 (probable)
238	Nbv5.1tr6234351	0	-1	1	24	1134	1157	AGACUCGAACUCACAACCUCUCAU	CCGAGAGGUUGUGAGUUCGAGUCU	Cleavage	1	SEC23-interacting protein (probable)
238	Nbv5.1tr6230328	0	-1	1	24	952	975	AGACUCGAACUCACAACCUCUCAU	CCGAGAGGUUGUGAGUUCGAGUCU	Cleavage	1	50S ribosomal protein L14 sp|A8GVC4.1|RL14_RICB8 50S ribosomal protein L14 (probable)
238	Nbv5.1tr6220688	0	-1	1	24	1257	1280	AGACUCGAACUCACAACCUCUCAU	CCGAGAGGUUGUGAGUUCGAGUCU	Cleavage	1	Translocase of chloroplast 34 (probable)
238	Nbv5.1tr6199992	0	-1	1	24	1365	1388	AGACUCGAACUCACAACCUCUCAU	CCGAGAGGUUGUGAGUUCGAGUCU	Cleavage	1	Putative uncharacterized protein n=1 Tax=Vitis vinifera RepID=D7TVM2_VITVI (probable)
238	Nbv5.1tr6234979	0	-1	1	24	1381	1404	AGACUCGAACUCACAACCUCUCAU	CCGAGAGGUUGUGAGUUCGAGUCU	Cleavage	1	Carbamoyl-phosphate synthase large chain (probable)
238	Nbv5.1tr6229558	0	-1	1	24	1415	1438	AGACUCGAACUCACAACCUCUCAU	CCGAGAGGUUGUGAGUUCGAGUCU	Cleavage	1	Zinc finger protein CONSTANS-LIKE 2 (probable)
238	Nbv5.1tr6200737	0	-1	1	24	13	36	AGACUCGAACUCACAACCUCUCAU	CCGAGAGGUUGUGAGUUCGAGUCU	Cleavage	1	Protein notum homolog (probable)
238	Nbv5.1tr6220854	0	-1	1	24	1500	1523	AGACUCGAACUCACAACCUCUCAU	CCGAGAGGUUGUGAGUUCGAGUCU	Cleavage	1	Transcription factor BIM1 (probable)
238	Nbv5.1tr6237754	0	-1	1	24	1498	1521	AGACUCGAACUCACAACCUCUCAU	CCGAGAGGUUGUGAGUUCGAGUCU	Cleavage	1	UPI0002338FDC related cluster n=1 Tax=unknown RepID=UPI0002338FDC (probable)
238	Nbv5.1tr6237755	0	-1	1	24	1566	1589	AGACUCGAACUCACAACCUCUCAU	CCGAGAGGUUGUGAGUUCGAGUCU	Cleavage	1	UPI0002338FDC related cluster n=1 Tax=unknown RepID=UPI0002338FDC (probable)
238	Nbv5.1tr6231743	0	-1	1	24	1588	1611	AGACUCGAACUCACAACCUCUCAU	CCGAGAGGUUGUGAGUUCGAGUCU	Cleavage	1	Probable receptor-like protein kinase At1g67000 (probable)
238	Nbv5.1tr6235057	0	-1	1	24	1311	1334	AGACUCGAACUCACAACCUCUCAU	CCGAGAGGUUGUGAGUUCGAGUCU	Cleavage	1	Phospholipase A1-II 1 sp|A2ZW16.2|PLA1_ORYSJ Phospholipase A1-II 1 (probable)
238	Nbv5.1tr6200270	0	-1	1	24	15	38	AGACUCGAACUCACAACCUCUCAU	CCGAGAGGUUGUGAGUUCGAGUCU	Cleavage	1	Callose synthase 3 (probable)
238	Nbv5.1tr6234617	0	-1	1	24	250	273	AGACUCGAACUCACAACCUCUCAU	CCGAGAGGUUGUGAGUUCGAGUCU	Cleavage	1	E3 ubiquitin-protein ligase RMA1H1 (probable)
238	Nbv5.1tr6199401	0	-1	1	24	1361	1384	AGACUCGAACUCACAACCUCUCAU	CCGAGAGGUUGUGAGUUCGAGUCU	Cleavage	1	Uncharacterized protein n=3 Tax=Glycine max RepID=I1M4I8_SOYBN (probable)
238	Nbv5.1tr6234472	0	-1	1	24	1882	1905	AGACUCGAACUCACAACCUCUCAU	CCGAGAGGUUGUGAGUUCGAGUCU	Cleavage	1	Putative lipase ROG1 (probable)
238	Nbv5.1tr6235294	0	-1	1	24	1888	1911	AGACUCGAACUCACAACCUCUCAU	CCGAGAGGUUGUGAGUUCGAGUCU	Cleavage	1	Protein ASPARTIC PROTEASE IN GUARD CELL 1 (probable)
238	Nbv5.1tr6233673	0	-1	1	24	344	367	AGACUCGAACUCACAACCUCUCAU	CCGAGAGGUUGUGAGUUCGAGUCU	Cleavage	1	Fasciclin-like arabinogalactan protein 7 (probable)
238	Nbv5.1tr6219588	0	-1	1	24	2163	2186	AGACUCGAACUCACAACCUCUCAU	CCGAGAGGUUGUGAGUUCGAGUCU	Cleavage	1	F-box/LRR-repeat protein 14 (probable)
238	Nbv5.1tr6219312	0	-1	1	24	1815	1838	AGACUCGAACUCACAACCUCUCAU	CCGAGAGGUUGUGAGUUCGAGUCU	Cleavage	2	Probable xyloglucan glycosyltransferase 12 (probable)
238	Nbv5.1tr6200772	0	-1	1	24	2173	2196	AGACUCGAACUCACAACCUCUCAU	CCGAGAGGUUGUGAGUUCGAGUCU	Cleavage	1	Probable inactive receptor kinase At4g23740 (probable)
238	Nbv5.1tr6231635	0	-1	1	24	2519	2542	AGACUCGAACUCACAACCUCUCAU	CCGAGAGGUUGUGAGUUCGAGUCU	Cleavage	1	Early endosome antigen 1 (probable)
238	Nbv5.1tr6230979	0	-1	1	24	2551	2574	AGACUCGAACUCACAACCUCUCAU	CCGAGAGGUUGUGAGUUCGAGUCU	Cleavage	1	Putative late blight resistance protein homolog R1B-16 (probable)
238	Nbv5.1tr6230213	0	-1	1	24	2442	2465	AGACUCGAACUCACAACCUCUCAU	CCGAGAGGUUGUGAGUUCGAGUCU	Cleavage	1	Aspartokinase 2, chloroplastic (probable)
238	Nbv5.1tr6233299	0	-1	1	24	529	552	AGACUCGAACUCACAACCUCUCAU	CCGAGAGGUUGUGAGUUCGAGUCU	Cleavage	1	Beta-hexosaminidase subunit B2 (probable)
238	Nbv5.1tr6231092	0	-1	1	24	2963	2986	AGACUCGAACUCACAACCUCUCAU	CCGAGAGGUUGUGAGUUCGAGUCU	Cleavage	1	Potassium channel AKT2/3 (probable)
238	Nbv5.1tr6220013	0	-1	1	24	3141	3164	AGACUCGAACUCACAACCUCUCAU	CCGAGAGGUUGUGAGUUCGAGUCU	Cleavage	1	BRO1 domain-containing protein BROX (probable)
238	Nbv5.1tr6234763	0	-1	1	24	3426	3449	AGACUCGAACUCACAACCUCUCAU	CCGAGAGGUUGUGAGUUCGAGUCU	Cleavage	1	Pentatricopeptide repeat-containing protein At1g20230 (probable)
238	Nbv5.1tr6236958	0	-1	1	24	2793	2816	AGACUCGAACUCACAACCUCUCAU	CCGAGAGGUUGUGAGUUCGAGUCU	Cleavage	1	ATP-dependent zinc metalloprotease FTSH 6, chloroplastic (probable)
238	Nbv5.1tr6230563	0	-1	1	24	2592	2615	AGACUCGAACUCACAACCUCUCAU	CCGAGAGGUUGUGAGUUCGAGUCU	Cleavage	1	Photosystem II CP47 chlorophyll apoprotein (probable)
238	Nbv5.1tr6226424	0	-1	1	24	4235	4258	AGACUCGAACUCACAACCUCUCAU	CCGAGAGGUUGUGAGUUCGAGUCU	Cleavage	1	Late blight resistance protein R1-A (probable)
238	Nbv5.1tr6226423	0	-1	1	24	4239	4262	AGACUCGAACUCACAACCUCUCAU	CCGAGAGGUUGUGAGUUCGAGUCU	Cleavage	1	Putative late blight resistance protein homolog R1B-16 (probable)
238	Nbv5.1tr6231370	0	-1	1	24	720	743	AGACUCGAACUCACAACCUCUCAU	CCGAGAGGUUGUGAGUUCGAGUCU	Cleavage	1	Retrovirus-related Pol polyprotein from transposon TNT 1-94 (probable)
238	Nbv5.1tr6226389	0	-1	1	24	12	35	AGACUCGAACUCACAACCUCUCAU	CCGAGAGGUUGUGAGUUCGAGUCU	Cleavage	1	Abscisic-aldehyde oxidase (probable)
238	Nbv5.1tr6229888	0	-1	1	24	6685	6708	AGACUCGAACUCACAACCUCUCAU	CCGAGAGGUUGUGAGUUCGAGUCU	Cleavage	1	Uro-adherence factor A (probable)
238	Nbv5.1tr6241520	0	-1	1	24	37	60	AGACUCGAACUCACAACCUCUCAU	CCGGGAGGUUGUGAGUUCGAGUCU	Cleavage	1	not determined by homology or low homology during annotation
238	Nbv5.1tr6234860	0	-1	1	24	1204	1227	AGACUCGAACUCACAACCUCUCAU	CGGGGAGGUUGUGAGUUCGAGUCU	Cleavage	1	Hydroxyacylglutathione hydrolase 3, mitochondrial (probable)
238	Nbv5.1tr6243145	0	-1	1	24	546	569	AGACUCGAACUCACAACCUCUCAU	CUAAGAGGUUGUGAGUUCGAGUCU	Cleavage	1	Predicted protein n=1 Tax=Populus trichocarpa RepID=B9HJ93_POPTR (probable)
238	Nbv5.1tr6236690	0	-1	1	24	1917	1940	AGACUCGAACUCACAACCUCUCAU	UUAAGAGGUUGUGAGUUCGAGUCU	Cleavage	1	E3 ubiquitin-protein ligase RING1 (probable)
238	Nbv5.1tr6228277	0	-1	1	24	38	61	AGACUCGAACUCACAACCUCUCAU	CCAAGAGGUUGUGAGUUCGAGUCU	Cleavage	1	not determined by homology or low homology during annotation
238	Nbv5.1tr6199639	0	-1	1	24	326	349	AGACUCGAACUCACAACCUCUCAU	CCAAGAGGUUGUGAGUUCGAGUCU	Cleavage	1	Ribosomal protein S13, mitochondrial (probable)
238	Nbv5.1tr6241737	0	-1	1	21	1	21	AGACUCGAACUCACAACCUCU	AGAGGUUGUGAGUUCGAGUCU	Cleavage	1	not determined by homology or low homology during annotation
238	Nbv5.1tr6223666	0	-1	1	24	540	563	AGACUCGAACUCACAACCUCUCAU	CCAAGAGGUUGUGAGUUCGAGUCU	Cleavage	1	uncharacterized protein LOC100799271 [Glycine max] (probable)
238	Nbv5.1tr6222588	0	-1	1	24	1410	1433	AGACUCGAACUCACAACCUCUCAU	ACCAGAGGUUGUGAGUUCGAGUCU	Cleavage	1	F-box only protein 6 (probable)
238	Nbv5.1tr6221614	0	-1	1	24	43	66	AGACUCGAACUCACAACCUCUCAU	CCGCGAGGUUGUGAGUUCGAGUCU	Cleavage	2	not determined by homology or low homology during annotation
238	Nbv5.1tr6223421	0	-1	1	24	216	239	AGACUCGAACUCACAACCUCUCAU	CCGCGAGGUUGUGAGUUCGAGUCU	Cleavage	1	not determined by homology or low homology during annotation
238	Nbv5.1tr6223813	0	-1	1	24	328	351	AGACUCGAACUCACAACCUCUCAU	CCGCGAGGUUGUGAGUUCGAGUCU	Cleavage	1	not determined by homology or low homology during annotation
238	Nbv5.1tr6223151	0	-1	1	24	371	394	AGACUCGAACUCACAACCUCUCAU	CCGCGAGGUUGUGAGUUCGAGUCU	Cleavage	1	not determined by homology or low homology during annotation
238	Nbv5.1tr6220957	0	-1	1	24	662	685	AGACUCGAACUCACAACCUCUCAU	CCGCGAGGUUGUGAGUUCGAGUCU	Cleavage	1	KxDL motif-containing protein CG10681 (probable)
238	Nbv5.1tr6219507	0	-1	1	24	733	756	AGACUCGAACUCACAACCUCUCAU	CCGCGAGGUUGUGAGUUCGAGUCU	Cleavage	1	50S ribosomal protein L36 (probable)
238	Nbv5.1tr6219953	0	-1	1	24	926	949	AGACUCGAACUCACAACCUCUCAU	CCGCGAGGUUGUGAGUUCGAGUCU	Cleavage	1	Adenine phosphoribosyltransferase 1, chloroplastic (probable)
238	Nbv5.1tr6221332	0	-1	1	24	1059	1082	AGACUCGAACUCACAACCUCUCAU	CCGCGAGGUUGUGAGUUCGAGUCU	Cleavage	1	Annexin A1 (probable)
238	Nbv5.1tr6221982	0	-1	1	24	1081	1104	AGACUCGAACUCACAACCUCUCAU	CCGCGAGGUUGUGAGUUCGAGUCU	Cleavage	1	Predicted protein n=1 Tax=Populus trichocarpa RepID=B9MU90_POPTR (probable)
238	Nbv5.1tr6223365	0	-1	1	24	1232	1255	AGACUCGAACUCACAACCUCUCAU	CCGCGAGGUUGUGAGUUCGAGUCU	Cleavage	1	Peroxidase 3 (probable)
238	Nbv5.1tr6223364	0	-1	1	24	1232	1255	AGACUCGAACUCACAACCUCUCAU	CCGCGAGGUUGUGAGUUCGAGUCU	Cleavage	1	Peroxidase 3 (probable)
238	Nbv5.1tr6223363	0	-1	1	24	1414	1437	AGACUCGAACUCACAACCUCUCAU	CCGCGAGGUUGUGAGUUCGAGUCU	Cleavage	1	Peroxidase 3 (probable)
238	Nbv5.1tr6229695	0	-1	1	24	1392	1415	AGACUCGAACUCACAACCUCUCAU	CCGAAAGGUUGUGAGUUCGAGUCU	Cleavage	1	Probable 2-oxoglutarate/Fe(II)-dependent dioxygenase (probable)
238	Nbv5.1tr6220556	0	-1	1	24	1935	1958	AGACUCGAACUCACAACCUCUCAU	CCGCGAGGUUGUGAGUUCGAGUCU	Cleavage	1	Probable sugar phosphate/phosphate translocator At3g14410 (probable)
238	Nbv5.1tr6220578	0	-1	1	24	2277	2300	AGACUCGAACUCACAACCUCUCAU	CCGCGAGGUUGUGAGUUCGAGUCU	Cleavage	1	Probable glucuronoxylan glucuronosyltransferase IRX7 (probable)
238	Nbv5.1tr6233638	0	-1	1	24	2721	2744	AGACUCGAACUCACAACCUCUCAU	CCGAUAGGUUGUGAGUUCGAGUCU	Cleavage	1	Putative uncharacterized protein n=1 Tax=Vitis vinifera RepID=F6I6Y5_VITVI (probable)
238	Nbv5.1tr6220726	0	-1	1	24	3292	3315	AGACUCGAACUCACAACCUCUCAU	CCGCGAGGUUGUGAGUUCGAGUCU	Cleavage	1	Bifunctional aspartokinase/homoserine dehydrogenase 2, chloroplastic (probable)
238	Nbv5.1tr6213166	0	-1	1	24	2315	2338	AGACUCGAACUCACAACCUCUCAU	GCCUAAGGUUGUGAGUUCGAGUCU	Cleavage	2	Mitogen-activated protein kinase kinase kinase ANP1 (probable)
238	Nbv5.1tr6217072	0	-1	1	24	574	597	AGACUCGAACUCACAACCUCUCAU	GUGUAAGGUUGUGAGUUCGAGUCU	Cleavage	1	not determined by homology or low homology during annotation
238	Nbv5.1tr6232826	0	-1	1	24	218	241	AGACUCGAACUCACAACCUCUCAU	CCAAUAGGUUGUGAGUUCGAGUCU	Cleavage	1	not determined by homology or low homology during annotation
240	Nbv5.1tr6207165	0	-1	1	24	3299	3322	UUCGGAGUGUUCUUAAUGUAGACA	UGUCUACAUUAAGAACACUCCGAA	Cleavage	1	Retrovirus-related Pol polyprotein from transposon TNT 1-94 (probable)
244	Nbv5.1tr6246541	0	-1	1	25	466	490	AUGAAACCCGCGAACAAAUUGAACA	CGUUCAAUUUGUUCGCGGGUUUCAU	Cleavage	1	Putative AC transposase (probable)
249	Nbv5.1tr6207165	0	-1	1	22	2286	2307	UUCGGCUAGCUGUUAGAAUGGC	GCCAUUCUAACAGCUAGCCGAA	Cleavage	1	Retrovirus-related Pol polyprotein from transposon TNT 1-94 (probable)
252	Nbv5.1tr6236222	0	-1	1	24	3064	3087	GUUACAGGGACAUUAUCAAGGACU	AGUCCUUGAUAAUGUCCCUGUAAC	Cleavage	1	Putative uncharacterized protein n=1 Tax=Vitis vinifera RepID=A5CBG1_VITVI (probable)
252	Nbv5.1tr6236221	0	-1	1	24	3112	3135	GUUACAGGGACAUUAUCAAGGACU	AGUCCUUGAUAAUGUCCCUGUAAC	Cleavage	1	Putative uncharacterized protein (Fragment) n=1 Tax=Vitis vinifera RepID=A5BAI2_VITVI (probable)
256	Nbv5.1tr6234905	0	-1	1	23	204	226	GGGCGGAGAUCUCGGGGUUUACA	CGUAAACCCCGAGAUCUCCGCCC	Cleavage	1	not determined by homology or low homology during annotation
258	Nbv5.1tr6203993	0	-1	1	21	358	378	GUGGGAGAUUUGAGUUGCGAC	GUCGCAACUCAAAUCUCCCAC	Cleavage	1	Putative F-box protein At1g33020 (probable)
263	Nbv5.1tr6227445	0	-1	1	24	197	220	GUAGAUAAAACAGGUUGAGGCUGU	ACAGCCUCAACCUGUUUUAUCUAC	Cleavage	1	not determined by homology or low homology during annotation
263	Nbv5.1tr6204032	0	-1	1	24	675	698	GUAGAUAAAACAGGUUGAGGCUGU	ACAGCCUCAACCUGUUUUAUCUAC	Cleavage	1	Putative uncharacterized protein Sb05g007360 n=13 Tax=Sorghum bicolor RepID=C5Y875_SORBI (probable)
264	Nbv5.1tr6221114	0	-1	1	23	336	358	UGACUCGAACCCAGGACCUAACA	CGUUAGGUCCUGGGUUCGAGUCA	Cleavage	1	not determined by homology or low homology during annotation
266	Nbv5.1tr6224519	0	-1	1	24	240	263	AGAGAUAAGGUCUGCGUACAUACU	GGUAUGUACGCAGACCUUAUCUCU	Cleavage	1	not determined by homology or low homology during annotation
267	Nbv5.1tr6229435	0	-1	1	24	3900	3923	GGGAUUAUACUGGGUUGUUGCUGU	ACAACAACAACCCAGUAUAAUCCC	Cleavage	1	Pumilio homolog 23 (probable)
267	Nbv5.1tr6233523	0	-1	1	24	2625	2648	GGGAUUAUACUGGGUUGUUGCUGU	ACAACAACAACCCAGUAUAAUCCC	Cleavage	1	Protein transport protein SEC23 (probable)
267	Nbv5.1tr6226533	0	-1	1	24	2436	2459	GGGAUUAUACUGGGUUGUUGCUGU	ACAACAACAACCCAGUAUAAUCCC	Cleavage	1	Genome polyprotein (probable)
267	Nbv5.1tr6218891	0	-1	1	24	2375	2398	GGGAUUAUACUGGGUUGUUGCUGU	ACAACAACAACCCAGUAUAAUCCC	Cleavage	1	Probable mannitol dehydrogenase (probable)
267	Nbv5.1tr6231842	0	-1	1	24	2170	2193	GGGAUUAUACUGGGUUGUUGCUGU	ACAACAACAACCCAGUAUAAUCCC	Cleavage	1	Pentatricopeptide repeat-containing protein At3g50420 (probable)
267	Nbv5.1tr6219906	0	-1	1	24	2014	2037	GGGAUUAUACUGGGUUGUUGCUGU	ACAACAACAACCCAGUAUAAUCCC	Cleavage	1	Actin-related protein 2 (probable)
267	Nbv5.1tr6221163	0	-1	1	24	1891	1914	GGGAUUAUACUGGGUUGUUGCUGU	ACAACAACAACCCAGUAUAAUCCC	Cleavage	1	Probable protein phosphatase 2C 33 (probable)
267	Nbv5.1tr6231252	0	-1	1	24	1437	1460	GGGAUUAUACUGGGUUGUUGCUGU	ACAACAACAACCCAGUAUAAUCCC	Cleavage	1	Uncharacterized protein At5g39865 (probable)
267	Nbv5.1tr6236387	0	-1	1	24	1768	1791	GGGAUUAUACUGGGUUGUUGCUGU	ACAACAACAACCCAGUAUAAUCCC	Cleavage	1	Myb-related protein 3R-1 (probable)
267	Nbv5.1tr6218889	0	-1	1	24	1619	1642	GGGAUUAUACUGGGUUGUUGCUGU	ACAACAACAACCCAGUAUAAUCCC	Cleavage	1	Probable mannitol dehydrogenase (probable)
267	Nbv5.1tr6231026	0	-1	1	24	1337	1360	GGGAUUAUACUGGGUUGUUGCUGU	ACAACAACAACCCAGUAUAAUCCC	Cleavage	1	Phytanoyl-CoA dioxygenase domain-containing protein 1 (probable)
267	Nbv5.1tr6220977	0	-1	1	24	1323	1346	GGGAUUAUACUGGGUUGUUGCUGU	ACAACAACAACCCAGUAUAAUCCC	Cleavage	1	1-aminocyclopropane-1-carboxylate oxidase homolog 1 (probable)
267	Nbv5.1tr6231089	0	-1	1	24	1074	1097	GGGAUUAUACUGGGUUGUUGCUGU	ACAACAACAACCCAGUAUAAUCCC	Cleavage	1	Probable carboxylesterase 12 (probable)
267	Nbv5.1tr6220612	0	-1	1	24	1206	1229	GGGAUUAUACUGGGUUGUUGCUGU	ACAACAACAACCCAGUAUAAUCCC	Cleavage	1	Isocitrate dehydrogenase [NAD] regulatory subunit 1, mitochondrial (probable)
267	Nbv5.1tr6232631	0	-1	1	24	1126	1149	GGGAUUAUACUGGGUUGUUGCUGU	ACAACAACAACCCAGUAUAAUCCC	Cleavage	1	Calcium-dependent protein kinase (probable)
267	Nbv5.1tr6230539	0	-1	1	24	918	941	GGGAUUAUACUGGGUUGUUGCUGU	ACAACAACAACCCAGUAUAAUCCC	Cleavage	1	Reticuline oxidase-like protein (probable)
267	Nbv5.1tr6228285	0	-1	1	24	414	437	GGGAUUAUACUGGGUUGUUGCUGU	ACAACAACAACCCAGUAUAAUCCC	Cleavage	1	Auxilin-related protein 2 (probable)
267	Nbv5.1tr6234113	0	-1	1	24	580	603	GGGAUUAUACUGGGUUGUUGCUGU	ACAACAACAACCCAGUAUAAUCCC	Cleavage	1	not determined by homology or low homology during annotation
267	Nbv5.1tr6241376	0	-1	1	24	506	529	GGGAUUAUACUGGGUUGUUGCUGU	ACAACAACAACCCAGUAUAAUCCC	Cleavage	1	not determined by homology or low homology during annotation
267	Nbv5.1tr6242761	0	-1	1	24	389	412	GGGAUUAUACUGGGUUGUUGCUGU	ACAACAACAACCCAGUAUAAUCCC	Cleavage	1	Probable WRKY transcription factor 3 (probable)
267	Nbv5.1tr6231919	0	-1	1	24	343	366	GGGAUUAUACUGGGUUGUUGCUGU	ACAACAACAACCCAGUAUAAUCCC	Cleavage	1	not determined by homology or low homology during annotation
267	Nbv5.1tr6235794	0	-1	1	24	277	300	GGGAUUAUACUGGGUUGUUGCUGU	ACAACAACAACCCAGUAUAAUCCC	Cleavage	1	Serine/threonine-protein phosphatase BSL1 (probable)
267	Nbv5.1tr6228696	0	-1	1	24	235	258	GGGAUUAUACUGGGUUGUUGCUGU	ACAACAACAACCCAGUAUAAUCCC	Cleavage	1	not determined by homology or low homology during annotation
267	Nbv5.1tr6199998	0	-1	1	24	245	268	GGGAUUAUACUGGGUUGUUGCUGU	ACAACAACAACCCAGUAUAAUCCC	Cleavage	1	not determined by homology or low homology during annotation
267	Nbv5.1tr6232781	0	-1	1	24	152	175	GGGAUUAUACUGGGUUGUUGCUGU	ACAACAACAACCCAGUAUAAUCCC	Cleavage	1	not determined by homology or low homology during annotation
267	Nbv5.1tr6231731	0	-1	1	24	207	230	GGGAUUAUACUGGGUUGUUGCUGU	ACAACAACAACCCAGUAUAAUCCC	Cleavage	1	not determined by homology or low homology during annotation
267	Nbv5.1tr6200254	0	-1	1	24	153	176	GGGAUUAUACUGGGUUGUUGCUGU	ACAACAACAACCCAGUAUAAUCCC	Cleavage	1	not determined by homology or low homology during annotation
267	Nbv5.1tr6241010	0	-1	1	24	206	229	GGGAUUAUACUGGGUUGUUGCUGU	ACAACAACAACCCAGUAUAAUCCC	Cleavage	1	not determined by homology or low homology during annotation
267	Nbv5.1tr6240934	0	-1	1	24	177	200	GGGAUUAUACUGGGUUGUUGCUGU	ACAACAACAACCCAGUAUAAUCCC	Cleavage	1	not determined by homology or low homology during annotation
267	Nbv5.1tr6226011	0	-1	1	24	1425	1448	GGGAUUAUACUGGGUUGUUGCUGU	GCAACAACAACCCAGUAUAAUCCC	Cleavage	1	Triosephosphate isomerase, chloroplastic (probable)
267	Nbv5.1tr6230749	0	-1	1	24	641	664	GGGAUUAUACUGGGUUGUUGCUGU	AUAACAACAACCCAGUAUAAUCCC	Cleavage	1	Putative uncharacterized protein n=1 Tax=Vitis vinifera RepID=E0CRK2_VITVI (probable)
267	Nbv5.1tr6200037	0	-1	1	24	644	667	GGGAUUAUACUGGGUUGUUGCUGU	CCAACAACAACCCAGUAUAAUCCC	Cleavage	1	Putative transactivation protein n=1 Tax=Peanut chlorotic streak virus RepID=Q84683_9VIRU (probable)
267	Nbv5.1tr6213333	0	-1	1	24	426	448	GGGAUUAUACUGGGUUGUUGCUGU	AUA-CAACAACCCAGUAUAAUCCC	Cleavage	1	Pre-mRNA-splicing factor CWC22 homolog (probable)
267	Nbv5.1tr6239844	0	-1	1	24	145	169	GGGAUUAUACUGGGUUGUUG-CUGU	ACAAACAACAACCCAGUAUAAUCCC	Cleavage	1	not determined by homology or low homology during annotation
267	Nbv5.1tr6222418	0	-1	1	24	493	515	GGGAUUAUACUGGGUUGUUGCUGU	CCA-CAACAACCCAGUAUAAUCCC	Cleavage	1	Putative uncharacterized protein n=1 Tax=Vitis vinifera RepID=D7T6X2_VITVI (probable)
272	Nbv5.1tr6200181	0	-1	1	23	1172	1194	UCUUGGUCGUGAAUAUCUGAACU	AGUUCAGAUAUUCACGACCAAGA	Cleavage	1	Protein ycf2 (probable)
279	Nbv5.1tr6204199	0	-1	1	24	168	191	AUAUAGUCGGGCUCCAAUACAAAU	AUUUGUAUUGGAGCCCGACUAUAU	Cleavage	1	Putative uncharacterized protein n=1 Tax=Vitis vinifera RepID=D7SL94_VITVI (probable)
279	Nbv5.1tr6239044	0	-1	1	24	45	68	AUAUAGUCGGGCUCCAAUACAAAU	AUAUGUAUUGGAGCCCGACUAUAU	Cleavage	1	not determined by homology or low homology during annotation
29	Nbv5.1tr6236232	0	-1	1	23	515	537	AGACUCGAACUCACAAUCUCUCU	CGAGAGAUUGUGAGUUCGAGUCU	Cleavage	1	Predicted protein n=1 Tax=Populus trichocarpa RepID=A9PCN0_POPTR (probable)
29	Nbv5.1tr6225270	0	-1	1	23	1578	1600	AGACUCGAACUCACAAUCUCUCU	CGAGAGAUUGUGAGUUCGAGUCU	Cleavage	1	NEP1-interacting protein 1 (probable)
29	Nbv5.1tr6198832	0	-1	1	23	44	66	AGACUCGAACUCACAAUCUCUCU	CCAGAGAUUGUGAGUUCGAGUCU	Cleavage	1	Putative uncharacterized protein orf121b n=1 Tax=Nicotiana tabacum RepID=Q5M9V3_TOBAC (probable)
29	Nbv5.1tr6217009	0	-1	1	23	642	664	AGACUCGAACUCACAAUCUCUCU	UAAUAGAUUGUGAGUUCGAGUCU	Cleavage	1	Putative late blight resistance protein homolog R1B-14 (probable)
291	Nbv5.1tr6228276	0	-1	1	23	137	159	GUUUCCAAUCGACCAUCGGCUCU	CGAGCCGAUGGUCGAUUGGAAAC	Cleavage	1	not determined by homology or low homology during annotation
291	Nbv5.1tr6231197	0	-1	1	23	190	212	GUUUCCAAUCGACCAUCGGCUCU	UGAGCCGAUGGUCGAUUGGAAAC	Cleavage	1	not determined by homology or low homology during annotation
291	Nbv5.1tr6243524	0	-1	1	23	1390	1412	GUUUCCAAUCGACCAUCGGCUCU	UGAGCCGAUGGUCGAUUGGAAAC	Cleavage	1	Retrovirus-related Pol polyprotein from type-1 retrotransposable element R2 (probable)
291	Nbv5.1tr6243322	0	-1	1	23	232	254	GUUUCCAAUCGACCAUCGGCUCU	UGCACCGAUGGUCGAUUGGAAAC	Cleavage	1	not determined by homology or low homology during annotation
291	Nbv5.1tr6225651	0	-1	1	23	3191	3213	GUUUCCAAUCGACCAUCGGCUCU	UGCUCCGAUGGUCGAUUGGAAAC	Cleavage	1	Large proline-rich protein BAG6 (probable)
296	Nbv5.1tr6205472	0	-1	1	22	39	60	UAUUUGGAAAACAUGGACGACU	AGUCGUCCAUGUUUUCCAAAUA	Cleavage	1	not determined by homology or low homology during annotation
298	Nbv5.1tr6235719	0	-1	1	23	7	29	UACUAGACCUCCAGACUUUCCUC	UAGGAAAGUCUGGAGGUCUAGUA	Cleavage	1	not determined by homology or low homology during annotation
298	Nbv5.1tr6235582	0	-1	1	23	294	316	UACUAGACCUCCAGACUUUCCUC	UAGGAAAGUCUGGAGGUCUAGUA	Cleavage	1	Polyprotein, putative n=1 Tax=Solanum demissum RepID=Q6L4B3_SOLDE (probable)
298	Nbv5.1tr6236057	0	-1	1	23	372	394	UACUAGACCUCCAGACUUUCCUC	UAGGAAAGUCUGGAGGUCUAGUA	Cleavage	1	Polyprotein, putative n=1 Tax=Solanum demissum RepID=Q6L4B3_SOLDE (probable)
298	Nbv5.1tr6200513	0	-1	1	23	349	371	UACUAGACCUCCAGACUUUCCUC	UAGGAAAGUCUGGAGGUCUAGUA	Cleavage	1	Polyprotein, putative n=1 Tax=Solanum demissum RepID=Q6L4B3_SOLDE (probable)
298	Nbv5.1tr6237866	0	-1	1	23	328	350	UACUAGACCUCCAGACUUUCCUC	UAGGAAAGUCUGGAGGUCUAGUA	Cleavage	1	Polyprotein, putative n=1 Tax=Solanum demissum RepID=Q6L4B3_SOLDE (probable)
298	Nbv5.1tr6200517	0	-1	1	23	281	303	UACUAGACCUCCAGACUUUCCUC	UAGGAAAGUCUGGAGGUCUAGUA	Cleavage	1	Polyprotein, putative n=1 Tax=Solanum demissum RepID=Q6L4B3_SOLDE (probable)
298	Nbv5.1tr6199918	0	-1	1	23	38	60	UACUAGACCUCCAGACUUUCCUC	UAGGAAAGUCUGGAGGUCUAGUA	Cleavage	1	not determined by homology or low homology during annotation
298	Nbv5.1tr6200605	0	-1	1	23	504	526	UACUAGACCUCCAGACUUUCCUC	UAGGAAAGUCUGGAGGUCUAGUA	Cleavage	1	Polyprotein, putative n=1 Tax=Solanum demissum RepID=Q6L4B3_SOLDE (probable)
298	Nbv5.1tr6241361	0	-1	1	23	232	254	UACUAGACCUCCAGACUUUCCUC	UAGGAAAGUCUGGAGGUCUAGUA	Cleavage	1	Polyprotein, putative n=1 Tax=Solanum demissum RepID=Q6L4B3_SOLDE (probable)
298	Nbv5.1tr6228015	0	-1	1	23	303	325	UACUAGACCUCCAGACUUUCCUC	UAGGAAAGUCUGGAGGUCUAGUA	Cleavage	1	Polyprotein, putative n=1 Tax=Solanum demissum RepID=Q6L4B3_SOLDE (probable)
298	Nbv5.1tr6228625	0	-1	1	23	369	391	UACUAGACCUCCAGACUUUCCUC	UAGGAAAGUCUGGAGGUCUAGUA	Cleavage	1	Polyprotein, putative n=1 Tax=Solanum demissum RepID=Q6L4B3_SOLDE (probable)
298	Nbv5.1tr6228719	0	-1	1	23	574	596	UACUAGACCUCCAGACUUUCCUC	CAGGAAAGUCUGGAGGUCUAGUA	Cleavage	1	Putative uncharacterized protein n=1 Tax=Vitis vinifera RepID=F6H188_VITVI (probable)
298	Nbv5.1tr6243769	0	-1	1	23	561	583	UACUAGACCUCCAGACUUUCCUC	UAGGAAAGUCUGGAGGUCUAGUA	Cleavage	1	Polyprotein, putative n=1 Tax=Solanum demissum RepID=Q6L4B3_SOLDE (probable)
298	Nbv5.1tr6232129	0	-1	1	23	559	581	UACUAGACCUCCAGACUUUCCUC	CAGGAAAGUCUGGAGGUCUAGUA	Cleavage	1	not determined by homology or low homology during annotation
298	Nbv5.1tr6229578	0	-1	1	23	816	838	UACUAGACCUCCAGACUUUCCUC	UAGGAAAGUCUGGAGGUCUAGUA	Cleavage	1	14-3-3 protein 8 (probable)
298	Nbv5.1tr6219205	0	-1	1	23	974	996	UACUAGACCUCCAGACUUUCCUC	UAGGAAAGUCUGGAGGUCUAGUA	Cleavage	1	Probable U6 snRNA-associated Sm-like protein LSm3 (probable)
298	Nbv5.1tr6237573	0	-1	1	23	922	944	UACUAGACCUCCAGACUUUCCUC	UAGGAAAGUCUGGAGGUCUAGUA	Cleavage	1	Putative uncharacterized transposon-derived protein F52C9.6 (probable)
298	Nbv5.1tr6243659	0	-1	1	23	1140	1162	UACUAGACCUCCAGACUUUCCUC	UAGGAAAGUCUGGAGGUCUAGUA	Cleavage	1	Methylcrotonoyl-CoA carboxylase beta chain, mitochondrial (probable)
298	Nbv5.1tr6243524	0	-1	1	23	1116	1138	UACUAGACCUCCAGACUUUCCUC	UAGGAAAGUCUGGAGGUCUAGUA	Cleavage	1	Retrovirus-related Pol polyprotein from type-1 retrotransposable element R2 (probable)
298	Nbv5.1tr6237610	0	-1	1	23	1887	1909	UACUAGACCUCCAGACUUUCCUC	UAGGAAAGUCUGGAGGUCUAGUA	Cleavage	1	Putative uncharacterized transposon-derived protein F52C9.6 (probable)
298	Nbv5.1tr6243654	0	-1	1	23	2489	2511	UACUAGACCUCCAGACUUUCCUC	UAGGAAAGUCUGGAGGUCUAGUA	Cleavage	1	Probable RNA-directed DNA polymerase from transposon BS (probable)
298	Nbv5.1tr6230967	0	-1	1	23	2623	2645	UACUAGACCUCCAGACUUUCCUC	UAGGAAAGUCUGGAGGUCUAGUA	Cleavage	1	Ethylene-responsive nuclear protein n=1 Tax=Solanum lycopersicum RepID=Q38MV1_SOLLC (probable)
298	Nbv5.1tr6245709	0	-1	1	23	2898	2920	UACUAGACCUCCAGACUUUCCUC	UAGGAAAGUCUGGAGGUCUAGUA	Cleavage	1	Probable RNA-directed DNA polymerase from transposon BS (probable)
298	Nbv5.1tr6228532	0	-1	1	23	228	250	UACUAGACCUCCAGACUUUCCUC	UAGAAAAGUCUGGAGGUCUAGUA	Cleavage	1	Polyprotein, putative n=1 Tax=Solanum demissum RepID=Q6L4B3_SOLDE (probable)
298	Nbv5.1tr6240660	0	-1	1	23	225	247	UACUAGACCUCCAGACUUUCCUC	UAGAAAAGUCUGGAGGUCUAGUA	Cleavage	1	Polyprotein, putative n=1 Tax=Solanum demissum RepID=Q6L4B3_SOLDE (probable)
298	Nbv5.1tr6237918	0	-1	1	23	724	746	UACUAGACCUCCAGACUUUCCUC	UAGAAAAGUCUGGAGGUCUAGUA	Cleavage	1	Polyprotein, putative n=1 Tax=Solanum demissum RepID=Q6L4B3_SOLDE (probable)
298	Nbv5.1tr6230318	0	-1	1	23	562	584	UACUAGACCUCCAGACUUUCCUC	UAGAAAAGUCUGGAGGUCUAGUA	Cleavage	1	Polyprotein, putative n=1 Tax=Solanum demissum RepID=Q6L4B3_SOLDE (probable)
298	Nbv5.1tr6234997	0	-1	1	23	1137	1159	UACUAGACCUCCAGACUUUCCUC	UAGAAAAGUCUGGAGGUCUAGUA	Cleavage	1	Chlorophyll a-b binding protein of LHCII type I, chloroplastic (probable)
298	Nbv5.1tr6231648	0	-1	1	23	1186	1208	UACUAGACCUCCAGACUUUCCUC	UAGAAAAGUCUGGAGGUCUAGUA	Cleavage	1	Retrovirus-related Pol polyprotein from type-1 retrotransposable element R2 (probable)
300	Nbv5.1tr6221614	0	-1	1	24	195	218	ACUCGAACUCACAAACUCUCAAUU	AAUCGAGAGUUUGUGAGUUCGAGU	Cleavage	2	not determined by homology or low homology during annotation
300	Nbv5.1tr6228714	0	-1	1	24	309	332	ACUCGAACUCACAAACUCUCAAUU	AACCGAGAGUUUGUGAGUUCGAGU	Cleavage	1	not determined by homology or low homology during annotation
300	Nbv5.1tr6232105	0	-1	1	24	459	482	ACUCGAACUCACAAACUCUCAAUU	AACCGAGAGUUUGUGAGUUCGAGU	Cleavage	1	not determined by homology or low homology during annotation
300	Nbv5.1tr6226859	0	-1	1	24	503	526	ACUCGAACUCACAAACUCUCAAUU	AACCGAGAGUUUGUGAGUUCGAGU	Cleavage	1	Transposon MuDR mudrA-like protein, putative n=1 Tax=Solanum demissum RepID=Q6L3K3_SOLDE (probable)
300	Nbv5.1tr6229566	0	-1	1	24	193	216	ACUCGAACUCACAAACUCUCAAUU	AACCGAGAGUUUGUGAGUUCGAGU	Cleavage	1	Microtubule-associated protein futsch (probable)
300	Nbv5.1tr6224876	0	-1	1	24	193	216	ACUCGAACUCACAAACUCUCAAUU	AACCGAGAGUUUGUGAGUUCGAGU	Cleavage	1	Putative uncharacterized protein n=1 Tax=Vitis vinifera RepID=D7T7A2_VITVI (probable)
308	Nbv5.1tr6243022	0	-1	1	22	978	999	UCUUUUUUGAACAGUUGGACCU	AGGUCCAACUGUUCAAAAAAGA	Cleavage	1	NB-ARC domain containing protein n=1 Tax=Solanum demissum RepID=Q6L433_SOLDE (probable)
31	Nbv5.1tr6214474	0	-1	1	22	290	311	UGACCCAGAAAAGUGACGGACU	AGUCCGUCACUUUUCUGGGUCA	Cleavage	1	Retrovirus-related Pol polyprotein from transposon 17.6 (probable)
31	Nbv5.1tr6214473	0	-1	1	22	290	311	UGACCCAGAAAAGUGACGGACU	AGUCCGUCACUUUUCUGGGUCA	Cleavage	1	Retrovirus-related Pol polyprotein from transposon 17.6 (probable)
310	Nbv5.1tr6218758	0	-1	1	21	818	838	AGAAUAGAAGAGUCCGUCGAC	GUCGACGGACUCUUCUAUUCU	Cleavage	1	Disease resistance RPP8-like protein 3 (probable)
32	Nbv5.1tr6206162	0	-1	1	21	9960	9980	CACUUGAAUCGGCGAACAACC	GGUUGUUCGCCGAUUCAAGUG	Cleavage	1	Uncharacterized protein TC_0114 (probable)
320	Nbv5.1tr6230718	0	-1	1	21	236	256	UGAGACGAUGUCUGACAGACU	AGUCUGUCAGACAUCGUCUCA	Cleavage	1	Putative uncharacterized protein (Fragment) n=1 Tax=Solanum demissum RepID=Q6L3J0_SOLDE (probable)
320	Nbv5.1tr6226204	0	-1	1	21	649	669	UGAGACGAUGUCUGACAGACU	AGUCUGUCAGACAUCGUCUCA	Cleavage	1	Putative uncharacterized protein (Fragment) n=1 Tax=Solanum demissum RepID=Q6L3J0_SOLDE (probable)
320	Nbv5.1tr6230719	0	-1	1	21	2931	2951	UGAGACGAUGUCUGACAGACU	AGUCUGUCAGACAUCGUCUCA	Cleavage	1	Putative uncharacterized protein (Fragment) n=1 Tax=Solanum demissum RepID=Q6L3J0_SOLDE (probable)
320	Nbv5.1tr6232152	0	-1	1	21	211	231	UGAGACGAUGUCUGACAGACU	AAUCUGUCAGACAUCGUCUCA	Cleavage	1	Putative uncharacterized protein (Fragment) n=1 Tax=Solanum demissum RepID=Q6L3J0_SOLDE (probable)
320	Nbv5.1tr6246491	0	-1	1	21	750	770	UGAGACGAUGUCUGACAGACU	AAUCUGUCAGACAUCGUCUCA	Cleavage	1	Putative uncharacterized protein (Fragment) n=1 Tax=Solanum demissum RepID=Q6L3J0_SOLDE (probable)
320	Nbv5.1tr6234326	0	-1	1	21	1065	1085	UGAGACGAUGUCUGACAGACU	AAUCUGUCAGACAUCGUCUCA	Cleavage	1	Putative uncharacterized protein (Fragment) n=1 Tax=Solanum demissum RepID=Q6L3J0_SOLDE (probable)
320	Nbv5.1tr6226203	0	-1	1	21	649	669	UGAGACGAUGUCUGACAGACU	AAUCUGUCAGACAUCGUCUCA	Cleavage	1	Putative uncharacterized protein (Fragment) n=1 Tax=Solanum demissum RepID=Q6L3J0_SOLDE (probable)
35	Nbv5.1tr6226684	0	-1	1	24	1754	1777	AGGGAUAAGGUCUGCAUACAUACU	AGUGUGUAUGCAGACCUUAUCCCU	Cleavage	1	Homocysteine S-methyltransferase 1 (probable)
4	Nbv5.1tr6246491	0	-1	1	22	350	371	CGCCAGUAGACUUUGAUAACUC	GAAUUAUCAAAGUCUACUGGCG	Cleavage	1	Putative uncharacterized protein (Fragment) n=1 Tax=Solanum demissum RepID=Q6L3J0_SOLDE (probable)
4	Nbv5.1tr6226204	0	-1	1	22	249	270	CGCCAGUAGACUUUGAUAACUC	GAAUUAUCAAAGUCUACUGGCG	Cleavage	1	Putative uncharacterized protein (Fragment) n=1 Tax=Solanum demissum RepID=Q6L3J0_SOLDE (probable)
4	Nbv5.1tr6226203	0	-1	1	22	249	270	CGCCAGUAGACUUUGAUAACUC	GAAUUAUCAAAGUCUACUGGCG	Cleavage	1	Putative uncharacterized protein (Fragment) n=1 Tax=Solanum demissum RepID=Q6L3J0_SOLDE (probable)
44	Nbv5.1tr6229096	0	-1	1	21	441	461	UCUGAACAAGGUUCUAGCACC	GGUGCUAGAACCUUGUUCAGA	Cleavage	1	not determined by homology or low homology during annotation
44	Nbv5.1tr6200121	0	-1	1	21	1708	1728	UCUGAACAAGGUUCUAGCACC	GGUGCUAGAACCUUGUUCAGA	Cleavage	1	Photosystem II CP47 chlorophyll apoprotein (probable)
45	Nbv5.1tr6233029	0	-1	1	23	108	130	UACCCUGGGAUAGAGAGACUGUU	AACAGUCUCUCUAUCCCAGGGUA	Cleavage	1	not determined by homology or low homology during annotation
54	Nbv5.1tr6218758	0	-1	1	22	817	838	AGAAUAGAAGAGUCCGUCGACU	AGUCGACGGACUCUUCUAUUCU	Cleavage	1	Disease resistance RPP8-like protein 3 (probable)
60	Nbv5.1tr6200107	0	-1	1	24	62	86	AUCAGGGUUGUAGGAUAGAGGC-CC	GGAGCCUCUAUCCUACAACCCUGAU	Cleavage	1	Polyprotein, putative n=1 Tax=Solanum demissum RepID=Q6L4B3_SOLDE (probable)
60	Nbv5.1tr6238103	0	-1	1	24	63	87	AUCAGGGUUGUAGGAUAGAGGC-CC	GGAGCCUCUAUCCUACAACCCUGAU	Cleavage	1	Polyprotein, putative n=1 Tax=Solanum demissum RepID=Q6L4B3_SOLDE (probable)
60	Nbv5.1tr6204117	0	-1	1	24	1950	1973	AUCAGGGUUGUAGGAUAGAGGCCC	AAGCCUCUAUCCUACAACCCUGAU	Cleavage	1	Putative protease Do-like 14 (probable)
64	Nbv5.1tr6223256	0	-1	1	22	102	123	UUGGUCCUAGUAUUCCUCUGGC	GCCAGAGGAAUACUAGGACCAA	Cleavage	1	Polyprotein (Fragment) n=5 Tax=Ananas comosus RepID=B4YF12_ANACO (probable)
64	Nbv5.1tr6235870	0	-1	1	22	424	445	UUGGUCCUAGUAUUCCUCUGGC	GCCAGAGGAAUACUAGGACCAA	Cleavage	1	Polyprotein (Fragment) n=5 Tax=Ananas comosus RepID=B4YF12_ANACO (probable)
64	Nbv5.1tr6231654	0	-1	1	22	78	99	UUGGUCCUAGUAUUCCUCUGGC	GCCAGAGGAAUACUAGGACCAA	Cleavage	1	Polyprotein (Fragment) n=5 Tax=Ananas comosus RepID=B4YF12_ANACO (probable)
64	Nbv5.1tr6235850	0	-1	1	22	128	149	UUGGUCCUAGUAUUCCUCUGGC	GCAAGAGGAAUACUAGGACCAA	Cleavage	1	not determined by homology or low homology during annotation
65	Nbv5.1tr6207165	0	-1	1	22	1398	1419	UAUAUAUUGUUUCGUCGGGCCC	GGGCCCGACGAAACAAUAUAUA	Cleavage	1	Retrovirus-related Pol polyprotein from transposon TNT 1-94 (probable)
7	Nbv5.1tr6207165	0	-1	1	22	2629	2650	UCUUCCCGAGGUCGUUUAGAUU	AAUCUAAACGACCUCGGGAAGA	Cleavage	1	Retrovirus-related Pol polyprotein from transposon TNT 1-94 (probable)
70	Nbv5.1tr6242473	0	-1	1	24	517	540	AUUUUAAGAAGAUCGACGAGUACC	GGUACUCGUCGAUCUUCUUAAAAU	Cleavage	1	not determined by homology or low homology during annotation
71	Nbv5.1tr6202924	0	-1	1	22	2925	2946	UCAAAGAACACGUCUGACCAUU	AAUGGUCAGACGUGUUCUUUGA	Cleavage	1	DEAD-box ATP-dependent RNA helicase 41 (probable)
76	Nbv5.1tr6204646	0	-1	1	24	889	912	AUAUAGGAAUUCCUGAGCCCAAGA	UCUUGGGCUCAGGAAUUCCUAUAU	Cleavage	1	Chloroplast envelope membrane protein (probable)
76	Nbv5.1tr6214362	0	-1	1	24	229	252	AUAUAGGAAUUCCUGAGCCCAAGA	UCUUGGGCUCAGGAAUUCCUAUAU	Cleavage	1	Apocytochrome f (probable)
81	Nbv5.1tr6223957	0	-1	1	24	321	344	AGUGGACACAGAAGGACCGGGAUU	AAUCCCGGUCCUUCUGUGUCCACU	Cleavage	1	Putative uncharacterized protein n=1 Tax=Vitis vinifera RepID=A5AQL0_VITVI (probable)
81	Nbv5.1tr6202230	0	-1	1	24	685	708	AGUGGACACAGAAGGACCGGGAUU	AAUCCCGGUCCUUCUGUGUCCACU	Cleavage	1	Putative uncharacterized protein n=1 Tax=Vitis vinifera RepID=A5AQL0_VITVI (probable)
83	Nbv5.1tr6239203	0	-1	1	22	1162	1183	UUCUGCUUUGGAUGACUUGGAC	GUCCAAGUCAUCCAAAGCAGAA	Cleavage	1	Putative uncharacterized protein n=4 Tax=Vitis vinifera RepID=F6H9U7_VITVI (probable)
83	Nbv5.1tr6221665	0	-1	1	22	2345	2366	UUCUGCUUUGGAUGACUUGGAC	GUCCAAGUCAUCCAAAGCAGAA	Cleavage	1	Genome polyprotein (probable)
83	Nbv5.1tr6221666	0	-1	1	22	2560	2581	UUCUGCUUUGGAUGACUUGGAC	GUCCAAGUCAUCCAAAGCAGAA	Cleavage	1	Genome polyprotein (probable)
84	Nbv5.1tr6237475	0	-1	1	24	1706	1729	UGAAAUUGUAGGAUAAUAUUGGCC	GGCCAAUAUUAUCCUACAAUUUCA	Cleavage	1	Putative AC transposase (probable)
91	Nbv5.1tr6232008	0	-1	1	22	55	76	UUCUGGACCUUAGAAGUGGAUC	GAUCCACUUCUAAGGUCCAGAA	Cleavage	1	Putative uncharacterized protein n=1 Tax=Vitis vinifera RepID=A5BG67_VITVI (probable)
91	Nbv5.1tr6221665	0	-1	1	22	1493	1514	UUCUGGACCUUAGAAGUGGAUC	GAUCCACUUCUAAGGUCCAGAA	Cleavage	1	Genome polyprotein (probable)
91	Nbv5.1tr6221666	0	-1	1	22	1708	1729	UUCUGGACCUUAGAAGUGGAUC	GAUCCACUUCUAAGGUCCAGAA	Cleavage	1	Genome polyprotein (probable)
92	Nbv5.1tr6244885	0	-1	1	22	226	247	GUAGUAUCAGGACUUGACUUCC	GGAAGUCAAGUCCUGAUACUAC	Cleavage	1	Class II transposable element n=1 Tax=Nicotiana tabacum RepID=O24134_TOBAC (probable)
92	Nbv5.1tr6237475	0	-1	1	22	720	741	GUAGUAUCAGGACUUGACUUCC	GGAAGUCAAGUCCUGAUACUAC	Cleavage	1	Putative AC transposase (probable)
94	Nbv5.1tr6235314	0	-1	1	24	385	408	UUAGUCAAAAGAUCAAGAGGGCCC	GGGCCCUCUUGAUCUUUUGACUAA	Cleavage	1	not determined by homology or low homology during annotation
1	Nbv5.1tr6231654	1	-1	1	24	435	458	AACCGGACUAGCUGUAUCACCAUC	GAAGAUAAUACAGCUAGUCCGGUU	Cleavage	1	Polyprotein (Fragment) n=5 Tax=Ananas comosus RepID=B4YF12_ANACO (probable)
104	Nbv5.1tr6234996	1	-1	1	22	836	857	UUCCCAUUCCGUGCUGUCCACU	AGUGGACAACACGGAAUGGGAA	Cleavage	1	Putative uncharacterized protein n=1 Tax=Vitis vinifera RepID=A5C5V8_VITVI (probable)
111	Nbv5.1tr6200264	1	-1	1	24	151	174	GAUAUGUAGACGAGCCUUACCCCU	AGGGGUAAGGCUCGUCUACAUAUU	Cleavage	1	not determined by homology or low homology during annotation
111	Nbv5.1tr6241064	1	-1	1	24	97	120	GAUAUGUAGACGAGCCUUACCCCU	AGGGGUAAGGCUCGUCUACAUAUU	Cleavage	1	not determined by homology or low homology during annotation
111	Nbv5.1tr6243322	1	-1	1	24	276	299	GAUAUGUAGACGAGCCUUACCCCU	AGGGGUAAGGCUCGUCUACAUAUU	Cleavage	1	not determined by homology or low homology during annotation
111	Nbv5.1tr6232743	1	-1	1	24	110	133	GAUAUGUAGACGAGCCUUACCCCU	AGGGGUAAGGCUCGUCUACAUAUU	Cleavage	1	Putative reverse transcriptase, identical n=1 Tax=Solanum demissum RepID=Q6L4A6_SOLDE (probable)
111	Nbv5.1tr6233038	1	-1	1	24	140	163	GAUAUGUAGACGAGCCUUACCCCU	AGGGGUAAGGCUCGUCUACAUAUU	Cleavage	1	not determined by homology or low homology during annotation
111	Nbv5.1tr6224652	1	-1	1	24	16	39	GAUAUGUAGACGAGCCUUACCCCU	AGGGGUAAGGCUCGUCUACAUAUU	Cleavage	1	not determined by homology or low homology during annotation
111	Nbv5.1tr6228276	1	-1	1	24	181	204	GAUAUGUAGACGAGCCUUACCCCU	AGGGGUAAGGCUCGUCUACAUAUU	Cleavage	1	not determined by homology or low homology during annotation
111	Nbv5.1tr6199904	1	-1	1	24	413	436	GAUAUGUAGACGAGCCUUACCCCU	AGGGGUAAGGCUCGUCUACAUAUU	Cleavage	1	not determined by homology or low homology during annotation
111	Nbv5.1tr6232585	1	-1	1	24	171	194	GAUAUGUAGACGAGCCUUACCCCU	AGGGGUAAGGCUCGUCUACAUAUU	Cleavage	2	not determined by homology or low homology during annotation
111	Nbv5.1tr6237502	1	-1	1	24	339	362	GAUAUGUAGACGAGCCUUACCCCU	AGGGGUAAGGCUCGUCUACAUAUU	Cleavage	1	60S ribosomal protein L6, mitochondrial (probable)
111	Nbv5.1tr6232664	1	-1	1	24	649	672	GAUAUGUAGACGAGCCUUACCCCU	AGGGGUAAGGCUCGUCUACAUAUU	Cleavage	1	Putative uncharacterized protein n=2 Tax=Vitis vinifera RepID=F6H2T1_VITVI (probable)
111	Nbv5.1tr6243025	1	-1	1	24	664	687	GAUAUGUAGACGAGCCUUACCCCU	AGGGGUAAGGCUCGUCUACAUAUU	Cleavage	1	not determined by homology or low homology during annotation
111	Nbv5.1tr6231197	1	-1	1	24	234	257	GAUAUGUAGACGAGCCUUACCCCU	AGGGGUAAGGCUCGUCUACAUAUU	Cleavage	1	not determined by homology or low homology during annotation
111	Nbv5.1tr6200608	1	-1	1	24	29	52	GAUAUGUAGACGAGCCUUACCCCU	AGGGGUAAGGCUCGUCUACAUAUU	Cleavage	1	Putative uncharacterized protein n=1 Tax=Vitis vinifera RepID=A5B8Q2_VITVI (probable)
111	Nbv5.1tr6235789	1	-1	1	24	5	28	GAUAUGUAGACGAGCCUUACCCCU	AGGGGUAAGGCUCGUCUACAUAUU	Cleavage	1	F-box/LRR-repeat protein At2g43260 (probable)
111	Nbv5.1tr6243449	1	-1	1	24	81	104	GAUAUGUAGACGAGCCUUACCCCU	AGGGGUAAGGCUCGUCUACAUAUU	Cleavage	1	CWF19-like protein 2 (probable)
111	Nbv5.1tr6230020	1	-1	1	24	204	227	GAUAUGUAGACGAGCCUUACCCCU	AGGGGUAAGGCUCGUCUACAUAUU	Cleavage	1	Probable galacturonosyltransferase 3 (probable)
111	Nbv5.1tr6226215	1	-1	1	24	1247	1270	GAUAUGUAGACGAGCCUUACCCCU	AGGGGUAAGGCUCGUCUACAUAUU	Cleavage	1	ELMO domain-containing protein A (probable)
111	Nbv5.1tr6232834	1	-1	1	24	1414	1437	GAUAUGUAGACGAGCCUUACCCCU	AGGGGUAAGGCUCGUCUACAUAUU	Cleavage	1	Putative uncharacterized protein n=2 Tax=Vitis vinifera RepID=D7SY19_VITVI (probable)
111	Nbv5.1tr6236967	1	-1	1	24	1204	1227	GAUAUGUAGACGAGCCUUACCCCU	AGGGGUAAGGCUCGUCUACAUAUU	Cleavage	1	Imidazoleglycerol-phosphate dehydratase (probable)
111	Nbv5.1tr6232245	1	-1	1	24	11	34	GAUAUGUAGACGAGCCUUACCCCU	AGGGGUAAGGCUCGUCUACAUAUU	Cleavage	1	Putative ribonuclease H protein At1g65750 (probable)
111	Nbv5.1tr6243524	1	-1	1	24	1434	1457	GAUAUGUAGACGAGCCUUACCCCU	AGGGGUAAGGCUCGUCUACAUAUU	Cleavage	1	Retrovirus-related Pol polyprotein from type-1 retrotransposable element R2 (probable)
111	Nbv5.1tr6199670	1	-1	1	24	1932	1955	GAUAUGUAGACGAGCCUUACCCCU	AGGGGUAAGGCUCGUCUACAUAUU	Cleavage	1	Nitrate transporter 1.5 (probable)
111	Nbv5.1tr6243402	1	-1	1	24	1647	1670	GAUAUGUAGACGAGCCUUACCCCU	AGGGGUAAGGCUCGUCUACAUAUU	Cleavage	1	Ribosomal RNA small subunit methyltransferase H (probable)
111	Nbv5.1tr6231533	1	-1	1	24	1647	1670	GAUAUGUAGACGAGCCUUACCCCU	AGGGGUAAGGCUCGUCUACAUAUU	Cleavage	1	Ribosomal RNA small subunit methyltransferase H (probable)
111	Nbv5.1tr6200340	1	-1	1	24	2350	2373	GAUAUGUAGACGAGCCUUACCCCU	AGGGGUAAGGCUCGUCUACAUAUU	Cleavage	1	not determined by homology or low homology during annotation
111	Nbv5.1tr6231196	1	-1	1	24	2017	2040	GAUAUGUAGACGAGCCUUACCCCU	AGGGGUAAGGCUCGUCUACAUAUU	Cleavage	1	Amino acid permease 3 (probable)
111	Nbv5.1tr6229573	1	-1	1	24	172	195	GAUAUGUAGACGAGCCUUACCCCU	AGGGGUAAGGCUCGUCUACAUAUU	Cleavage	1	Putative RNA-binding protein ylmH (probable)
111	Nbv5.1tr6245709	1	-1	1	24	3222	3245	GAUAUGUAGACGAGCCUUACCCCU	AGGGGUAAGGCUCGUCUACAUAUU	Cleavage	1	Probable RNA-directed DNA polymerase from transposon BS (probable)
111	Nbv5.1tr6233336	1	-1	1	24	2	25	GAUAUGUAGACGAGCCUUACCCCU	AGGGGUAAGGCUCGUCUACAUAUU	Cleavage	1	UPI0002338B7A related cluster n=1 Tax=unknown RepID=UPI0002338B7A (probable)
111	Nbv5.1tr6233430	1	-1	1	24	4970	4993	GAUAUGUAGACGAGCCUUACCCCU	AGGGGUAAGGCUCGUCUACAUAUU	Cleavage	1	Putative disease resistance RPP13-like protein 1 (probable)
111	Nbv5.1tr6235979	1	-1	1	24	95	118	GAUAUGUAGACGAGCCUUACCCCU	AGAGGUAAGGCUCGUCUACAUAUU	Cleavage	1	not determined by homology or low homology during annotation
111	Nbv5.1tr6200200	1	-1	1	24	79	102	GAUAUGUAGACGAGCCUUACCCCU	AGAGGUAAGGCUCGUCUACAUAUU	Cleavage	1	not determined by homology or low homology during annotation
111	Nbv5.1tr6205804	1	-1	1	24	959	982	GAUAUGUAGACGAGCCUUACCCCU	AGGGAUAAGGCUCGUCUACAUAUU	Cleavage	1	Predicted protein n=1 Tax=Populus trichocarpa RepID=B9HLG8_POPTR (probable)
111	Nbv5.1tr6229681	1	-1	1	24	1207	1230	GAUAUGUAGACGAGCCUUACCCCU	AGGGCUAAGGCUCGUCUACAUAUU	Cleavage	1	Eukaryotic translation initiation factor 3 subunit H (similar to)
111	Nbv5.1tr6200216	1	-1	1	24	993	1016	GAUAUGUAGACGAGCCUUACCCCU	AGGGAUAAGGCUCGUCUACAUAUU	Cleavage	1	Putative uncharacterized protein n=1 Tax=Ricinus communis RepID=B9SN09_RICCO (probable)
111	Nbv5.1tr6236170	1	-1	1	24	4162	4185	GAUAUGUAGACGAGCCUUACCCCU	AGGCGUAAGGCUCGUCUACAUAUU	Cleavage	1	Putative pentatricopeptide repeat-containing protein At1g12700, mitochondrial (probable)
111	Nbv5.1tr6235148	1	-1	1	24	200	223	GAUAUGUAGACGAGCCUUACCCCU	UAGGGUAAGGCUCGUCUACAUAUU	Cleavage	1	not determined by homology or low homology during annotation
112	Nbv5.1tr6243387	1	-1	1	24	50	73	AAGACUCGAACUCACAACCUCUCU	AGAGAGGUUGUGAGUUCGAGUCUC	Cleavage	1	not determined by homology or low homology during annotation
112	Nbv5.1tr6200672	1	-1	1	24	786	809	AAGACUCGAACUCACAACCUCUCU	AGAGAGGUUGUGAGUUCGAGUCUC	Cleavage	1	Putative uncharacterized protein n=1 Tax=Vitis vinifera RepID=D7T263_VITVI (probable)
112	Nbv5.1tr6241580	1	-1	1	24	33	56	AAGACUCGAACUCACAACCUCUCU	CGAGAGGUUGUGAGUUCGAGUCUG	Cleavage	1	not determined by homology or low homology during annotation
112	Nbv5.1tr6229987	1	-1	1	24	47	70	AAGACUCGAACUCACAACCUCUCU	CGAGAGGUUGUGAGUUCGAGUCUG	Cleavage	1	not determined by homology or low homology during annotation
112	Nbv5.1tr6242905	1	-1	1	24	291	314	AAGACUCGAACUCACAACCUCUCU	CGAGAGGUUGUGAGUUCGAGUCUC	Cleavage	1	not determined by homology or low homology during annotation
112	Nbv5.1tr6232801	1	-1	1	24	148	171	AAGACUCGAACUCACAACCUCUCU	CGAGAGGUUGUGAGUUCGAGUCUC	Cleavage	1	not determined by homology or low homology during annotation
112	Nbv5.1tr6243202	1	-1	1	24	29	52	AAGACUCGAACUCACAACCUCUCU	CGAGAGGUUGUGAGUUCGAGUCUC	Cleavage	1	not determined by homology or low homology during annotation
112	Nbv5.1tr6241653	1	-1	1	24	36	59	AAGACUCGAACUCACAACCUCUCU	CGAGAGGUUGUGAGUUCGAGUCUC	Cleavage	1	not determined by homology or low homology during annotation
112	Nbv5.1tr6235500	1	-1	1	24	4	27	AAGACUCGAACUCACAACCUCUCU	CGAGAGGUUGUGAGUUCGAGUCUC	Cleavage	1	not determined by homology or low homology during annotation
112	Nbv5.1tr6232982	1	-1	1	24	332	355	AAGACUCGAACUCACAACCUCUCU	CGAGAGGUUGUGAGUUCGAGUCUC	Cleavage	1	not determined by homology or low homology during annotation
112	Nbv5.1tr6242738	1	-1	1	24	250	273	AAGACUCGAACUCACAACCUCUCU	CGAGAGGUUGUGAGUUCGAGUCUA	Cleavage	1	not determined by homology or low homology during annotation
112	Nbv5.1tr6235570	1	-1	1	24	239	262	AAGACUCGAACUCACAACCUCUCU	CGAGAGGUUGUGAGUUCGAGUCUC	Cleavage	1	not determined by homology or low homology during annotation
112	Nbv5.1tr6243293	1	-1	1	24	364	387	AAGACUCGAACUCACAACCUCUCU	CGAGAGGUUGUGAGUUCGAGUCUC	Cleavage	1	not determined by homology or low homology during annotation
112	Nbv5.1tr6199432	1	-1	1	24	246	269	AAGACUCGAACUCACAACCUCUCU	CGAGAGGUUGUGAGUUCGAGUCUC	Cleavage	1	not determined by homology or low homology during annotation
112	Nbv5.1tr6243323	1	-1	1	24	2	25	AAGACUCGAACUCACAACCUCUCU	CGAGAGGUUGUGAGUUCGAGUCUC	Cleavage	1	not determined by homology or low homology during annotation
112	Nbv5.1tr6232332	1	-1	1	24	289	312	AAGACUCGAACUCACAACCUCUCU	CGAGAGGUUGUGAGUUCGAGUCUC	Cleavage	1	not determined by homology or low homology during annotation
112	Nbv5.1tr6232585	1	-1	1	24	452	475	AAGACUCGAACUCACAACCUCUCU	CGAGAGGUUGUGAGUUCGAGUCUC	Cleavage	1	not determined by homology or low homology during annotation
112	Nbv5.1tr6238088	1	-1	1	24	434	457	AAGACUCGAACUCACAACCUCUCU	CGAGAGGUUGUGAGUUCGAGUCUC	Cleavage	1	not determined by homology or low homology during annotation
112	Nbv5.1tr6242696	1	-1	1	24	492	515	AAGACUCGAACUCACAACCUCUCU	CGAGAGGUUGUGAGUUCGAGUCUC	Cleavage	1	not determined by homology or low homology during annotation
112	Nbv5.1tr6237839	1	-1	1	24	10	33	AAGACUCGAACUCACAACCUCUCU	CGAGAGGUUGUGAGUUCGAGUCUC	Cleavage	1	Cysteine synthase n=2 Tax=Vitis vinifera RepID=D7UAG1_VITVI (probable)
112	Nbv5.1tr6235825	1	-1	1	24	402	425	AAGACUCGAACUCACAACCUCUCU	CGAGAGGUUGUGAGUUCGAGUCUC	Cleavage	1	not determined by homology or low homology during annotation
112	Nbv5.1tr6228523	1	-1	1	24	10	33	AAGACUCGAACUCACAACCUCUCU	CGAGAGGUUGUGAGUUCGAGUCUC	Cleavage	1	not determined by homology or low homology during annotation
112	Nbv5.1tr6231597	1	-1	1	24	572	595	AAGACUCGAACUCACAACCUCUCU	CGAGAGGUUGUGAGUUCGAGUCUC	Cleavage	1	Ankyrin repeat-containing protein At3g12360 (probable)
112	Nbv5.1tr6200302	1	-1	1	24	155	178	AAGACUCGAACUCACAACCUCUCU	CGAGAGGUUGUGAGUUCGAGUCUC	Cleavage	1	not determined by homology or low homology during annotation
112	Nbv5.1tr6200511	1	-1	1	24	727	750	AAGACUCGAACUCACAACCUCUCU	CGAGAGGUUGUGAGUUCGAGUCUC	Cleavage	1	Profilin-1 (probable)
112	Nbv5.1tr6227360	1	-1	1	24	815	838	AAGACUCGAACUCACAACCUCUCU	CGAGAGGUUGUGAGUUCGAGUCUC	Cleavage	1	not determined by homology or low homology during annotation
112	Nbv5.1tr6233652	1	-1	1	24	754	777	AAGACUCGAACUCACAACCUCUCU	CGAGAGGUUGUGAGUUCGAGUCUC	Cleavage	1	Putative uncharacterized protein n=1 Tax=Ricinus communis RepID=B9SLL2_RICCO (probable)
112	Nbv5.1tr6226971	1	-1	1	24	845	868	AAGACUCGAACUCACAACCUCUCU	CGAGAGGUUGUGAGUUCGAGUCUC	Cleavage	1	NtEIG-E80 protein n=1 Tax=Nicotiana tabacum RepID=Q9FXS6_TOBAC (probable)
112	Nbv5.1tr6227786	1	-1	1	24	899	922	AAGACUCGAACUCACAACCUCUCU	CGAGAGGUUGUGAGUUCGAGUCUC	Cleavage	1	Retrovirus-related Pol polyprotein from transposon TNT 1-94 (probable)
112	Nbv5.1tr6233900	1	-1	1	24	900	923	AAGACUCGAACUCACAACCUCUCU	CGAGAGGUUGUGAGUUCGAGUCUC	Cleavage	1	30S ribosomal protein 3, chloroplastic (probable)
112	Nbv5.1tr6231162	1	-1	1	24	899	922	AAGACUCGAACUCACAACCUCUCU	CGAGAGGUUGUGAGUUCGAGUCUC	Cleavage	1	Protein cornichon homolog 1 (probable)
112	Nbv5.1tr6237607	1	-1	1	24	746	769	AAGACUCGAACUCACAACCUCUCU	CGAGAGGUUGUGAGUUCGAGUCUC	Cleavage	1	Cell number regulator 2 (probable)
112	Nbv5.1tr6222724	1	-1	1	24	980	1003	AAGACUCGAACUCACAACCUCUCU	CGAGAGGUUGUGAGUUCGAGUCUC	Cleavage	1	predicted protein [Populus trichocarpa] (probable)
112	Nbv5.1tr6221515	1	-1	1	24	1005	1028	AAGACUCGAACUCACAACCUCUCU	CGAGAGGUUGUGAGUUCGAGUCUC	Cleavage	1	NtEIG-E80 protein n=1 Tax=Nicotiana tabacum RepID=Q9FXS6_TOBAC (probable)
112	Nbv5.1tr6234647	1	-1	1	24	1025	1048	AAGACUCGAACUCACAACCUCUCU	UGAGAGGUUGUGAGUUCGAGUCUC	Cleavage	1	Probable salt tolerance-like protein At1g78600 (probable)
112	Nbv5.1tr6233559	1	-1	1	24	1095	1118	AAGACUCGAACUCACAACCUCUCU	CGAGAGGUUGUGAGUUCGAGUCUC	Cleavage	1	Syntaxin-61 (probable)
112	Nbv5.1tr6234351	1	-1	1	24	1135	1158	AAGACUCGAACUCACAACCUCUCU	CGAGAGGUUGUGAGUUCGAGUCUC	Cleavage	1	SEC23-interacting protein (probable)
112	Nbv5.1tr6230328	1	-1	1	24	953	976	AAGACUCGAACUCACAACCUCUCU	CGAGAGGUUGUGAGUUCGAGUCUC	Cleavage	1	50S ribosomal protein L14 sp|A8GVC4.1|RL14_RICB8 50S ribosomal protein L14 (probable)
112	Nbv5.1tr6220688	1	-1	1	24	1258	1281	AAGACUCGAACUCACAACCUCUCU	CGAGAGGUUGUGAGUUCGAGUCUC	Cleavage	1	Translocase of chloroplast 34 (probable)
112	Nbv5.1tr6231419	1	-1	1	24	1182	1205	AAGACUCGAACUCACAACCUCUCU	CGAGAGGUUGUGAGUUCGAGUCUC	Cleavage	1	Putative uncharacterized protein n=1 Tax=Vitis vinifera RepID=F6I3N7_VITVI (probable)
112	Nbv5.1tr6199992	1	-1	1	24	1366	1389	AAGACUCGAACUCACAACCUCUCU	CGAGAGGUUGUGAGUUCGAGUCUC	Cleavage	1	Putative uncharacterized protein n=1 Tax=Vitis vinifera RepID=D7TVM2_VITVI (probable)
112	Nbv5.1tr6234979	1	-1	1	24	1382	1405	AAGACUCGAACUCACAACCUCUCU	CGAGAGGUUGUGAGUUCGAGUCUC	Cleavage	1	Carbamoyl-phosphate synthase large chain (probable)
112	Nbv5.1tr6229558	1	-1	1	24	1416	1439	AAGACUCGAACUCACAACCUCUCU	CGAGAGGUUGUGAGUUCGAGUCUC	Cleavage	1	Zinc finger protein CONSTANS-LIKE 2 (probable)
112	Nbv5.1tr6200737	1	-1	1	24	14	37	AAGACUCGAACUCACAACCUCUCU	CGAGAGGUUGUGAGUUCGAGUCUC	Cleavage	1	Protein notum homolog (probable)
112	Nbv5.1tr6220854	1	-1	1	24	1501	1524	AAGACUCGAACUCACAACCUCUCU	CGAGAGGUUGUGAGUUCGAGUCUC	Cleavage	1	Transcription factor BIM1 (probable)
112	Nbv5.1tr6237754	1	-1	1	24	1499	1522	AAGACUCGAACUCACAACCUCUCU	CGAGAGGUUGUGAGUUCGAGUCUC	Cleavage	1	UPI0002338FDC related cluster n=1 Tax=unknown RepID=UPI0002338FDC (probable)
112	Nbv5.1tr6237755	1	-1	1	24	1567	1590	AAGACUCGAACUCACAACCUCUCU	CGAGAGGUUGUGAGUUCGAGUCUC	Cleavage	1	UPI0002338FDC related cluster n=1 Tax=unknown RepID=UPI0002338FDC (probable)
112	Nbv5.1tr6231743	1	-1	1	24	1589	1612	AAGACUCGAACUCACAACCUCUCU	CGAGAGGUUGUGAGUUCGAGUCUC	Cleavage	1	Probable receptor-like protein kinase At1g67000 (probable)
112	Nbv5.1tr6235057	1	-1	1	24	1312	1335	AAGACUCGAACUCACAACCUCUCU	CGAGAGGUUGUGAGUUCGAGUCUC	Cleavage	1	Phospholipase A1-II 1 sp|A2ZW16.2|PLA1_ORYSJ Phospholipase A1-II 1 (probable)
112	Nbv5.1tr6200270	1	-1	1	24	16	39	AAGACUCGAACUCACAACCUCUCU	CGAGAGGUUGUGAGUUCGAGUCUC	Cleavage	1	Callose synthase 3 (probable)
112	Nbv5.1tr6224811	1	-1	1	24	1491	1514	AAGACUCGAACUCACAACCUCUCU	CGAGAGGUUGUGAGUUCGAGUCUC	Cleavage	1	Heavy metal-associated isoprenylated plant protein 26 (probable)
112	Nbv5.1tr6234617	1	-1	1	24	251	274	AAGACUCGAACUCACAACCUCUCU	CGAGAGGUUGUGAGUUCGAGUCUC	Cleavage	1	E3 ubiquitin-protein ligase RMA1H1 (probable)
112	Nbv5.1tr6199401	1	-1	1	24	1362	1385	AAGACUCGAACUCACAACCUCUCU	CGAGAGGUUGUGAGUUCGAGUCUC	Cleavage	1	Uncharacterized protein n=3 Tax=Glycine max RepID=I1M4I8_SOYBN (probable)
112	Nbv5.1tr6231512	1	-1	1	24	1481	1504	AAGACUCGAACUCACAACCUCUCU	CGAGAGGUUGUGAGUUCGAGUCUC	Cleavage	1	Putative uncharacterized protein n=1 Tax=Vitis vinifera RepID=D7ST93_VITVI (probable)
112	Nbv5.1tr6234472	1	-1	1	24	1883	1906	AAGACUCGAACUCACAACCUCUCU	CGAGAGGUUGUGAGUUCGAGUCUC	Cleavage	1	Putative lipase ROG1 (probable)
112	Nbv5.1tr6235294	1	-1	1	24	1889	1912	AAGACUCGAACUCACAACCUCUCU	CGAGAGGUUGUGAGUUCGAGUCUC	Cleavage	1	Protein ASPARTIC PROTEASE IN GUARD CELL 1 (probable)
112	Nbv5.1tr6233673	1	-1	1	24	345	368	AAGACUCGAACUCACAACCUCUCU	CGAGAGGUUGUGAGUUCGAGUCUC	Cleavage	1	Fasciclin-like arabinogalactan protein 7 (probable)
112	Nbv5.1tr6219588	1	-1	1	24	2164	2187	AAGACUCGAACUCACAACCUCUCU	CGAGAGGUUGUGAGUUCGAGUCUC	Cleavage	1	F-box/LRR-repeat protein 14 (probable)
112	Nbv5.1tr6234011	1	-1	1	24	751	774	AAGACUCGAACUCACAACCUCUCU	UGAGAGGUUGUGAGUUCGAGUCUC	Cleavage	1	Actin-depolymerizing factor 5 (probable)
112	Nbv5.1tr6219312	1	-1	1	24	1816	1839	AAGACUCGAACUCACAACCUCUCU	CGAGAGGUUGUGAGUUCGAGUCUC	Cleavage	2	Probable xyloglucan glycosyltransferase 12 (probable)
112	Nbv5.1tr6200772	1	-1	1	24	2174	2197	AAGACUCGAACUCACAACCUCUCU	CGAGAGGUUGUGAGUUCGAGUCUC	Cleavage	1	Probable inactive receptor kinase At4g23740 (probable)
112	Nbv5.1tr6230979	1	-1	1	24	2552	2575	AAGACUCGAACUCACAACCUCUCU	CGAGAGGUUGUGAGUUCGAGUCUC	Cleavage	1	Putative late blight resistance protein homolog R1B-16 (probable)
112	Nbv5.1tr6230213	1	-1	1	24	2443	2466	AAGACUCGAACUCACAACCUCUCU	CGAGAGGUUGUGAGUUCGAGUCUC	Cleavage	1	Aspartokinase 2, chloroplastic (probable)
112	Nbv5.1tr6231092	1	-1	1	24	2964	2987	AAGACUCGAACUCACAACCUCUCU	CGAGAGGUUGUGAGUUCGAGUCUC	Cleavage	1	Potassium channel AKT2/3 (probable)
112	Nbv5.1tr6220013	1	-1	1	24	3142	3165	AAGACUCGAACUCACAACCUCUCU	CGAGAGGUUGUGAGUUCGAGUCUC	Cleavage	1	BRO1 domain-containing protein BROX (probable)
112	Nbv5.1tr6234763	1	-1	1	24	3427	3450	AAGACUCGAACUCACAACCUCUCU	CGAGAGGUUGUGAGUUCGAGUCUC	Cleavage	1	Pentatricopeptide repeat-containing protein At1g20230 (probable)
112	Nbv5.1tr6220194	1	-1	1	24	146	169	AAGACUCGAACUCACAACCUCUCU	UGAGAGGUUGUGAGUUCGAGUCUC	Cleavage	1	Probable receptor protein kinase TMK1 (probable)
112	Nbv5.1tr6236958	1	-1	1	24	2794	2817	AAGACUCGAACUCACAACCUCUCU	CGAGAGGUUGUGAGUUCGAGUCUC	Cleavage	1	ATP-dependent zinc metalloprotease FTSH 6, chloroplastic (probable)
112	Nbv5.1tr6230563	1	-1	1	24	2593	2616	AAGACUCGAACUCACAACCUCUCU	CGAGAGGUUGUGAGUUCGAGUCUC	Cleavage	1	Photosystem II CP47 chlorophyll apoprotein (probable)
112	Nbv5.1tr6226424	1	-1	1	24	4236	4259	AAGACUCGAACUCACAACCUCUCU	CGAGAGGUUGUGAGUUCGAGUCUC	Cleavage	1	Late blight resistance protein R1-A (probable)
112	Nbv5.1tr6226423	1	-1	1	24	4240	4263	AAGACUCGAACUCACAACCUCUCU	CGAGAGGUUGUGAGUUCGAGUCUC	Cleavage	1	Putative late blight resistance protein homolog R1B-16 (probable)
112	Nbv5.1tr6231370	1	-1	1	24	721	744	AAGACUCGAACUCACAACCUCUCU	CGAGAGGUUGUGAGUUCGAGUCUC	Cleavage	1	Retrovirus-related Pol polyprotein from transposon TNT 1-94 (probable)
112	Nbv5.1tr6226389	1	-1	1	24	13	36	AAGACUCGAACUCACAACCUCUCU	CGAGAGGUUGUGAGUUCGAGUCUC	Cleavage	1	Abscisic-aldehyde oxidase (probable)
112	Nbv5.1tr6237192	1	-1	1	24	4708	4731	AAGACUCGAACUCACAACCUCUCU	UGAGAGGUUGUGAGUUCGAGUCUC	Cleavage	1	Auxilin-related protein 2 (probable)
112	Nbv5.1tr6233773	1	-1	1	24	5131	5154	AAGACUCGAACUCACAACCUCUCU	UGAGAGGUUGUGAGUUCGAGUCUC	Cleavage	1	PHD and RING finger domain-containing protein 1 (probable)
112	Nbv5.1tr6229888	1	-1	1	24	6686	6709	AAGACUCGAACUCACAACCUCUCU	CGAGAGGUUGUGAGUUCGAGUCUC	Cleavage	1	Uro-adherence factor A (probable)
112	Nbv5.1tr6234860	1	-1	1	24	1205	1228	AAGACUCGAACUCACAACCUCUCU	GGGGAGGUUGUGAGUUCGAGUCUC	Cleavage	1	Hydroxyacylglutathione hydrolase 3, mitochondrial (probable)
112	Nbv5.1tr6241520	1	-1	1	24	38	61	AAGACUCGAACUCACAACCUCUCU	CGGGAGGUUGUGAGUUCGAGUCUC	Cleavage	1	not determined by homology or low homology during annotation
112	Nbv5.1tr6223913	1	-1	1	24	292	315	AAGACUCGAACUCACAACCUCUCU	CGAGGGGUUGUGAGUUCGAGUCUC	Cleavage	1	not determined by homology or low homology during annotation
112	Nbv5.1tr6233721	1	-1	1	24	1176	1199	AAGACUCGAACUCACAACCUCUCU	CGAGAGGCUGUGAGUUCGAGUCUU	Cleavage	1	ESF1 homolog (probable)
112	Nbv5.1tr6215602	1	-1	1	24	294	320	AAGACUCGAACUCACAACCU---CUCU	GAAGUUAAGGUUGUGAGUUCGAGUCUC	Cleavage	2	not determined by homology or low homology during annotation
112	Nbv5.1tr6228277	1	-1	1	24	39	62	AAGACUCGAACUCACAACCUCUCU	CAAGAGGUUGUGAGUUCGAGUCUC	Cleavage	1	not determined by homology or low homology during annotation
112	Nbv5.1tr6199639	1	-1	1	24	327	350	AAGACUCGAACUCACAACCUCUCU	CAAGAGGUUGUGAGUUCGAGUCUC	Cleavage	1	Ribosomal protein S13, mitochondrial (probable)
112	Nbv5.1tr6241737	1	-1	1	22	1	22	AAGACUCGAACUCACAACCUCU	AGAGGUUGUGAGUUCGAGUCUC	Cleavage	1	not determined by homology or low homology during annotation
112	Nbv5.1tr6223666	1	-1	1	24	541	564	AAGACUCGAACUCACAACCUCUCU	CAAGAGGUUGUGAGUUCGAGUCUC	Cleavage	1	uncharacterized protein LOC100799271 [Glycine max] (probable)
112	Nbv5.1tr6243145	1	-1	1	24	547	570	AAGACUCGAACUCACAACCUCUCU	UAAGAGGUUGUGAGUUCGAGUCUC	Cleavage	1	Predicted protein n=1 Tax=Populus trichocarpa RepID=B9HJ93_POPTR (probable)
112	Nbv5.1tr6222588	1	-1	1	24	1411	1434	AAGACUCGAACUCACAACCUCUCU	CCAGAGGUUGUGAGUUCGAGUCUC	Cleavage	1	F-box only protein 6 (probable)
112	Nbv5.1tr6215024	1	-1	1	24	2147	2173	AAGACUCGAACUCACAACCU---CUCU	GAAGUUAAGGUUGUGAGUUCGAGUCUC	Cleavage	2	Putative uncharacterized protein n=1 Tax=Vitis vinifera RepID=F6H5M1_VITVI (probable)
112	Nbv5.1tr6236690	1	-1	1	24	1918	1941	AAGACUCGAACUCACAACCUCUCU	UAAGAGGUUGUGAGUUCGAGUCUG	Cleavage	1	E3 ubiquitin-protein ligase RING1 (probable)
112	Nbv5.1tr6211621	1	-1	1	24	2497	2523	AAGACUCGAACUCACAACCU---CUCU	GAAGUUAAGGUUGUGAGUUCGAGUCUC	Cleavage	2	Putative AC transposase (probable)
112	Nbv5.1tr6214489	1	-1	1	24	3096	3122	AAGACUCGAACUCACAACCU---CUCU	GAAGUUAAGGUUGUGAGUUCGAGUCUC	Cleavage	2	Myosin-2 heavy chain (probable)
112	Nbv5.1tr6231088	1	-1	1	24	748	771	AAGACUCGAACUCACAACCUCUCU	CAAGGGGUUGUGAGUUCGAGUCUC	Cleavage	1	MFP1 attachment factor 1 (probable)
112	Nbv5.1tr6221614	1	-1	1	24	44	67	AAGACUCGAACUCACAACCUCUCU	CGCGAGGUUGUGAGUUCGAGUCUC	Cleavage	2	not determined by homology or low homology during annotation
112	Nbv5.1tr6223421	1	-1	1	24	217	240	AAGACUCGAACUCACAACCUCUCU	CGCGAGGUUGUGAGUUCGAGUCUC	Cleavage	1	not determined by homology or low homology during annotation
112	Nbv5.1tr6223813	1	-1	1	24	329	352	AAGACUCGAACUCACAACCUCUCU	CGCGAGGUUGUGAGUUCGAGUCUC	Cleavage	1	not determined by homology or low homology during annotation
112	Nbv5.1tr6223151	1	-1	1	24	372	395	AAGACUCGAACUCACAACCUCUCU	CGCGAGGUUGUGAGUUCGAGUCUC	Cleavage	1	not determined by homology or low homology during annotation
112	Nbv5.1tr6217072	1	-1	1	24	567	598	AAGACUCGAACUCACAACCU--------CUCU	AGAGGUUGUGUAAGGUUGUGAGUUCGAGUCUC	Cleavage	1	not determined by homology or low homology during annotation
112	Nbv5.1tr6220957	1	-1	1	24	663	686	AAGACUCGAACUCACAACCUCUCU	CGCGAGGUUGUGAGUUCGAGUCUC	Cleavage	1	KxDL motif-containing protein CG10681 (probable)
112	Nbv5.1tr6219507	1	-1	1	24	734	757	AAGACUCGAACUCACAACCUCUCU	CGCGAGGUUGUGAGUUCGAGUCUC	Cleavage	1	50S ribosomal protein L36 (probable)
112	Nbv5.1tr6219953	1	-1	1	24	927	950	AAGACUCGAACUCACAACCUCUCU	CGCGAGGUUGUGAGUUCGAGUCUC	Cleavage	1	Adenine phosphoribosyltransferase 1, chloroplastic (probable)
112	Nbv5.1tr6237773	1	-1	1	24	764	787	AAGACUCGAACUCACAACCUCUCU	CGAGCGGUUGUGAGUUCGAGUCUC	Cleavage	1	Putative uncharacterized protein n=1 Tax=Vitis vinifera RepID=F6HTW0_VITVI (probable)
112	Nbv5.1tr6221332	1	-1	1	24	1060	1083	AAGACUCGAACUCACAACCUCUCU	CGCGAGGUUGUGAGUUCGAGUCUC	Cleavage	1	Annexin A1 (probable)
112	Nbv5.1tr6221982	1	-1	1	24	1082	1105	AAGACUCGAACUCACAACCUCUCU	CGCGAGGUUGUGAGUUCGAGUCUC	Cleavage	1	Predicted protein n=1 Tax=Populus trichocarpa RepID=B9MU90_POPTR (probable)
112	Nbv5.1tr6223365	1	-1	1	24	1233	1256	AAGACUCGAACUCACAACCUCUCU	CGCGAGGUUGUGAGUUCGAGUCUC	Cleavage	1	Peroxidase 3 (probable)
112	Nbv5.1tr6223364	1	-1	1	24	1233	1256	AAGACUCGAACUCACAACCUCUCU	CGCGAGGUUGUGAGUUCGAGUCUC	Cleavage	1	Peroxidase 3 (probable)
112	Nbv5.1tr6223363	1	-1	1	24	1415	1438	AAGACUCGAACUCACAACCUCUCU	CGCGAGGUUGUGAGUUCGAGUCUC	Cleavage	1	Peroxidase 3 (probable)
112	Nbv5.1tr6229695	1	-1	1	24	1393	1416	AAGACUCGAACUCACAACCUCUCU	CGAAAGGUUGUGAGUUCGAGUCUC	Cleavage	1	Probable 2-oxoglutarate/Fe(II)-dependent dioxygenase (probable)
112	Nbv5.1tr6220556	1	-1	1	24	1936	1959	AAGACUCGAACUCACAACCUCUCU	CGCGAGGUUGUGAGUUCGAGUCUC	Cleavage	1	Probable sugar phosphate/phosphate translocator At3g14410 (probable)
112	Nbv5.1tr6220578	1	-1	1	24	2278	2301	AAGACUCGAACUCACAACCUCUCU	CGCGAGGUUGUGAGUUCGAGUCUC	Cleavage	1	Probable glucuronoxylan glucuronosyltransferase IRX7 (probable)
112	Nbv5.1tr6233638	1	-1	1	24	2722	2745	AAGACUCGAACUCACAACCUCUCU	CGAUAGGUUGUGAGUUCGAGUCUC	Cleavage	1	Putative uncharacterized protein n=1 Tax=Vitis vinifera RepID=F6I6Y5_VITVI (probable)
112	Nbv5.1tr6220726	1	-1	1	24	3293	3316	AAGACUCGAACUCACAACCUCUCU	CGCGAGGUUGUGAGUUCGAGUCUC	Cleavage	1	Bifunctional aspartokinase/homoserine dehydrogenase 2, chloroplastic (probable)
112	Nbv5.1tr6213166	1	-1	1	24	2316	2339	AAGACUCGAACUCACAACCUCUCU	CCUAAGGUUGUGAGUUCGAGUCUC	Cleavage	2	Mitogen-activated protein kinase kinase kinase ANP1 (probable)
112	Nbv5.1tr6230269	1	-1	1	24	5016	5041	AAGACUCGAACUCACAACCU--CUCU	ACAGCUAGGUUGUGAGUUCGAGUCUC	Cleavage	1	Sulfate transporter 3.2 (probable)
112	Nbv5.1tr6232826	1	-1	1	24	219	242	AAGACUCGAACUCACAACCUCUCU	CAAUAGGUUGUGAGUUCGAGUCUC	Cleavage	1	not determined by homology or low homology during annotation
114	Nbv5.1tr6232421	1	-1	1	24	156	179	ACUAGAACUCCAGCAUAAUAUACA	AAUAUAUUAUACUGGAGUUCUAGU	Cleavage	1	not determined by homology or low homology during annotation
115	Nbv5.1tr6227533	1	-1	1	24	428	451	AAGUACGAAAAACUCUAGGGGCCC	GGGCUCCUAGAGUUUUUCGUACUC	Cleavage	1	not determined by homology or low homology during annotation
115	Nbv5.1tr6243388	1	-1	1	24	576	599	AAGUACGAAAAACUCUAGGGGCCC	GGGCUCCUAGAGUUUUUCGUACUC	Cleavage	1	Polyprotein, putative n=1 Tax=Solanum demissum RepID=Q6L4B3_SOLDE (probable)
115	Nbv5.1tr6233334	1	-1	1	24	1705	1728	AAGUACGAAAAACUCUAGGGGCCC	GGGCUCCUAGAGUUUUUCGUACUC	Cleavage	1	L-2-hydroxyglutarate dehydrogenase, mitochondrial (probable)
115	Nbv5.1tr6245709	1	-1	1	24	2938	2961	AAGUACGAAAAACUCUAGGGGCCC	GGGCUCCUAGAGUUUUUCGUACUC	Cleavage	1	Probable RNA-directed DNA polymerase from transposon BS (probable)
115	Nbv5.1tr6233777	1	-1	1	24	4257	4280	AAGUACGAAAAACUCUAGGGGCCC	GGGCUCCUAGAGUUUUUCGUACUC	Cleavage	1	Putative uncharacterized protein n=3 Tax=Vitis vinifera RepID=D7T9Z3_VITVI (probable)
115	Nbv5.1tr6199894	1	-1	1	24	237	260	AAGUACGAAAAACUCUAGGGGCCC	AGGCUCCUAGAGUUUUUCGUACUC	Cleavage	1	Polyprotein, putative n=1 Tax=Solanum demissum RepID=Q6L4B3_SOLDE (probable)
115	Nbv5.1tr6243524	1	-1	1	24	1155	1179	AAGUACGAAAAACUCUAGGGG-CCC	GGGAUCCCUAGAGUUUUUCGUACUA	Cleavage	1	Retrovirus-related Pol polyprotein from type-1 retrotransposable element R2 (probable)
117	Nbv5.1tr6211723	1	-1	1	23	1113	1135	AACUCGAAGUUCAGGACUGCCUC	UUUAAAGUCCUGAACUUCGAGUU	Cleavage	1	Pentatricopeptide repeat-containing protein At4g18975, chloroplastic (probable)
119	Nbv5.1tr6241793	1	-1	1	24	533	556	AACGGACACUAGUUGUAUGAGGCU	UGCCUCAUAAAACUAGUGUCCGUU	Cleavage	1	Mitochondrial pyruvate carrier 2 (probable)
12	Nbv5.1tr6204156	1	-1	1	24	1241	1264	AUGAUUGGACUAGACGACCCGCCU	GGGCGGAUCGUCUAGUCCAAUCAU	Cleavage	1	Probable ribosome-binding factor A, chloroplastic (probable)
125	Nbv5.1tr6219090	1	-1	1	24	2673	2696	AACACAGUAGAAGACCAUGGAACA	CGUUCCACGGUCUUCUACUGUGUU	Cleavage	1	Serine carboxypeptidase II-3 (probable)
128	Nbv5.1tr6226235	1	-1	1	23	2610	2632	ACUCGGAUUAUCGGAUUGGUGCA	CGCACCAACCCGAUAAUCCGAGU	Cleavage	1	Transcription factor bHLH13 (probable)
13	Nbv5.1tr6198197	1	-1	1	24	122	145	AAUAUGUAGACAAGCCUUAUCCCU	AGGGGUAAUGCUUGUCUACAUAUU	Cleavage	1	not determined by homology or low homology during annotation
13	Nbv5.1tr6240413	1	-1	1	24	97	120	AAUAUGUAGACAAGCCUUAUCCCU	AGGGGCAAGGCUUGUCUACAUAUU	Cleavage	1	not determined by homology or low homology during annotation
139	Nbv5.1tr6219580	1	-1	1	24	813	836	AAGGAUAAGGUCUGCGUACAUACU	AAUGUGUGCGCAGACCUUAUCCUU	Cleavage	1	PREDICTED: uncharacterized protein LOC100247254 [Vitis vinifera] (probable)
142	Nbv5.1tr6234350	1	-1	1	24	2414	2437	AUAAUAUGUAGACAGGCCUUACCC	GGGUAAGGCCUGUCUACAUAUUAC	Cleavage	1	Auxin efflux carrier component 3 (probable)
142	Nbv5.1tr6224300	1	-1	1	24	286	309	AUAAUAUGUAGACAGGCCUUACCC	GGGUAAGGCCUGUCUACAUAUUAC	Cleavage	1	not determined by homology or low homology during annotation
142	Nbv5.1tr6200352	1	-1	1	24	175	198	AUAAUAUGUAGACAGGCCUUACCC	GGGUAAGGCCUGUCUACAUAUUAC	Cleavage	1	not determined by homology or low homology during annotation
142	Nbv5.1tr6230459	1	-1	1	24	2145	2168	AUAAUAUGUAGACAGGCCUUACCC	GGGUAAGGCCCGUCUACAUAUUAU	Cleavage	1	ATP-dependent DNA helicase 2 subunit KU70 (probable)
142	Nbv5.1tr6222638	1	-1	1	24	1354	1377	AUAAUAUGUAGACAGGCCUUACCC	GGGUAAGGCCCGUCUACAUAUUAU	Cleavage	1	Predicted protein n=1 Tax=Populus trichocarpa RepID=B9GW38_POPTR (probable)
142	Nbv5.1tr6227637	1	-1	1	24	98	121	AUAAUAUGUAGACAGGCCUUACCC	CUGUAAGGCCUGUCUACAUAUUAC	Cleavage	1	Zinc finger protein CONSTANS-LIKE 13 (probable)
142	Nbv5.1tr6223136	1	-1	1	21	1	21	AUAAUAUGUAGACAGGCCUUA	UAAGGCCUGUCUACAUAUUAC	Cleavage	1	not determined by homology or low homology during annotation
145	Nbv5.1tr6230447	1	-1	1	23	1148	1170	CUUGGAUAGAGAGGCUGUUUCCC	CGGAAACAACCUCUCUAUCCAAG	Cleavage	1	Two-component response regulator ARR9 (probable)
146	Nbv5.1tr6207141	1	-1	1	23	2264	2286	UAGAGAGACUGUUUCCAAAAAUA	GUCUUUCGGAAACAGUCUCUCUA	Cleavage	1	OTU domain-containing protein 5 (probable)
146	Nbv5.1tr6246322	1	-1	1	23	2222	2244	UAGAGAGACUGUUUCCAAAAAUA	GUCUUUCGGAAACAGUCUCUCUA	Cleavage	1	OTU domain-containing protein 5 (probable)
146	Nbv5.1tr6239877	1	-1	1	23	150	172	UAGAGAGACUGUUUCCAAAAAUA	GUCUAUUGGAAACAGUCUCUCUA	Cleavage	1	not determined by homology or low homology during annotation
148	Nbv5.1tr6230309	1	-1	1	24	213	236	CGAGGGUCGAUUGGAAACAGCUUU	UAGGCUGUUUUCAAUCGACCCUCG	Cleavage	1	not determined by homology or low homology during annotation
148	Nbv5.1tr6233837	1	-1	1	24	501	524	CGAGGGUCGAUUGGAAACAGCUUU	UAGGCUGUUUUCAAUCGACCCUCG	Cleavage	1	not determined by homology or low homology during annotation
148	Nbv5.1tr6232888	1	-1	1	24	1183	1206	CGAGGGUCGAUUGGAAACAGCUUU	GAGGUUGUUUUCAAUCGACCCUCG	Cleavage	1	Putative uncharacterized protein n=2 Tax=Vitis vinifera RepID=A5B6K0_VITVI (probable)
148	Nbv5.1tr6228205	1	-1	1	24	63	86	CGAGGGUCGAUUGGAAACAGCUUU	GAGGCUGCUUCCAAUCGACCCUCG	Cleavage	1	not determined by homology or low homology during annotation
148	Nbv5.1tr6232421	1	-1	1	24	669	692	CGAGGGUCGAUUGGAAACAGCUUU	GGGGCUGUUUGCAAUCGACCCUCG	Cleavage	1	not determined by homology or low homology during annotation
152	Nbv5.1tr6209594	1	-1	1	24	132	155	AAGGACAAUGUCUUUGAUACGCCU	AGGCGUGUCAAAGACAUUGUCCUU	Cleavage	1	not determined by homology or low homology during annotation
153	Nbv5.1tr6231654	1	-1	1	24	718	741	AUCUUUCUGGACUGAACCUUGACC	GGUCAAGGUCCAGUCCAGAAAGAU	Cleavage	1	Polyprotein (Fragment) n=5 Tax=Ananas comosus RepID=B4YF12_ANACO (probable)
154	Nbv5.1tr6237866	1	-1	1	24	368	391	UAGUACGAAAAACUCUAGAGGCCU	GGGCCACUAGAGUUUUUCGUACUA	Cleavage	1	Polyprotein, putative n=1 Tax=Solanum demissum RepID=Q6L4B3_SOLDE (probable)
154	Nbv5.1tr6243659	1	-1	1	24	1180	1202	UAGUACGAAAAACUCUAGAGGCCU	AGGU-UCUAGAGUUUUUCGUACUC	Cleavage	1	Methylcrotonoyl-CoA carboxylase beta chain, mitochondrial (probable)
154	Nbv5.1tr6243524	1	-1	1	24	1154	1179	UAGUACGAAAAACUCUAGAGG--CCU	AGGGAUCCCUAGAGUUUUUCGUACUA	Cleavage	1	Retrovirus-related Pol polyprotein from type-1 retrotransposable element R2 (probable)
156	Nbv5.1tr6225072	1	-1	1	24	816	839	AUAGACCCAGAACCGAAACCGAAU	AUUCGGUUCCGGUUCUGGGUCUAU	Cleavage	1	MLP-like protein 423 (probable)
156	Nbv5.1tr6213867	1	-1	1	24	1100	1123	AUAGACCCAGAACCGAAACCGAAU	AUUCGGUUCCGGUUCUGGGUCUAU	Cleavage	1	not determined by homology or low homology during annotation
156	Nbv5.1tr6214524	1	-1	1	24	1868	1891	AUAGACCCAGAACCGAAACCGAAU	AUUCGGUUGCGGUUCUGGGUCUAU	Cleavage	1	Rhodanese-like domain-containing protein 8, chloroplastic (probable)
156	Nbv5.1tr6224073	1	-1	1	24	321	344	AUAGACCCAGAACCGAAACCGAAU	AUCCGGUUCCGGUUCUGGGUCUAU	Cleavage	1	not determined by homology or low homology during annotation
156	Nbv5.1tr6235464	1	-1	1	24	333	356	AUAGACCCAGAACCGAAACCGAAU	AUCCGGUUCCGGUUCUGGGUCUAU	Cleavage	1	not determined by homology or low homology during annotation
156	Nbv5.1tr6232310	1	-1	1	24	310	333	AUAGACCCAGAACCGAAACCGAAU	AUCCGGUUCCGGUUCUGGGUCUAU	Cleavage	1	not determined by homology or low homology during annotation
156	Nbv5.1tr6214129	1	-1	1	24	1611	1634	AUAGACCCAGAACCGAAACCGAAU	AUCCGGUUCCGGUUCUGGGUCUAU	Cleavage	1	Putative uncharacterized protein n=1 Tax=Populus trichocarpa RepID=B9H3S5_POPTR (probable)
156	Nbv5.1tr6225793	1	-1	1	24	1798	1821	AUAGACCCAGAACCGAAACCGAAU	AUCCGGUUCCGGUUCUGGGUCUAU	Cleavage	1	A-kinase anchor protein 17B (probable)
156	Nbv5.1tr6214131	1	-1	1	24	2145	2168	AUAGACCCAGAACCGAAACCGAAU	AUCCGGUUCCGGUUCUGGGUCUAU	Cleavage	1	Putative uncharacterized protein n=1 Tax=Populus trichocarpa RepID=B9H3S5_POPTR (probable)
156	Nbv5.1tr6233929	1	-1	1	24	2202	2225	AUAGACCCAGAACCGAAACCGAAU	AUCCGGUUCCGGUUCUGGGUCUAU	Cleavage	1	(6-4)DNA photolyase (probable)
156	Nbv5.1tr6214130	1	-1	1	24	2306	2329	AUAGACCCAGAACCGAAACCGAAU	AUCCGGUUCCGGUUCUGGGUCUAU	Cleavage	1	Putative uncharacterized protein n=1 Tax=Populus trichocarpa RepID=B9H3S5_POPTR (probable)
156	Nbv5.1tr6232483	1	-1	1	24	146	172	AUAGACCCAGAACCGAAACC---GAAU	GUUCCCCGGUUCCGGUUCUGGGUCUAU	Cleavage	1	not determined by homology or low homology during annotation
156	Nbv5.1tr6241269	1	-1	1	24	369	392	AUAGACCCAGAACCGAAACCGAAU	AUCUGGUUCCGGUUCUGGGUCUAU	Cleavage	1	Fertility restorer-like protein n=2 Tax=Petunia x hybrida RepID=Q8L8A2_PETHY (probable)
156	Nbv5.1tr6243470	1	-1	1	24	104	127	AUAGACCCAGAACCGAAACCGAAU	AUCCUGUUCCGGUUCUGGGUCUAU	Cleavage	1	not determined by homology or low homology during annotation
164	Nbv5.1tr6202791	1	-1	1	23	240	262	UAGAGAGGCUGUUUCCAAAAAUA	GGUUUUUGGAAACAGCCUCUCUG	Cleavage	1	not determined by homology or low homology during annotation
164	Nbv5.1tr6214299	1	-1	1	23	599	622	UAGAGAGGCUGUUUCCAAAA-AUA	UAUCUUUUGCAAACAGCCUCUCUA	Cleavage	1	not determined by homology or low homology during annotation
164	Nbv5.1tr6235661	1	-1	1	23	63	85	UAGAGAGGCUGUUUCCAAAAAUA	UAUAUUUAGAAACAGCCUCUCUA	Cleavage	1	not determined by homology or low homology during annotation
164	Nbv5.1tr6227396	1	-1	1	23	993	1015	UAGAGAGGCUGUUUCCAAAAAUA	GUCUUUUGAAAACAGCCUCUCUA	Cleavage	1	Putative ribonuclease H protein At1g65750 (probable)
164	Nbv5.1tr6220448	1	-1	1	23	1048	1070	UAGAGAGGCUGUUUCCAAAAAUA	GUCUUUUGAAAACAGCCUCUCUA	Cleavage	1	Putative ribonuclease H protein At1g65750 (probable)
164	Nbv5.1tr6206448	1	-1	1	23	2931	2953	UAGAGAGGCUGUUUCCAAAAAUA	GUCUUUCGGAAACAGCCUCUCUA	Cleavage	1	ATP-dependent RNA helicase DHX8 (probable)
164	Nbv5.1tr6211273	1	-1	1	23	2665	2687	UAGAGAGGCUGUUUCCAAAAAUA	CUCUAUUGGAAACAGCCUCUCUA	Cleavage	1	Zinc finger CCCH domain-containing protein ZFN-like (probable)
164	Nbv5.1tr6232607	1	-1	1	23	151	173	UAGAGAGGCUGUUUCCAAAAAUA	GUCUAUUGGAAACAGCCUCUCUA	Cleavage	1	not determined by homology or low homology during annotation
164	Nbv5.1tr6220786	1	-1	1	23	2993	3015	UAGAGAGGCUGUUUCCAAAAAUA	UCUAAUUGGAAACAGCCUCUCUA	Cleavage	1	Uncharacterized F-box/LRR-repeat protein C02F5.7 (probable)
164	Nbv5.1tr6206066	1	-1	1	23	2347	2369	UAGAGAGGCUGUUUCCAAAAAUA	UCUACUUGGAAACAGCCUCUCUA	Cleavage	1	Serine hydroxymethyltransferase, mitochondrial (probable)
164	Nbv5.1tr6206064	1	-1	1	23	2167	2189	UAGAGAGGCUGUUUCCAAAAAUA	UCUACUUGGAAACAGCCUCUCUA	Cleavage	1	Serine hydroxymethyltransferase, mitochondrial (probable)
164	Nbv5.1tr6239580	1	-1	1	23	171	193	UAGAGAGGCUGUUUCCAAAAAUA	GACAAUUGGAAACAGCCUCUCUA	Cleavage	1	not determined by homology or low homology during annotation
171	Nbv5.1tr6230967	1	-1	1	24	2663	2686	UAGUACGAAAAACUCUAGGGGCCU	GGGCCUCUAGAGUUUUUCGUACUA	Cleavage	1	Ethylene-responsive nuclear protein n=1 Tax=Solanum lycopersicum RepID=Q38MV1_SOLLC (probable)
171	Nbv5.1tr6199894	1	-1	1	24	237	260	UAGUACGAAAAACUCUAGGGGCCU	AGGCUCCUAGAGUUUUUCGUACUC	Cleavage	1	Polyprotein, putative n=1 Tax=Solanum demissum RepID=Q6L4B3_SOLDE (probable)
171	Nbv5.1tr6227533	1	-1	1	24	428	451	UAGUACGAAAAACUCUAGGGGCCU	GGGCUCCUAGAGUUUUUCGUACUC	Cleavage	1	not determined by homology or low homology during annotation
171	Nbv5.1tr6243388	1	-1	1	24	576	599	UAGUACGAAAAACUCUAGGGGCCU	GGGCUCCUAGAGUUUUUCGUACUC	Cleavage	1	Polyprotein, putative n=1 Tax=Solanum demissum RepID=Q6L4B3_SOLDE (probable)
171	Nbv5.1tr6243769	1	-1	1	24	601	624	UAGUACGAAAAACUCUAGGGGCCU	GGGCUCCUAGAGUUUUUCGUACUU	Cleavage	1	Polyprotein, putative n=1 Tax=Solanum demissum RepID=Q6L4B3_SOLDE (probable)
171	Nbv5.1tr6200693	1	-1	1	24	807	830	UAGUACGAAAAACUCUAGGGGCCU	GGGCUCCUAGAGUUUUUCGUACUU	Cleavage	1	Putative uncharacterized transposon-derived protein F52C9.6 (probable)
171	Nbv5.1tr6233334	1	-1	1	24	1705	1728	UAGUACGAAAAACUCUAGGGGCCU	GGGCUCCUAGAGUUUUUCGUACUC	Cleavage	1	L-2-hydroxyglutarate dehydrogenase, mitochondrial (probable)
171	Nbv5.1tr6245709	1	-1	1	24	2938	2961	UAGUACGAAAAACUCUAGGGGCCU	GGGCUCCUAGAGUUUUUCGUACUC	Cleavage	1	Probable RNA-directed DNA polymerase from transposon BS (probable)
171	Nbv5.1tr6233777	1	-1	1	24	4257	4280	UAGUACGAAAAACUCUAGGGGCCU	GGGCUCCUAGAGUUUUUCGUACUC	Cleavage	1	Putative uncharacterized protein n=3 Tax=Vitis vinifera RepID=D7T9Z3_VITVI (probable)
171	Nbv5.1tr6237866	1	-1	1	24	368	391	UAGUACGAAAAACUCUAGGGGCCU	GGGCCACUAGAGUUUUUCGUACUA	Cleavage	1	Polyprotein, putative n=1 Tax=Solanum demissum RepID=Q6L4B3_SOLDE (probable)
176	Nbv5.1tr6243120	1	-1	1	24	86	111	AUCAGAGUUGUAGGAUAGAGG--CCU	AGGAGCCCCUAUCCUACAACUCUGAU	Cleavage	1	Polyprotein, putative n=1 Tax=Solanum demissum RepID=Q6L4B3_SOLDE (probable)
176	Nbv5.1tr6241652	1	-1	1	24	68	93	AUCAGAGUUGUAGGAUAGAGG--CCU	AGGAGCCCCUAUCCUACAACUCUGAU	Cleavage	1	Polyprotein, putative n=1 Tax=Solanum demissum RepID=Q6L4B3_SOLDE (probable)
180	Nbv5.1tr6202744	1	-1	1	22	27	48	CUUCCUAAGAAUCUCUGAAGCU	AGCUUCAUAGAUUCUUAGGAAG	Cleavage	1	Enzymatic polyprotein (probable)
183	Nbv5.1tr6245383	1	-1	1	24	178	201	ACGGGUUCGAGCUGUAGAAAUAGC	GCUAUUUCAACAGCUCGAACCCGU	Cleavage	1	not determined by homology or low homology during annotation
183	Nbv5.1tr6234778	1	-1	1	24	87	110	ACGGGUUCGAGCUGUAGAAAUAGC	ACUGUUUUUACAGCUCGAACCCGU	Cleavage	1	not determined by homology or low homology during annotation
185	Nbv5.1tr6199894	1	-1	1	24	237	260	GAGUACGAAAAACUGUAGGAGCCU	AGGCUCCUAGAGUUUUUCGUACUC	Cleavage	1	Polyprotein, putative n=1 Tax=Solanum demissum RepID=Q6L4B3_SOLDE (probable)
185	Nbv5.1tr6227533	1	-1	1	24	428	451	GAGUACGAAAAACUGUAGGAGCCU	GGGCUCCUAGAGUUUUUCGUACUC	Cleavage	1	not determined by homology or low homology during annotation
185	Nbv5.1tr6243388	1	-1	1	24	576	599	GAGUACGAAAAACUGUAGGAGCCU	GGGCUCCUAGAGUUUUUCGUACUC	Cleavage	1	Polyprotein, putative n=1 Tax=Solanum demissum RepID=Q6L4B3_SOLDE (probable)
185	Nbv5.1tr6233334	1	-1	1	24	1705	1728	GAGUACGAAAAACUGUAGGAGCCU	GGGCUCCUAGAGUUUUUCGUACUC	Cleavage	1	L-2-hydroxyglutarate dehydrogenase, mitochondrial (probable)
185	Nbv5.1tr6245709	1	-1	1	24	2938	2961	GAGUACGAAAAACUGUAGGAGCCU	GGGCUCCUAGAGUUUUUCGUACUC	Cleavage	1	Probable RNA-directed DNA polymerase from transposon BS (probable)
185	Nbv5.1tr6233777	1	-1	1	24	4257	4280	GAGUACGAAAAACUGUAGGAGCCU	GGGCUCCUAGAGUUUUUCGUACUC	Cleavage	1	Putative uncharacterized protein n=3 Tax=Vitis vinifera RepID=D7T9Z3_VITVI (probable)
185	Nbv5.1tr6246220	1	-1	1	24	3359	3382	GAGUACGAAAAACUGUAGGAGCCU	GGGUUCCUAAAGUUUUUCGUACUC	Cleavage	1	Tetratricopeptide repeat protein 1 (probable)
191	Nbv5.1tr6206858	1	-1	1	23	2873	2895	UGUGUACGCAGAUCUUACCCCUG	CAGGGGUAAUAUCUGCGUACACA	Cleavage	1	Histone-lysine N-methyltransferase, H3 lysine-9 specific SUVH1 (probable)
191	Nbv5.1tr6230650	1	-1	1	23	2175	2197	UGUGUACGCAGAUCUUACCCCUG	UAGGGGUAUGAUCUGCGUACACA	Cleavage	1	Reticulon-like protein B21 (probable)
191	Nbv5.1tr6240149	1	-1	1	23	188	210	UGUGUACGCAGAUCUUACCCCUG	UAGGAGUAAGAUCUGCGUACACA	Cleavage	1	not determined by homology or low homology during annotation
191	Nbv5.1tr6209714	1	-1	1	23	28	50	UGUGUACGCAGAUCUUACCCCUG	UAGGGGUAUGAUCUGCGUACACA	Cleavage	1	not determined by homology or low homology during annotation
194	Nbv5.1tr6211670	1	-1	1	24	1397	1420	UAGUAUAUUAUGCUGGACUGGCCU	AUACCGGUCCAGCAUAAUAUACUA	Cleavage	1	Adenylosuccinate synthetase, chloroplastic (similar to)
198	Nbv5.1tr6241787	1	-1	1	24	2	25	CCGAUGGUCGAUUGGAAAUAGCCU	AGGCUGUUUCCAAUCGACCAUCGG	Cleavage	1	Polyprotein, putative n=1 Tax=Solanum demissum RepID=Q6L4B3_SOLDE (probable)
198	Nbv5.1tr6235641	1	-1	1	24	257	280	CCGAUGGUCGAUUGGAAAUAGCCU	AGACUGUUUCCAAUCGACCAUCGG	Cleavage	1	not determined by homology or low homology during annotation
198	Nbv5.1tr6243637	1	-1	1	24	1020	1043	CCGAUGGUCGAUUGGAAAUAGCCU	AGACUGUUUCCAAUCGACCAUCGG	Cleavage	1	Probable glutathione S-transferase (probable)
205	Nbv5.1tr6239203	1	-1	1	22	817	838	UCAGGACUGUAUUUAAUAAACC	GGUUUAUCAAAUACAGUCCUGA	Cleavage	1	Putative uncharacterized protein n=4 Tax=Vitis vinifera RepID=F6H9U7_VITVI (probable)
205	Nbv5.1tr6221665	1	-1	1	22	2000	2021	UCAGGACUGUAUUUAAUAAACC	GGUUUAUCAAAUACAGUCCUGA	Cleavage	1	Genome polyprotein (probable)
205	Nbv5.1tr6221666	1	-1	1	22	2215	2236	UCAGGACUGUAUUUAAUAAACC	GGUUUAUCAAAUACAGUCCUGA	Cleavage	1	Genome polyprotein (probable)
209	Nbv5.1tr6205804	1	-1	1	24	959	982	AAUAUGUAGACGAGCUUUAUCCCU	AGGGAUAAGGCUCGUCUACAUAUU	Cleavage	1	Predicted protein n=1 Tax=Populus trichocarpa RepID=B9HLG8_POPTR (probable)
209	Nbv5.1tr6200216	1	-1	1	24	993	1016	AAUAUGUAGACGAGCUUUAUCCCU	AGGGAUAAGGCUCGUCUACAUAUU	Cleavage	1	Putative uncharacterized protein n=1 Tax=Ricinus communis RepID=B9SN09_RICCO (probable)
209	Nbv5.1tr6200264	1	-1	1	24	151	174	AAUAUGUAGACGAGCUUUAUCCCU	AGGGGUAAGGCUCGUCUACAUAUU	Cleavage	1	not determined by homology or low homology during annotation
209	Nbv5.1tr6241064	1	-1	1	24	97	120	AAUAUGUAGACGAGCUUUAUCCCU	AGGGGUAAGGCUCGUCUACAUAUU	Cleavage	1	not determined by homology or low homology during annotation
209	Nbv5.1tr6243322	1	-1	1	24	276	299	AAUAUGUAGACGAGCUUUAUCCCU	AGGGGUAAGGCUCGUCUACAUAUU	Cleavage	1	not determined by homology or low homology during annotation
209	Nbv5.1tr6232743	1	-1	1	24	110	133	AAUAUGUAGACGAGCUUUAUCCCU	AGGGGUAAGGCUCGUCUACAUAUU	Cleavage	1	Putative reverse transcriptase, identical n=1 Tax=Solanum demissum RepID=Q6L4A6_SOLDE (probable)
209	Nbv5.1tr6233038	1	-1	1	24	140	163	AAUAUGUAGACGAGCUUUAUCCCU	AGGGGUAAGGCUCGUCUACAUAUU	Cleavage	1	not determined by homology or low homology during annotation
209	Nbv5.1tr6224652	1	-1	1	24	16	39	AAUAUGUAGACGAGCUUUAUCCCU	AGGGGUAAGGCUCGUCUACAUAUU	Cleavage	1	not determined by homology or low homology during annotation
209	Nbv5.1tr6228276	1	-1	1	24	181	204	AAUAUGUAGACGAGCUUUAUCCCU	AGGGGUAAGGCUCGUCUACAUAUU	Cleavage	1	not determined by homology or low homology during annotation
209	Nbv5.1tr6199904	1	-1	1	24	413	436	AAUAUGUAGACGAGCUUUAUCCCU	AGGGGUAAGGCUCGUCUACAUAUU	Cleavage	1	not determined by homology or low homology during annotation
209	Nbv5.1tr6232585	1	-1	1	24	171	194	AAUAUGUAGACGAGCUUUAUCCCU	AGGGGUAAGGCUCGUCUACAUAUU	Cleavage	2	not determined by homology or low homology during annotation
209	Nbv5.1tr6237502	1	-1	1	24	339	362	AAUAUGUAGACGAGCUUUAUCCCU	AGGGGUAAGGCUCGUCUACAUAUU	Cleavage	1	60S ribosomal protein L6, mitochondrial (probable)
209	Nbv5.1tr6232664	1	-1	1	24	649	672	AAUAUGUAGACGAGCUUUAUCCCU	AGGGGUAAGGCUCGUCUACAUAUU	Cleavage	1	Putative uncharacterized protein n=2 Tax=Vitis vinifera RepID=F6H2T1_VITVI (probable)
209	Nbv5.1tr6243025	1	-1	1	24	664	687	AAUAUGUAGACGAGCUUUAUCCCU	AGGGGUAAGGCUCGUCUACAUAUU	Cleavage	1	not determined by homology or low homology during annotation
209	Nbv5.1tr6231197	1	-1	1	24	234	257	AAUAUGUAGACGAGCUUUAUCCCU	AGGGGUAAGGCUCGUCUACAUAUU	Cleavage	1	not determined by homology or low homology during annotation
209	Nbv5.1tr6200608	1	-1	1	24	29	52	AAUAUGUAGACGAGCUUUAUCCCU	AGGGGUAAGGCUCGUCUACAUAUU	Cleavage	1	Putative uncharacterized protein n=1 Tax=Vitis vinifera RepID=A5B8Q2_VITVI (probable)
209	Nbv5.1tr6235789	1	-1	1	24	5	28	AAUAUGUAGACGAGCUUUAUCCCU	AGGGGUAAGGCUCGUCUACAUAUU	Cleavage	1	F-box/LRR-repeat protein At2g43260 (probable)
209	Nbv5.1tr6243449	1	-1	1	24	81	104	AAUAUGUAGACGAGCUUUAUCCCU	AGGGGUAAGGCUCGUCUACAUAUU	Cleavage	1	CWF19-like protein 2 (probable)
209	Nbv5.1tr6230020	1	-1	1	24	204	227	AAUAUGUAGACGAGCUUUAUCCCU	AGGGGUAAGGCUCGUCUACAUAUU	Cleavage	1	Probable galacturonosyltransferase 3 (probable)
209	Nbv5.1tr6226215	1	-1	1	24	1247	1270	AAUAUGUAGACGAGCUUUAUCCCU	AGGGGUAAGGCUCGUCUACAUAUU	Cleavage	1	ELMO domain-containing protein A (probable)
209	Nbv5.1tr6232834	1	-1	1	24	1414	1437	AAUAUGUAGACGAGCUUUAUCCCU	AGGGGUAAGGCUCGUCUACAUAUU	Cleavage	1	Putative uncharacterized protein n=2 Tax=Vitis vinifera RepID=D7SY19_VITVI (probable)
209	Nbv5.1tr6236967	1	-1	1	24	1204	1227	AAUAUGUAGACGAGCUUUAUCCCU	AGGGGUAAGGCUCGUCUACAUAUU	Cleavage	1	Imidazoleglycerol-phosphate dehydratase (probable)
209	Nbv5.1tr6232245	1	-1	1	24	11	34	AAUAUGUAGACGAGCUUUAUCCCU	AGGGGUAAGGCUCGUCUACAUAUU	Cleavage	1	Putative ribonuclease H protein At1g65750 (probable)
209	Nbv5.1tr6243524	1	-1	1	24	1434	1457	AAUAUGUAGACGAGCUUUAUCCCU	AGGGGUAAGGCUCGUCUACAUAUU	Cleavage	1	Retrovirus-related Pol polyprotein from type-1 retrotransposable element R2 (probable)
209	Nbv5.1tr6199670	1	-1	1	24	1932	1955	AAUAUGUAGACGAGCUUUAUCCCU	AGGGGUAAGGCUCGUCUACAUAUU	Cleavage	1	Nitrate transporter 1.5 (probable)
209	Nbv5.1tr6243402	1	-1	1	24	1647	1670	AAUAUGUAGACGAGCUUUAUCCCU	AGGGGUAAGGCUCGUCUACAUAUU	Cleavage	1	Ribosomal RNA small subunit methyltransferase H (probable)
209	Nbv5.1tr6231533	1	-1	1	24	1647	1670	AAUAUGUAGACGAGCUUUAUCCCU	AGGGGUAAGGCUCGUCUACAUAUU	Cleavage	1	Ribosomal RNA small subunit methyltransferase H (probable)
209	Nbv5.1tr6200340	1	-1	1	24	2350	2373	AAUAUGUAGACGAGCUUUAUCCCU	AGGGGUAAGGCUCGUCUACAUAUU	Cleavage	1	not determined by homology or low homology during annotation
209	Nbv5.1tr6231196	1	-1	1	24	2017	2040	AAUAUGUAGACGAGCUUUAUCCCU	AGGGGUAAGGCUCGUCUACAUAUU	Cleavage	1	Amino acid permease 3 (probable)
209	Nbv5.1tr6229573	1	-1	1	24	172	195	AAUAUGUAGACGAGCUUUAUCCCU	AGGGGUAAGGCUCGUCUACAUAUU	Cleavage	1	Putative RNA-binding protein ylmH (probable)
209	Nbv5.1tr6245709	1	-1	1	24	3222	3245	AAUAUGUAGACGAGCUUUAUCCCU	AGGGGUAAGGCUCGUCUACAUAUU	Cleavage	1	Probable RNA-directed DNA polymerase from transposon BS (probable)
209	Nbv5.1tr6233336	1	-1	1	24	2	25	AAUAUGUAGACGAGCUUUAUCCCU	AGGGGUAAGGCUCGUCUACAUAUU	Cleavage	1	UPI0002338B7A related cluster n=1 Tax=unknown RepID=UPI0002338B7A (probable)
209	Nbv5.1tr6233430	1	-1	1	24	4970	4993	AAUAUGUAGACGAGCUUUAUCCCU	AGGGGUAAGGCUCGUCUACAUAUU	Cleavage	1	Putative disease resistance RPP13-like protein 1 (probable)
209	Nbv5.1tr6229681	1	-1	1	24	1207	1230	AAUAUGUAGACGAGCUUUAUCCCU	AGGGCUAAGGCUCGUCUACAUAUU	Cleavage	1	Eukaryotic translation initiation factor 3 subunit H (similar to)
209	Nbv5.1tr6235979	1	-1	1	24	95	118	AAUAUGUAGACGAGCUUUAUCCCU	AGAGGUAAGGCUCGUCUACAUAUU	Cleavage	1	not determined by homology or low homology during annotation
209	Nbv5.1tr6235148	1	-1	1	24	201	223	AAUAUGUAGACGAGCUUUAUCCCU	AGGG-UAAGGCUCGUCUACAUAUU	Cleavage	1	not determined by homology or low homology during annotation
209	Nbv5.1tr6200200	1	-1	1	24	79	102	AAUAUGUAGACGAGCUUUAUCCCU	AGAGGUAAGGCUCGUCUACAUAUU	Cleavage	1	not determined by homology or low homology during annotation
209	Nbv5.1tr6236170	1	-1	1	24	4162	4185	AAUAUGUAGACGAGCUUUAUCCCU	AGGCGUAAGGCUCGUCUACAUAUU	Cleavage	1	Putative pentatricopeptide repeat-containing protein At1g12700, mitochondrial (probable)
223	Nbv5.1tr6235641	1	-1	1	24	181	204	ACCCACUUUGUAGGACUAUACUGG	CCUGUAUAGUCCUACAAAGUGGGG	Cleavage	1	not determined by homology or low homology during annotation
23	Nbv5.1tr6223957	1	-1	1	24	532	555	UAUGGGCUUUAGACAAUUUGUAAU	AUUACAAAUUAUCUAAAGCCCAUA	Cleavage	1	Putative uncharacterized protein n=1 Tax=Vitis vinifera RepID=A5AQL0_VITVI (probable)
230	Nbv5.1tr6246491	1	-1	1	24	770	793	AAGAUAAGAAUGAACCUUGGGCCU	AAUCCCAACGUUCAUUCUUAUCUU	Cleavage	1	Putative uncharacterized protein (Fragment) n=1 Tax=Solanum demissum RepID=Q6L3J0_SOLDE (probable)
230	Nbv5.1tr6234326	1	-1	1	24	1085	1108	AAGAUAAGAAUGAACCUUGGGCCU	AAUCCCAACGUUCAUUCUUAUCUU	Cleavage	1	Putative uncharacterized protein (Fragment) n=1 Tax=Solanum demissum RepID=Q6L3J0_SOLDE (probable)
230	Nbv5.1tr6226203	1	-1	1	24	669	692	AAGAUAAGAAUGAACCUUGGGCCU	AAUCCCAACGUUCAUUCUUAUCUU	Cleavage	1	Putative uncharacterized protein (Fragment) n=1 Tax=Solanum demissum RepID=Q6L3J0_SOLDE (probable)
233	Nbv5.1tr6221404	1	-1	1	24	2271	2294	AGGGAUAAGGUCUGCAUACACACU	AGUGUGUACGCAGACCUUAUCCCU	Cleavage	1	Putative uncharacterized protein n=1 Tax=Vitis vinifera RepID=F6HQ43_VITVI (probable)
233	Nbv5.1tr6226455	1	-1	1	24	31	54	AGGGAUAAGGUCUGCAUACACACU	AGUGUGUACGCAGACCUUAUCCCU	Cleavage	1	Linoleate 13S-lipoxygenase 3-1, chloroplastic (probable)
233	Nbv5.1tr6235991	1	-1	1	24	1505	1528	AGGGAUAAGGUCUGCAUACACACU	AGUGCGUACGCAGACCUUAUCCCU	Cleavage	1	Chlorophyll a-b binding protein P4, chloroplastic (probable)
237	Nbv5.1tr6240551	1	-1	1	24	138	161	ACUAGAACUCCAGCAUAUUAUACU	AAUAUAUUAUGCUGGAGUUCUAGU	Cleavage	1	not determined by homology or low homology during annotation
238	Nbv5.1tr6219312	1	-1	1	24	1776	1799	AGACUCGAACUCACAACCUCUCAU	CCGAGAGGUUGUGAGUUCGAGUCG	Cleavage	2	Probable xyloglucan glycosyltransferase 12 (probable)
238	Nbv5.1tr6215602	1	-1	1	24	253	277	AGACUCGAACUCACAACCUCUC-AU	AUCGAGAGGUUGUGAGUUCGAGUCC	Cleavage	1	not determined by homology or low homology during annotation
238	Nbv5.1tr6211621	1	-1	1	24	2456	2480	AGACUCGAACUCACAACCUCUC-AU	AUCGAGAGGUUGUGAGUUCGAGUCC	Cleavage	1	Putative AC transposase (probable)
238	Nbv5.1tr6214489	1	-1	1	24	3055	3079	AGACUCGAACUCACAACCUCUC-AU	AUCGAGAGGUUGUGAGUUCGAGUCC	Cleavage	1	Myosin-2 heavy chain (probable)
238	Nbv5.1tr6223913	1	-1	1	24	291	314	AGACUCGAACUCACAACCUCUCAU	CCGAGGGGUUGUGAGUUCGAGUCU	Cleavage	1	not determined by homology or low homology during annotation
238	Nbv5.1tr6233683	1	-1	1	24	390	413	AGACUCGAACUCACAACCUCUCAU	UUGAGAAGUUGUGAGUUCGAGUCU	Cleavage	1	not determined by homology or low homology during annotation
238	Nbv5.1tr6235694	1	-1	1	24	33	56	AGACUCGAACUCACAACCUCUCAU	CCGAGAGGUUGUGAGUUCGAGUCC	Cleavage	1	not determined by homology or low homology during annotation
238	Nbv5.1tr6215024	1	-1	1	24	2107	2130	AGACUCGAACUCACAACCUCUCAU	UCGAGAGGUUGUGAGUUCGAGUCC	Cleavage	1	Putative uncharacterized protein n=1 Tax=Vitis vinifera RepID=F6H5M1_VITVI (probable)
238	Nbv5.1tr6221614	1	-1	1	24	196	220	AGACUCGAACUCACAACCUCUC-AU	AUCGAGAGUUUGUGAGUUCGAGUCU	Cleavage	2	not determined by homology or low homology during annotation
238	Nbv5.1tr6212201	1	-1	1	24	3855	3878	AGACUCGAACUCACAACCUCUCAU	UCGAGAGGUUGUGAGUUCGAGUCC	Cleavage	1	Probable xyloglucan glycosyltransferase 12 (probable)
238	Nbv5.1tr6243075	1	-1	1	24	304	328	AGACUCGAACUCACAACCUCUC-AU	AUCGAGAUGUUGUGAGUUCGAGUCU	Cleavage	1	not determined by homology or low homology during annotation
238	Nbv5.1tr6225270	1	-1	1	24	1576	1600	AGACUCGAACUCACAACCUCUC-AU	AUCGAGAGAUUGUGAGUUCGAGUCU	Cleavage	1	NEP1-interacting protein 1 (probable)
238	Nbv5.1tr6231088	1	-1	1	24	747	770	AGACUCGAACUCACAACCUCUCAU	CCAAGGGGUUGUGAGUUCGAGUCU	Cleavage	1	MFP1 attachment factor 1 (probable)
238	Nbv5.1tr6224291	1	-1	1	24	50	73	AGACUCGAACUCACAACCUCUCAU	CCGAGAAGUUGUGAGUUCGAGUCU	Cleavage	1	not determined by homology or low homology during annotation
238	Nbv5.1tr6235956	1	-1	1	24	37	60	AGACUCGAACUCACAACCUCUCAU	CAGAGAGGUUCUGAGUUCGAGUCU	Cleavage	1	not determined by homology or low homology during annotation
238	Nbv5.1tr6243083	1	-1	1	24	273	296	AGACUCGAACUCACAACCUCUCAU	CCGAGAAGUUGUGAGUUCGAGUCU	Cleavage	1	not determined by homology or low homology during annotation
238	Nbv5.1tr6199536	1	-1	1	24	294	317	AGACUCGAACUCACAACCUCUCAU	CCGAGAGGUUAUGAGUUCGAGUCU	Cleavage	1	not determined by homology or low homology during annotation
238	Nbv5.1tr6240385	1	-1	1	24	2	25	AGACUCGAACUCACAACCUCUCAU	CCGAGAGGUUAUGAGUUCGAGUCU	Cleavage	1	not determined by homology or low homology during annotation
238	Nbv5.1tr6230229	1	-1	1	24	202	225	AGACUCGAACUCACAACCUCUCAU	CCGAGAGCUUGUGAGUUCGAGUCU	Cleavage	1	not determined by homology or low homology during annotation
238	Nbv5.1tr6228714	1	-1	1	24	311	334	AGACUCGAACUCACAACCUCUCAU	CCGAGAGUUUGUGAGUUCGAGUCU	Cleavage	1	not determined by homology or low homology during annotation
238	Nbv5.1tr6199001	1	-1	1	24	497	520	AGACUCGAACUCACAACCUCUCAU	CCGAGAGGCUGUGAGUUCGAGUCU	Cleavage	1	not determined by homology or low homology during annotation
238	Nbv5.1tr6243289	1	-1	1	24	445	468	AGACUCGAACUCACAACCUCUCAU	CCGAGAAGUUGUGAGUUCGAGUCU	Cleavage	1	not determined by homology or low homology during annotation
238	Nbv5.1tr6232105	1	-1	1	24	461	484	AGACUCGAACUCACAACCUCUCAU	CCGAGAGUUUGUGAGUUCGAGUCU	Cleavage	1	not determined by homology or low homology during annotation
238	Nbv5.1tr6236232	1	-1	1	24	514	537	AGACUCGAACUCACAACCUCUCAU	CCGAGAGAUUGUGAGUUCGAGUCU	Cleavage	1	Predicted protein n=1 Tax=Populus trichocarpa RepID=A9PCN0_POPTR (probable)
238	Nbv5.1tr6243136	1	-1	1	24	519	542	AGACUCGAACUCACAACCUCUCAU	CCGAGAAGUUGUGAGUUCGAGUCU	Cleavage	1	Probable LRR receptor-like serine/threonine-protein kinase At4g20940 (probable)
238	Nbv5.1tr6237773	1	-1	1	24	763	786	AGACUCGAACUCACAACCUCUCAU	CCGAGCGGUUGUGAGUUCGAGUCU	Cleavage	1	Putative uncharacterized protein n=1 Tax=Vitis vinifera RepID=F6HTW0_VITVI (probable)
238	Nbv5.1tr6226859	1	-1	1	24	505	528	AGACUCGAACUCACAACCUCUCAU	CCGAGAGUUUGUGAGUUCGAGUCU	Cleavage	1	Transposon MuDR mudrA-like protein, putative n=1 Tax=Solanum demissum RepID=Q6L3K3_SOLDE (probable)
238	Nbv5.1tr6225493	1	-1	1	24	1467	1490	AGACUCGAACUCACAACCUCUCAU	CCGAGAGGUAGUGAGUUCGAGUCU	Cleavage	1	Uncharacterized protein At3g28850 (probable)
238	Nbv5.1tr6229566	1	-1	1	24	195	218	AGACUCGAACUCACAACCUCUCAU	CCGAGAGUUUGUGAGUUCGAGUCU	Cleavage	1	Microtubule-associated protein futsch (probable)
238	Nbv5.1tr6225757	1	-1	1	24	1835	1858	AGACUCGAACUCACAACCUCUCAU	CCGAGAAGUUGUGAGUUCGAGUCU	Cleavage	1	Probable allantoin permease (probable)
238	Nbv5.1tr6224876	1	-1	1	24	195	218	AGACUCGAACUCACAACCUCUCAU	CCGAGAGUUUGUGAGUUCGAGUCU	Cleavage	1	Putative uncharacterized protein n=1 Tax=Vitis vinifera RepID=D7T7A2_VITVI (probable)
238	Nbv5.1tr6233721	1	-1	1	24	1175	1198	AGACUCGAACUCACAACCUCUCAU	CCGAGAGGCUGUGAGUUCGAGUCU	Cleavage	1	ESF1 homolog (probable)
238	Nbv5.1tr6204790	1	-1	1	24	1700	1723	AGACUCGAACUCACAACCUCUCAU	CCAAGAGGUUGUGAGUUCGAGUCA	Cleavage	1	DNA repair protein recA homolog 2, mitochondrial (probable)
238	Nbv5.1tr6213166	1	-1	1	24	2273	2296	AGACUCGAACUCACAACCUCUCAU	CCAAGAGGUUGUGAGUUCGAGUCA	Cleavage	2	Mitogen-activated protein kinase kinase kinase ANP1 (probable)
238	Nbv5.1tr6234984	1	-1	1	24	137	160	AGACUCGAACUCACAACCUCUCAU	CCAAGAGCUUGUGAGUUCGAGUCU	Cleavage	1	not determined by homology or low homology during annotation
238	Nbv5.1tr6220786	1	-1	1	24	2924	2947	AGACUCGAACUCACAACCUCUCAU	CUAAGAAGUUGUGAGUUCGAGUCU	Cleavage	1	Uncharacterized F-box/LRR-repeat protein C02F5.7 (probable)
238	Nbv5.1tr6198832	1	-1	1	24	43	66	AGACUCGAACUCACAACCUCUCAU	ACCAGAGAUUGUGAGUUCGAGUCU	Cleavage	1	Putative uncharacterized protein orf121b n=1 Tax=Nicotiana tabacum RepID=Q5M9V3_TOBAC (probable)
242	Nbv5.1tr6221404	1	-1	1	24	2271	2294	AGGGAUAAGGUCUGCGUAGAUACU	AGUGUGUACGCAGACCUUAUCCCU	Cleavage	1	Putative uncharacterized protein n=1 Tax=Vitis vinifera RepID=F6HQ43_VITVI (probable)
242	Nbv5.1tr6226455	1	-1	1	24	31	54	AGGGAUAAGGUCUGCGUAGAUACU	AGUGUGUACGCAGACCUUAUCCCU	Cleavage	1	Linoleate 13S-lipoxygenase 3-1, chloroplastic (probable)
242	Nbv5.1tr6235991	1	-1	1	24	1505	1528	AGGGAUAAGGUCUGCGUAGAUACU	AGUGCGUACGCAGACCUUAUCCCU	Cleavage	1	Chlorophyll a-b binding protein P4, chloroplastic (probable)
242	Nbv5.1tr6225639	1	-1	1	24	844	867	AGGGAUAAGGUCUGCGUAGAUACU	AACAACUACGUAGACCUUAUCCCU	Cleavage	1	Putative uncharacterized protein n=1 Tax=Vitis vinifera RepID=D7SK38_VITVI (probable)
260	Nbv5.1tr6240551	1	-1	1	24	138	161	ACUAGAACUCCAGCAUAACAUACU	AAUAUAUUAUGCUGGAGUUCUAGU	Cleavage	1	not determined by homology or low homology during annotation
264	Nbv5.1tr6220277	1	-1	1	23	2181	2203	UGACUCGAACCCAGGACCUAACA	CGUUAGAUCCUGGGUUCGAGUCA	Cleavage	1	Anthranilate synthase component I-2, chloroplastic (probable)
267	Nbv5.1tr6218583	1	-1	1	24	6055	6078	GGGAUUAUACUGGGUUGUUGCUGU	ACAACAACAAUCCAGUAUAAUCCC	Cleavage	1	Plasma membrane ATPase 3 (probable)
267	Nbv5.1tr6222107	1	-1	1	24	608	631	GGGAUUAUACUGGGUUGUUGCUGU	ACAACAACAGCCCAGUAUAAUCCC	Cleavage	1	Potassium transporter 4 (probable)
267	Nbv5.1tr6223925	1	-1	1	24	943	966	GGGAUUAUACUGGGUUGUUGCUGU	ACAACAAUAACCCAGUAUAAUCCC	Cleavage	1	Uncharacterized protein DDB_G0292642 (probable)
267	Nbv5.1tr6221712	1	-1	1	24	1440	1463	GGGAUUAUACUGGGUUGUUGCUGU	ACAACAACAAUCCAGUAUAAUCCC	Cleavage	1	F-box protein At3g07870 (probable)
267	Nbv5.1tr6221972	1	-1	1	24	759	782	GGGAUUAUACUGGGUUGUUGCUGU	ACAACAACAACCCAGUAUAAUCCU	Cleavage	1	Peroxidase 51 (probable)
267	Nbv5.1tr6242617	1	-1	1	24	515	538	GGGAUUAUACUGGGUUGUUGCUGU	ACAACAAUAACCCAGUAUAAUCCC	Cleavage	1	not determined by homology or low homology during annotation
267	Nbv5.1tr6230556	1	-1	1	24	342	365	GGGAUUAUACUGGGUUGUUGCUGU	ACAACAGCAACCCAGUAUAAUCCC	Cleavage	1	not determined by homology or low homology during annotation
267	Nbv5.1tr6240582	1	-1	1	24	353	376	GGGAUUAUACUGGGUUGUUGCUGU	ACAACAACAAUCCAGUAUAAUCCC	Cleavage	1	not determined by homology or low homology during annotation
267	Nbv5.1tr6235801	1	-1	1	24	384	407	GGGAUUAUACUGGGUUGUUGCUGU	ACAACAACAACCCAGUAUAAUCCU	Cleavage	1	not determined by homology or low homology during annotation
267	Nbv5.1tr6223759	1	-1	1	24	319	342	GGGAUUAUACUGGGUUGUUGCUGU	ACAACAACAAUCCAGUAUAAUCCC	Cleavage	1	Uncharacterized protein At1g47420, mitochondrial (probable)
267	Nbv5.1tr6224129	1	-1	1	24	288	311	GGGAUUAUACUGGGUUGUUGCUGU	ACAACAAUAACCCAGUAUAAUCCC	Cleavage	1	Acyl-[acyl-carrier-protein] desaturase, chloroplastic (probable)
267	Nbv5.1tr6215341	1	-1	1	24	1219	1242	GGGAUUAUACUGGGUUGUUGCUGU	ACAACAACAACCCAGUAUAAUCCA	Cleavage	1	Probable membrane-associated kinase regulator 2 (probable)
267	Nbv5.1tr6201025	1	-1	1	24	561	588	GGGAUUAUACUGGGUUGUUG----CUGU	AUAGAAAACAACAAUCCAGUAUAAUCCC	Cleavage	1	not determined by homology or low homology during annotation
267	Nbv5.1tr6221865	1	-1	1	24	1527	1550	GGGAUUAUACUGGGUUGUUGCUGU	UCAACAGCAACCCAGUAUAAUCCC	Cleavage	1	Pentatricopeptide repeat-containing protein At3g53360, mitochondrial (probable)
267	Nbv5.1tr6222187	1	-1	1	24	3718	3741	GGGAUUAUACUGGGUUGUUGCUGU	ACAACAAAAACCCAGUAUAAUCCC	Cleavage	1	Leucine-rich repeat receptor protein kinase EXS (probable)
267	Nbv5.1tr6205422	1	-1	1	24	2084	2107	GGGAUUAUACUGGGUUGUUGCUGU	ACAACUACAACCCAGUAUAAUCCC	Cleavage	1	Eukaryotic translation initiation factor 3 subunit F (probable)
267	Nbv5.1tr6233656	1	-1	1	24	1391	1414	GGGAUUAUACUGGGUUGUUGCUGU	ACAACAACUACCCAGUAUAAUCCC	Cleavage	1	Glutamate dehydrogenase B (similar to)
267	Nbv5.1tr6234788	1	-1	1	24	1804	1827	GGGAUUAUACUGGGUUGUUGCUGU	ACAACAACCACCCAGUAUAAUCCC	Cleavage	1	Putative 8-amino-7-oxononanoate synthase (probable)
267	Nbv5.1tr6245503	1	-1	1	24	1256	1279	GGGAUUAUACUGGGUUGUUGCUGU	ACAACAACACCCCAGUAUAAUCCC	Cleavage	1	Protein bicaudal C homolog 1-A (probable)
267	Nbv5.1tr6243604	1	-1	1	24	87	110	GGGAUUAUACUGGGUUGUUGCUGU	ACAACAACUACCCAGUAUAAUCCC	Cleavage	1	not determined by homology or low homology during annotation
267	Nbv5.1tr6242971	1	-1	1	24	185	208	GGGAUUAUACUGGGUUGUUGCUGU	ACAACAACUACCCAGUAUAAUCCC	Cleavage	1	not determined by homology or low homology during annotation
267	Nbv5.1tr6218536	1	-1	1	24	190	213	GGGAUUAUACUGGGUUGUUGCUGU	ACAACAACUACCCAGUAUAAUCCC	Cleavage	1	not determined by homology or low homology during annotation
267	Nbv5.1tr6242948	1	-1	1	24	160	183	GGGAUUAUACUGGGUUGUUGCUGU	ACAACAACCACCCAGUAUAAUCCC	Cleavage	1	not determined by homology or low homology during annotation
267	Nbv5.1tr6204345	1	-1	1	24	1463	1486	GGGAUUAUACUGGGUUGUUGCUGU	AUAACAACAAACCAGUAUAAUCCC	Cleavage	1	COP9 signalosome complex subunit 7 (probable)
284	Nbv5.1tr6230718	1	-1	1	24	256	279	AAGAUAAGAAUGGACCUUGGGCCU	AGUCCCAACGUCCAUUCUUAUCUU	Cleavage	1	Putative uncharacterized protein (Fragment) n=1 Tax=Solanum demissum RepID=Q6L3J0_SOLDE (probable)
284	Nbv5.1tr6226204	1	-1	1	24	669	692	AAGAUAAGAAUGGACCUUGGGCCU	AGUCCCAACGUCCAUUCUUAUCUU	Cleavage	1	Putative uncharacterized protein (Fragment) n=1 Tax=Solanum demissum RepID=Q6L3J0_SOLDE (probable)
284	Nbv5.1tr6230719	1	-1	1	24	2951	2974	AAGAUAAGAAUGGACCUUGGGCCU	AGUCCCAACGUCCAUUCUUAUCUU	Cleavage	1	Putative uncharacterized protein (Fragment) n=1 Tax=Solanum demissum RepID=Q6L3J0_SOLDE (probable)
284	Nbv5.1tr6232152	1	-1	1	24	231	254	AAGAUAAGAAUGGACCUUGGGCCU	AAUCCCAACGUCCAUUCUUAUCUU	Cleavage	1	Putative uncharacterized protein (Fragment) n=1 Tax=Solanum demissum RepID=Q6L3J0_SOLDE (probable)
288	Nbv5.1tr6229962	1	-1	1	24	604	627	AUCCUGGGGUAGAGAGACUGUUUC	GAAACAGCCUCUCUACCCCAGGAU	Cleavage	1	not determined by homology or low homology during annotation
288	Nbv5.1tr6230358	1	-1	1	24	3579	3602	AUCCUGGGGUAGAGAGACUGUUUC	GAAACAGCCUCUCUACCCCAGGAU	Cleavage	1	Thioredoxin-like 2, chloroplastic (probable)
288	Nbv5.1tr6230357	1	-1	1	24	3579	3602	AUCCUGGGGUAGAGAGACUGUUUC	GAAACAGCCUCUCUACCCCAGGAU	Cleavage	1	Thioredoxin-like 2, chloroplastic (probable)
29	Nbv5.1tr6243387	1	-1	1	23	50	72	AGACUCGAACUCACAAUCUCUCU	AGAGAGGUUGUGAGUUCGAGUCU	Cleavage	1	not determined by homology or low homology during annotation
29	Nbv5.1tr6200672	1	-1	1	23	786	808	AGACUCGAACUCACAAUCUCUCU	AGAGAGGUUGUGAGUUCGAGUCU	Cleavage	1	Putative uncharacterized protein n=1 Tax=Vitis vinifera RepID=D7T263_VITVI (probable)
29	Nbv5.1tr6241580	1	-1	1	23	33	55	AGACUCGAACUCACAAUCUCUCU	CGAGAGGUUGUGAGUUCGAGUCU	Cleavage	1	not determined by homology or low homology during annotation
29	Nbv5.1tr6229987	1	-1	1	23	47	69	AGACUCGAACUCACAAUCUCUCU	CGAGAGGUUGUGAGUUCGAGUCU	Cleavage	1	not determined by homology or low homology during annotation
29	Nbv5.1tr6242905	1	-1	1	23	291	313	AGACUCGAACUCACAAUCUCUCU	CGAGAGGUUGUGAGUUCGAGUCU	Cleavage	1	not determined by homology or low homology during annotation
29	Nbv5.1tr6232801	1	-1	1	23	148	170	AGACUCGAACUCACAAUCUCUCU	CGAGAGGUUGUGAGUUCGAGUCU	Cleavage	1	not determined by homology or low homology during annotation
29	Nbv5.1tr6243202	1	-1	1	23	29	51	AGACUCGAACUCACAAUCUCUCU	CGAGAGGUUGUGAGUUCGAGUCU	Cleavage	1	not determined by homology or low homology during annotation
29	Nbv5.1tr6199791	1	-1	1	23	322	344	AGACUCGAACUCACAAUCUCUCU	CGAGAGGUUGUGAGUUCGAGUCU	Cleavage	1	not determined by homology or low homology during annotation
29	Nbv5.1tr6241653	1	-1	1	23	36	58	AGACUCGAACUCACAAUCUCUCU	CGAGAGGUUGUGAGUUCGAGUCU	Cleavage	1	not determined by homology or low homology during annotation
29	Nbv5.1tr6235500	1	-1	1	23	4	26	AGACUCGAACUCACAAUCUCUCU	CGAGAGGUUGUGAGUUCGAGUCU	Cleavage	1	not determined by homology or low homology during annotation
29	Nbv5.1tr6232982	1	-1	1	23	332	354	AGACUCGAACUCACAAUCUCUCU	CGAGAGGUUGUGAGUUCGAGUCU	Cleavage	1	not determined by homology or low homology during annotation
29	Nbv5.1tr6242738	1	-1	1	23	250	272	AGACUCGAACUCACAAUCUCUCU	CGAGAGGUUGUGAGUUCGAGUCU	Cleavage	1	not determined by homology or low homology during annotation
29	Nbv5.1tr6235570	1	-1	1	23	239	261	AGACUCGAACUCACAAUCUCUCU	CGAGAGGUUGUGAGUUCGAGUCU	Cleavage	1	not determined by homology or low homology during annotation
29	Nbv5.1tr6243293	1	-1	1	23	364	386	AGACUCGAACUCACAAUCUCUCU	CGAGAGGUUGUGAGUUCGAGUCU	Cleavage	1	not determined by homology or low homology during annotation
29	Nbv5.1tr6199432	1	-1	1	23	246	268	AGACUCGAACUCACAAUCUCUCU	CGAGAGGUUGUGAGUUCGAGUCU	Cleavage	1	not determined by homology or low homology during annotation
29	Nbv5.1tr6243323	1	-1	1	23	2	24	AGACUCGAACUCACAAUCUCUCU	CGAGAGGUUGUGAGUUCGAGUCU	Cleavage	1	not determined by homology or low homology during annotation
29	Nbv5.1tr6232332	1	-1	1	23	289	311	AGACUCGAACUCACAAUCUCUCU	CGAGAGGUUGUGAGUUCGAGUCU	Cleavage	1	not determined by homology or low homology during annotation
29	Nbv5.1tr6232585	1	-1	1	23	452	474	AGACUCGAACUCACAAUCUCUCU	CGAGAGGUUGUGAGUUCGAGUCU	Cleavage	1	not determined by homology or low homology during annotation
29	Nbv5.1tr6238088	1	-1	1	23	434	456	AGACUCGAACUCACAAUCUCUCU	CGAGAGGUUGUGAGUUCGAGUCU	Cleavage	1	not determined by homology or low homology during annotation
29	Nbv5.1tr6242696	1	-1	1	23	492	514	AGACUCGAACUCACAAUCUCUCU	CGAGAGGUUGUGAGUUCGAGUCU	Cleavage	1	not determined by homology or low homology during annotation
29	Nbv5.1tr6237839	1	-1	1	23	10	32	AGACUCGAACUCACAAUCUCUCU	CGAGAGGUUGUGAGUUCGAGUCU	Cleavage	1	Cysteine synthase n=2 Tax=Vitis vinifera RepID=D7UAG1_VITVI (probable)
29	Nbv5.1tr6235825	1	-1	1	23	402	424	AGACUCGAACUCACAAUCUCUCU	CGAGAGGUUGUGAGUUCGAGUCU	Cleavage	1	not determined by homology or low homology during annotation
29	Nbv5.1tr6228523	1	-1	1	23	10	32	AGACUCGAACUCACAAUCUCUCU	CGAGAGGUUGUGAGUUCGAGUCU	Cleavage	1	not determined by homology or low homology during annotation
29	Nbv5.1tr6240725	1	-1	1	23	15	37	AGACUCGAACUCACAAUCUCUCU	CGAGAGGUUGUGAGUUCGAGUCU	Cleavage	1	not determined by homology or low homology during annotation
29	Nbv5.1tr6231597	1	-1	1	23	572	594	AGACUCGAACUCACAAUCUCUCU	CGAGAGGUUGUGAGUUCGAGUCU	Cleavage	1	Ankyrin repeat-containing protein At3g12360 (probable)
29	Nbv5.1tr6200302	1	-1	1	23	155	177	AGACUCGAACUCACAAUCUCUCU	CGAGAGGUUGUGAGUUCGAGUCU	Cleavage	1	not determined by homology or low homology during annotation
29	Nbv5.1tr6237233	1	-1	1	23	340	362	AGACUCGAACUCACAAUCUCUCU	CGAGAGGUUGUGAGUUCGAGUCU	Cleavage	1	not determined by homology or low homology during annotation
29	Nbv5.1tr6200511	1	-1	1	23	727	749	AGACUCGAACUCACAAUCUCUCU	CGAGAGGUUGUGAGUUCGAGUCU	Cleavage	1	Profilin-1 (probable)
29	Nbv5.1tr6227360	1	-1	1	23	815	837	AGACUCGAACUCACAAUCUCUCU	CGAGAGGUUGUGAGUUCGAGUCU	Cleavage	1	not determined by homology or low homology during annotation
29	Nbv5.1tr6233652	1	-1	1	23	754	776	AGACUCGAACUCACAAUCUCUCU	CGAGAGGUUGUGAGUUCGAGUCU	Cleavage	1	Putative uncharacterized protein n=1 Tax=Ricinus communis RepID=B9SLL2_RICCO (probable)
29	Nbv5.1tr6226971	1	-1	1	23	845	867	AGACUCGAACUCACAAUCUCUCU	CGAGAGGUUGUGAGUUCGAGUCU	Cleavage	1	NtEIG-E80 protein n=1 Tax=Nicotiana tabacum RepID=Q9FXS6_TOBAC (probable)
29	Nbv5.1tr6227786	1	-1	1	23	899	921	AGACUCGAACUCACAAUCUCUCU	CGAGAGGUUGUGAGUUCGAGUCU	Cleavage	1	Retrovirus-related Pol polyprotein from transposon TNT 1-94 (probable)
29	Nbv5.1tr6233900	1	-1	1	23	900	922	AGACUCGAACUCACAAUCUCUCU	CGAGAGGUUGUGAGUUCGAGUCU	Cleavage	1	30S ribosomal protein 3, chloroplastic (probable)
29	Nbv5.1tr6231162	1	-1	1	23	899	921	AGACUCGAACUCACAAUCUCUCU	CGAGAGGUUGUGAGUUCGAGUCU	Cleavage	1	Protein cornichon homolog 1 (probable)
29	Nbv5.1tr6237607	1	-1	1	23	746	768	AGACUCGAACUCACAAUCUCUCU	CGAGAGGUUGUGAGUUCGAGUCU	Cleavage	1	Cell number regulator 2 (probable)
29	Nbv5.1tr6222724	1	-1	1	23	980	1002	AGACUCGAACUCACAAUCUCUCU	CGAGAGGUUGUGAGUUCGAGUCU	Cleavage	1	predicted protein [Populus trichocarpa] (probable)
29	Nbv5.1tr6221515	1	-1	1	23	1005	1027	AGACUCGAACUCACAAUCUCUCU	CGAGAGGUUGUGAGUUCGAGUCU	Cleavage	1	NtEIG-E80 protein n=1 Tax=Nicotiana tabacum RepID=Q9FXS6_TOBAC (probable)
29	Nbv5.1tr6234647	1	-1	1	23	1025	1047	AGACUCGAACUCACAAUCUCUCU	UGAGAGGUUGUGAGUUCGAGUCU	Cleavage	1	Probable salt tolerance-like protein At1g78600 (probable)
29	Nbv5.1tr6200584	1	-1	1	23	979	1001	AGACUCGAACUCACAAUCUCUCU	CGAGAGGUUGUGAGUUCGAGUCU	Cleavage	1	Uncharacterized protein n=4 Tax=Arabidopsis RepID=F4K567_ARATH (probable)
29	Nbv5.1tr6235169	1	-1	1	23	910	932	AGACUCGAACUCACAAUCUCUCU	CGAGAGGUUGUGAGUUCGAGUCU	Cleavage	1	Protein kinase 2B, chloroplastic (probable)
29	Nbv5.1tr6233559	1	-1	1	23	1095	1117	AGACUCGAACUCACAAUCUCUCU	CGAGAGGUUGUGAGUUCGAGUCU	Cleavage	1	Syntaxin-61 (probable)
29	Nbv5.1tr6234351	1	-1	1	23	1135	1157	AGACUCGAACUCACAAUCUCUCU	CGAGAGGUUGUGAGUUCGAGUCU	Cleavage	1	SEC23-interacting protein (probable)
29	Nbv5.1tr6230328	1	-1	1	23	953	975	AGACUCGAACUCACAAUCUCUCU	CGAGAGGUUGUGAGUUCGAGUCU	Cleavage	1	50S ribosomal protein L14 sp|A8GVC4.1|RL14_RICB8 50S ribosomal protein L14 (probable)
29	Nbv5.1tr6220688	1	-1	1	23	1258	1280	AGACUCGAACUCACAAUCUCUCU	CGAGAGGUUGUGAGUUCGAGUCU	Cleavage	1	Translocase of chloroplast 34 (probable)
29	Nbv5.1tr6231419	1	-1	1	23	1182	1204	AGACUCGAACUCACAAUCUCUCU	CGAGAGGUUGUGAGUUCGAGUCU	Cleavage	1	Putative uncharacterized protein n=1 Tax=Vitis vinifera RepID=F6I3N7_VITVI (probable)
29	Nbv5.1tr6199992	1	-1	1	23	1366	1388	AGACUCGAACUCACAAUCUCUCU	CGAGAGGUUGUGAGUUCGAGUCU	Cleavage	1	Putative uncharacterized protein n=1 Tax=Vitis vinifera RepID=D7TVM2_VITVI (probable)
29	Nbv5.1tr6234979	1	-1	1	23	1382	1404	AGACUCGAACUCACAAUCUCUCU	CGAGAGGUUGUGAGUUCGAGUCU	Cleavage	1	Carbamoyl-phosphate synthase large chain (probable)
29	Nbv5.1tr6229558	1	-1	1	23	1416	1438	AGACUCGAACUCACAAUCUCUCU	CGAGAGGUUGUGAGUUCGAGUCU	Cleavage	1	Zinc finger protein CONSTANS-LIKE 2 (probable)
29	Nbv5.1tr6200737	1	-1	1	23	14	36	AGACUCGAACUCACAAUCUCUCU	CGAGAGGUUGUGAGUUCGAGUCU	Cleavage	1	Protein notum homolog (probable)
29	Nbv5.1tr6220854	1	-1	1	23	1501	1523	AGACUCGAACUCACAAUCUCUCU	CGAGAGGUUGUGAGUUCGAGUCU	Cleavage	1	Transcription factor BIM1 (probable)
29	Nbv5.1tr6237754	1	-1	1	23	1499	1521	AGACUCGAACUCACAAUCUCUCU	CGAGAGGUUGUGAGUUCGAGUCU	Cleavage	1	UPI0002338FDC related cluster n=1 Tax=unknown RepID=UPI0002338FDC (probable)
29	Nbv5.1tr6237755	1	-1	1	23	1567	1589	AGACUCGAACUCACAAUCUCUCU	CGAGAGGUUGUGAGUUCGAGUCU	Cleavage	1	UPI0002338FDC related cluster n=1 Tax=unknown RepID=UPI0002338FDC (probable)
29	Nbv5.1tr6231743	1	-1	1	23	1589	1611	AGACUCGAACUCACAAUCUCUCU	CGAGAGGUUGUGAGUUCGAGUCU	Cleavage	1	Probable receptor-like protein kinase At1g67000 (probable)
29	Nbv5.1tr6235057	1	-1	1	23	1312	1334	AGACUCGAACUCACAAUCUCUCU	CGAGAGGUUGUGAGUUCGAGUCU	Cleavage	1	Phospholipase A1-II 1 sp|A2ZW16.2|PLA1_ORYSJ Phospholipase A1-II 1 (probable)
29	Nbv5.1tr6200270	1	-1	1	23	16	38	AGACUCGAACUCACAAUCUCUCU	CGAGAGGUUGUGAGUUCGAGUCU	Cleavage	1	Callose synthase 3 (probable)
29	Nbv5.1tr6224811	1	-1	1	23	1491	1513	AGACUCGAACUCACAAUCUCUCU	CGAGAGGUUGUGAGUUCGAGUCU	Cleavage	1	Heavy metal-associated isoprenylated plant protein 26 (probable)
29	Nbv5.1tr6234617	1	-1	1	23	251	273	AGACUCGAACUCACAAUCUCUCU	CGAGAGGUUGUGAGUUCGAGUCU	Cleavage	1	E3 ubiquitin-protein ligase RMA1H1 (probable)
29	Nbv5.1tr6199401	1	-1	1	23	1362	1384	AGACUCGAACUCACAAUCUCUCU	CGAGAGGUUGUGAGUUCGAGUCU	Cleavage	1	Uncharacterized protein n=3 Tax=Glycine max RepID=I1M4I8_SOYBN (probable)
29	Nbv5.1tr6231512	1	-1	1	23	1481	1503	AGACUCGAACUCACAAUCUCUCU	CGAGAGGUUGUGAGUUCGAGUCU	Cleavage	1	Putative uncharacterized protein n=1 Tax=Vitis vinifera RepID=D7ST93_VITVI (probable)
29	Nbv5.1tr6234472	1	-1	1	23	1883	1905	AGACUCGAACUCACAAUCUCUCU	CGAGAGGUUGUGAGUUCGAGUCU	Cleavage	1	Putative lipase ROG1 (probable)
29	Nbv5.1tr6235294	1	-1	1	23	1889	1911	AGACUCGAACUCACAAUCUCUCU	CGAGAGGUUGUGAGUUCGAGUCU	Cleavage	1	Protein ASPARTIC PROTEASE IN GUARD CELL 1 (probable)
29	Nbv5.1tr6233673	1	-1	1	23	345	367	AGACUCGAACUCACAAUCUCUCU	CGAGAGGUUGUGAGUUCGAGUCU	Cleavage	1	Fasciclin-like arabinogalactan protein 7 (probable)
29	Nbv5.1tr6219588	1	-1	1	23	2164	2186	AGACUCGAACUCACAAUCUCUCU	CGAGAGGUUGUGAGUUCGAGUCU	Cleavage	1	F-box/LRR-repeat protein 14 (probable)
29	Nbv5.1tr6234011	1	-1	1	23	751	773	AGACUCGAACUCACAAUCUCUCU	UGAGAGGUUGUGAGUUCGAGUCU	Cleavage	1	Actin-depolymerizing factor 5 (probable)
29	Nbv5.1tr6219312	1	-1	1	23	1816	1838	AGACUCGAACUCACAAUCUCUCU	CGAGAGGUUGUGAGUUCGAGUCU	Cleavage	2	Probable xyloglucan glycosyltransferase 12 (probable)
29	Nbv5.1tr6236052	1	-1	1	23	2097	2119	AGACUCGAACUCACAAUCUCUCU	UGAGAGGUUGUGAGUUCGAGUCU	Cleavage	1	Protein DEK (probable)
29	Nbv5.1tr6200772	1	-1	1	23	2174	2196	AGACUCGAACUCACAAUCUCUCU	CGAGAGGUUGUGAGUUCGAGUCU	Cleavage	1	Probable inactive receptor kinase At4g23740 (probable)
29	Nbv5.1tr6231635	1	-1	1	23	2520	2542	AGACUCGAACUCACAAUCUCUCU	CGAGAGGUUGUGAGUUCGAGUCU	Cleavage	1	Early endosome antigen 1 (probable)
29	Nbv5.1tr6230979	1	-1	1	23	2552	2574	AGACUCGAACUCACAAUCUCUCU	CGAGAGGUUGUGAGUUCGAGUCU	Cleavage	1	Putative late blight resistance protein homolog R1B-16 (probable)
29	Nbv5.1tr6230213	1	-1	1	23	2443	2465	AGACUCGAACUCACAAUCUCUCU	CGAGAGGUUGUGAGUUCGAGUCU	Cleavage	1	Aspartokinase 2, chloroplastic (probable)
29	Nbv5.1tr6233299	1	-1	1	23	530	552	AGACUCGAACUCACAAUCUCUCU	CGAGAGGUUGUGAGUUCGAGUCU	Cleavage	1	Beta-hexosaminidase subunit B2 (probable)
29	Nbv5.1tr6231092	1	-1	1	23	2964	2986	AGACUCGAACUCACAAUCUCUCU	CGAGAGGUUGUGAGUUCGAGUCU	Cleavage	1	Potassium channel AKT2/3 (probable)
29	Nbv5.1tr6220013	1	-1	1	23	3142	3164	AGACUCGAACUCACAAUCUCUCU	CGAGAGGUUGUGAGUUCGAGUCU	Cleavage	1	BRO1 domain-containing protein BROX (probable)
29	Nbv5.1tr6234763	1	-1	1	23	3427	3449	AGACUCGAACUCACAAUCUCUCU	CGAGAGGUUGUGAGUUCGAGUCU	Cleavage	1	Pentatricopeptide repeat-containing protein At1g20230 (probable)
29	Nbv5.1tr6220194	1	-1	1	23	146	168	AGACUCGAACUCACAAUCUCUCU	UGAGAGGUUGUGAGUUCGAGUCU	Cleavage	1	Probable receptor protein kinase TMK1 (probable)
29	Nbv5.1tr6236958	1	-1	1	23	2794	2816	AGACUCGAACUCACAAUCUCUCU	CGAGAGGUUGUGAGUUCGAGUCU	Cleavage	1	ATP-dependent zinc metalloprotease FTSH 6, chloroplastic (probable)
29	Nbv5.1tr6230563	1	-1	1	23	2593	2615	AGACUCGAACUCACAAUCUCUCU	CGAGAGGUUGUGAGUUCGAGUCU	Cleavage	1	Photosystem II CP47 chlorophyll apoprotein (probable)
29	Nbv5.1tr6226424	1	-1	1	23	4236	4258	AGACUCGAACUCACAAUCUCUCU	CGAGAGGUUGUGAGUUCGAGUCU	Cleavage	1	Late blight resistance protein R1-A (probable)
29	Nbv5.1tr6226423	1	-1	1	23	4240	4262	AGACUCGAACUCACAAUCUCUCU	CGAGAGGUUGUGAGUUCGAGUCU	Cleavage	1	Putative late blight resistance protein homolog R1B-16 (probable)
29	Nbv5.1tr6231370	1	-1	1	23	721	743	AGACUCGAACUCACAAUCUCUCU	CGAGAGGUUGUGAGUUCGAGUCU	Cleavage	1	Retrovirus-related Pol polyprotein from transposon TNT 1-94 (probable)
29	Nbv5.1tr6226389	1	-1	1	23	13	35	AGACUCGAACUCACAAUCUCUCU	CGAGAGGUUGUGAGUUCGAGUCU	Cleavage	1	Abscisic-aldehyde oxidase (probable)
29	Nbv5.1tr6237192	1	-1	1	23	4708	4730	AGACUCGAACUCACAAUCUCUCU	UGAGAGGUUGUGAGUUCGAGUCU	Cleavage	1	Auxilin-related protein 2 (probable)
29	Nbv5.1tr6233773	1	-1	1	23	5131	5153	AGACUCGAACUCACAAUCUCUCU	UGAGAGGUUGUGAGUUCGAGUCU	Cleavage	1	PHD and RING finger domain-containing protein 1 (probable)
29	Nbv5.1tr6229888	1	-1	1	23	6686	6708	AGACUCGAACUCACAAUCUCUCU	CGAGAGGUUGUGAGUUCGAGUCU	Cleavage	1	Uro-adherence factor A (probable)
29	Nbv5.1tr6234860	1	-1	1	23	1205	1227	AGACUCGAACUCACAAUCUCUCU	GGGGAGGUUGUGAGUUCGAGUCU	Cleavage	1	Hydroxyacylglutathione hydrolase 3, mitochondrial (probable)
29	Nbv5.1tr6241520	1	-1	1	23	38	60	AGACUCGAACUCACAAUCUCUCU	CGGGAGGUUGUGAGUUCGAGUCU	Cleavage	1	not determined by homology or low homology during annotation
29	Nbv5.1tr6225610	1	-1	1	23	2619	2641	AGACUCGAACUCACAAUCUCUCU	GGAGAGAUUCUGAGUUCGAGUCU	Cleavage	1	Putative uncharacterized protein n=1 Tax=Vitis vinifera RepID=F6HY04_VITVI (probable)
29	Nbv5.1tr6225609	1	-1	1	23	2628	2650	AGACUCGAACUCACAAUCUCUCU	GGAGAGAUUCUGAGUUCGAGUCU	Cleavage	1	Putative uncharacterized protein n=1 Tax=Vitis vinifera RepID=F6HY04_VITVI (probable)
29	Nbv5.1tr6228277	1	-1	1	23	39	61	AGACUCGAACUCACAAUCUCUCU	CAAGAGGUUGUGAGUUCGAGUCU	Cleavage	1	not determined by homology or low homology during annotation
29	Nbv5.1tr6199639	1	-1	1	23	327	349	AGACUCGAACUCACAAUCUCUCU	CAAGAGGUUGUGAGUUCGAGUCU	Cleavage	1	Ribosomal protein S13, mitochondrial (probable)
29	Nbv5.1tr6241737	1	-1	1	21	1	21	AGACUCGAACUCACAAUCUCU	AGAGGUUGUGAGUUCGAGUCU	Cleavage	1	not determined by homology or low homology during annotation
29	Nbv5.1tr6223666	1	-1	1	23	541	563	AGACUCGAACUCACAAUCUCUCU	CAAGAGGUUGUGAGUUCGAGUCU	Cleavage	1	uncharacterized protein LOC100799271 [Glycine max] (probable)
29	Nbv5.1tr6243145	1	-1	1	23	547	569	AGACUCGAACUCACAAUCUCUCU	UAAGAGGUUGUGAGUUCGAGUCU	Cleavage	1	Predicted protein n=1 Tax=Populus trichocarpa RepID=B9HJ93_POPTR (probable)
29	Nbv5.1tr6222588	1	-1	1	23	1411	1433	AGACUCGAACUCACAAUCUCUCU	CCAGAGGUUGUGAGUUCGAGUCU	Cleavage	1	F-box only protein 6 (probable)
29	Nbv5.1tr6236690	1	-1	1	23	1918	1940	AGACUCGAACUCACAAUCUCUCU	UAAGAGGUUGUGAGUUCGAGUCU	Cleavage	1	E3 ubiquitin-protein ligase RING1 (probable)
29	Nbv5.1tr6221614	1	-1	1	23	198	220	AGACUCGAACUCACAAUCUCUCU	CGAGAGUUUGUGAGUUCGAGUCU	Cleavage	2	not determined by homology or low homology during annotation
29	Nbv5.1tr6221614	1	-1	1	23	44	66	AGACUCGAACUCACAAUCUCUCU	CGCGAGGUUGUGAGUUCGAGUCU	Cleavage	2	not determined by homology or low homology during annotation
29	Nbv5.1tr6230229	1	-1	1	23	203	225	AGACUCGAACUCACAAUCUCUCU	CGAGAGCUUGUGAGUUCGAGUCU	Cleavage	1	not determined by homology or low homology during annotation
29	Nbv5.1tr6228714	1	-1	1	23	312	334	AGACUCGAACUCACAAUCUCUCU	CGAGAGUUUGUGAGUUCGAGUCU	Cleavage	1	not determined by homology or low homology during annotation
29	Nbv5.1tr6232105	1	-1	1	23	462	484	AGACUCGAACUCACAAUCUCUCU	CGAGAGUUUGUGAGUUCGAGUCU	Cleavage	1	not determined by homology or low homology during annotation
29	Nbv5.1tr6226859	1	-1	1	23	506	528	AGACUCGAACUCACAAUCUCUCU	CGAGAGUUUGUGAGUUCGAGUCU	Cleavage	1	Transposon MuDR mudrA-like protein, putative n=1 Tax=Solanum demissum RepID=Q6L3K3_SOLDE (probable)
29	Nbv5.1tr6229566	1	-1	1	23	196	218	AGACUCGAACUCACAAUCUCUCU	CGAGAGUUUGUGAGUUCGAGUCU	Cleavage	1	Microtubule-associated protein futsch (probable)
29	Nbv5.1tr6224876	1	-1	1	23	196	218	AGACUCGAACUCACAAUCUCUCU	CGAGAGUUUGUGAGUUCGAGUCU	Cleavage	1	Putative uncharacterized protein n=1 Tax=Vitis vinifera RepID=D7T7A2_VITVI (probable)
29	Nbv5.1tr6223421	1	-1	1	23	217	239	AGACUCGAACUCACAAUCUCUCU	CGCGAGGUUGUGAGUUCGAGUCU	Cleavage	1	not determined by homology or low homology during annotation
29	Nbv5.1tr6223813	1	-1	1	23	329	351	AGACUCGAACUCACAAUCUCUCU	CGCGAGGUUGUGAGUUCGAGUCU	Cleavage	1	not determined by homology or low homology during annotation
29	Nbv5.1tr6223151	1	-1	1	23	372	394	AGACUCGAACUCACAAUCUCUCU	CGCGAGGUUGUGAGUUCGAGUCU	Cleavage	1	not determined by homology or low homology during annotation
29	Nbv5.1tr6220957	1	-1	1	23	663	685	AGACUCGAACUCACAAUCUCUCU	CGCGAGGUUGUGAGUUCGAGUCU	Cleavage	1	KxDL motif-containing protein CG10681 (probable)
29	Nbv5.1tr6219507	1	-1	1	23	734	756	AGACUCGAACUCACAAUCUCUCU	CGCGAGGUUGUGAGUUCGAGUCU	Cleavage	1	50S ribosomal protein L36 (probable)
29	Nbv5.1tr6219953	1	-1	1	23	927	949	AGACUCGAACUCACAAUCUCUCU	CGCGAGGUUGUGAGUUCGAGUCU	Cleavage	1	Adenine phosphoribosyltransferase 1, chloroplastic (probable)
29	Nbv5.1tr6221332	1	-1	1	23	1060	1082	AGACUCGAACUCACAAUCUCUCU	CGCGAGGUUGUGAGUUCGAGUCU	Cleavage	1	Annexin A1 (probable)
29	Nbv5.1tr6221982	1	-1	1	23	1082	1104	AGACUCGAACUCACAAUCUCUCU	CGCGAGGUUGUGAGUUCGAGUCU	Cleavage	1	Predicted protein n=1 Tax=Populus trichocarpa RepID=B9MU90_POPTR (probable)
29	Nbv5.1tr6223364	1	-1	1	23	1233	1255	AGACUCGAACUCACAAUCUCUCU	CGCGAGGUUGUGAGUUCGAGUCU	Cleavage	1	Peroxidase 3 (probable)
29	Nbv5.1tr6223365	1	-1	1	23	1233	1255	AGACUCGAACUCACAAUCUCUCU	CGCGAGGUUGUGAGUUCGAGUCU	Cleavage	1	Peroxidase 3 (probable)
29	Nbv5.1tr6223363	1	-1	1	23	1415	1437	AGACUCGAACUCACAAUCUCUCU	CGCGAGGUUGUGAGUUCGAGUCU	Cleavage	1	Peroxidase 3 (probable)
29	Nbv5.1tr6229695	1	-1	1	23	1393	1415	AGACUCGAACUCACAAUCUCUCU	CGAAAGGUUGUGAGUUCGAGUCU	Cleavage	1	Probable 2-oxoglutarate/Fe(II)-dependent dioxygenase (probable)
29	Nbv5.1tr6220556	1	-1	1	23	1936	1958	AGACUCGAACUCACAAUCUCUCU	CGCGAGGUUGUGAGUUCGAGUCU	Cleavage	1	Probable sugar phosphate/phosphate translocator At3g14410 (probable)
29	Nbv5.1tr6220578	1	-1	1	23	2278	2300	AGACUCGAACUCACAAUCUCUCU	CGCGAGGUUGUGAGUUCGAGUCU	Cleavage	1	Probable glucuronoxylan glucuronosyltransferase IRX7 (probable)
29	Nbv5.1tr6233638	1	-1	1	23	2722	2744	AGACUCGAACUCACAAUCUCUCU	CGAUAGGUUGUGAGUUCGAGUCU	Cleavage	1	Putative uncharacterized protein n=1 Tax=Vitis vinifera RepID=F6I6Y5_VITVI (probable)
29	Nbv5.1tr6220726	1	-1	1	23	3293	3315	AGACUCGAACUCACAAUCUCUCU	CGCGAGGUUGUGAGUUCGAGUCU	Cleavage	1	Bifunctional aspartokinase/homoserine dehydrogenase 2, chloroplastic (probable)
29	Nbv5.1tr6213166	1	-1	1	23	2316	2338	AGACUCGAACUCACAAUCUCUCU	CCUAAGGUUGUGAGUUCGAGUCU	Cleavage	2	Mitogen-activated protein kinase kinase kinase ANP1 (probable)
29	Nbv5.1tr6234984	1	-1	1	23	138	160	AGACUCGAACUCACAAUCUCUCU	CAAGAGCUUGUGAGUUCGAGUCU	Cleavage	1	not determined by homology or low homology during annotation
29	Nbv5.1tr6219560	1	-1	1	23	3536	3558	AGACUCGAACUCACAAUCUCUCU	CAAGAUAUUGUGAGUUCGAGUCU	Cleavage	1	Receptor-like protein kinase FERONIA (probable)
29	Nbv5.1tr6232826	1	-1	1	23	219	241	AGACUCGAACUCACAAUCUCUCU	CAAUAGGUUGUGAGUUCGAGUCU	Cleavage	1	not determined by homology or low homology during annotation
290	Nbv5.1tr6233756	1	-1	1	24	3777	3800	ACGAGUUCGAACUGUGGAAAUAGU	GCUGUUUCCAUAGUUCGAACUCGU	Cleavage	1	Beclin-1-like protein (probable)
291	Nbv5.1tr6199988	1	-1	1	23	76	98	GUUUCCAAUCGACCAUCGGCUCU	GGAGCCGAGGGUCGAUUGGAAAC	Cleavage	1	not determined by homology or low homology during annotation
291	Nbv5.1tr6241499	1	-1	1	23	160	182	GUUUCCAAUCGACCAUCGGCUCU	UGAGCCGAGGGUCGAUUGGAAAC	Cleavage	1	not determined by homology or low homology during annotation
291	Nbv5.1tr6240918	1	-1	1	23	24	46	GUUUCCAAUCGACCAUCGGCUCU	UGAGCCGAGGGUCGAUUGGAAAC	Cleavage	1	not determined by homology or low homology during annotation
291	Nbv5.1tr6222903	1	-1	1	23	223	245	GUUUCCAAUCGACCAUCGGCUCU	UGAGCCGAGGGUCGAUUGGAAAC	Cleavage	1	not determined by homology or low homology during annotation
291	Nbv5.1tr6200360	1	-1	1	23	262	284	GUUUCCAAUCGACCAUCGGCUCU	UGAGCCGAGGGUCGAUUGGAAAC	Cleavage	1	not determined by homology or low homology during annotation
291	Nbv5.1tr6235719	1	-1	1	23	286	308	GUUUCCAAUCGACCAUCGGCUCU	UGAGCCGAGGGUCGAUUGGAAAC	Cleavage	1	not determined by homology or low homology during annotation
291	Nbv5.1tr6232640	1	-1	1	23	335	357	GUUUCCAAUCGACCAUCGGCUCU	UGAGCCGAGGGUCGAUUGGAAAC	Cleavage	1	Polyprotein, putative n=1 Tax=Solanum demissum RepID=Q0KIP5_SOLDE (probable)
291	Nbv5.1tr6224653	1	-1	1	23	368	390	GUUUCCAAUCGACCAUCGGCUCU	UGAGCCGAGGGUCGAUUGGAAAC	Cleavage	1	not determined by homology or low homology during annotation
291	Nbv5.1tr6234450	1	-1	1	23	21	43	GUUUCCAAUCGACCAUCGGCUCU	UGAGCCGAGGGUCGAUUGGAAAC	Cleavage	1	not determined by homology or low homology during annotation
291	Nbv5.1tr6199918	1	-1	1	23	299	321	GUUUCCAAUCGACCAUCGGCUCU	UGAGCCGAGGGUCGAUUGGAAAC	Cleavage	1	not determined by homology or low homology during annotation
291	Nbv5.1tr6232294	1	-1	1	23	23	45	GUUUCCAAUCGACCAUCGGCUCU	UGAGCCGAGGGUCGAUUGGAAAC	Cleavage	1	not determined by homology or low homology during annotation
291	Nbv5.1tr6241361	1	-1	1	23	492	514	GUUUCCAAUCGACCAUCGGCUCU	UGAGCCGAGGGUCGAUUGGAAAC	Cleavage	1	Polyprotein, putative n=1 Tax=Solanum demissum RepID=Q6L4B3_SOLDE (probable)
291	Nbv5.1tr6234592	1	-1	1	23	636	658	GUUUCCAAUCGACCAUCGGCUCU	UGAGCCGAGGGUCGAUUGGAAAC	Cleavage	1	Polyprotein, putative n=1 Tax=Solanum demissum RepID=Q6L4B3_SOLDE (probable)
291	Nbv5.1tr6234593	1	-1	1	23	719	741	GUUUCCAAUCGACCAUCGGCUCU	UGAGCCGAGGGUCGAUUGGAAAC	Cleavage	1	Polyprotein, putative n=1 Tax=Solanum demissum RepID=Q6L4B3_SOLDE (probable)
291	Nbv5.1tr6231716	1	-1	1	23	31	53	GUUUCCAAUCGACCAUCGGCUCU	UGAGCCGAGGGUCGAUUGGAAAC	Cleavage	1	Probable V-type proton ATPase subunit H (probable)
291	Nbv5.1tr6235655	1	-1	1	23	77	99	GUUUCCAAUCGACCAUCGGCUCU	UGAGCCGAAGGUCGAUUGGAAAC	Cleavage	1	not determined by homology or low homology during annotation
291	Nbv5.1tr6232611	1	-1	1	23	111	133	GUUUCCAAUCGACCAUCGGCUCU	CGAGCCGAGGGUCGAUUGGAAAC	Cleavage	1	BTB/POZ and TAZ domain-containing protein 1 (probable)
291	Nbv5.1tr6243449	1	-1	1	23	37	59	GUUUCCAAUCGACCAUCGGCUCU	UGAGCCGAGGGUCGAUUGGAAAC	Cleavage	1	CWF19-like protein 2 (probable)
291	Nbv5.1tr6243451	1	-1	1	23	1051	1073	GUUUCCAAUCGACCAUCGGCUCU	UGAGCCGAGGGUCGAUUGGAAAC	Cleavage	1	not determined by homology or low homology during annotation
291	Nbv5.1tr6226215	1	-1	1	23	1203	1225	GUUUCCAAUCGACCAUCGGCUCU	UGAGCCGAGGGUCGAUUGGAAAC	Cleavage	1	ELMO domain-containing protein A (probable)
291	Nbv5.1tr6200216	1	-1	1	23	949	971	GUUUCCAAUCGACCAUCGGCUCU	UGAGCCGAGGGUCGAUUGGAAAC	Cleavage	1	Putative uncharacterized protein n=1 Tax=Ricinus communis RepID=B9SN09_RICCO (probable)
291	Nbv5.1tr6227607	1	-1	1	23	1630	1652	GUUUCCAAUCGACCAUCGGCUCU	UGAGCCGACGGUCGAUUGGAAAC	Cleavage	1	Ureide permease 2 (probable)
291	Nbv5.1tr6236248	1	-1	1	23	785	807	GUUUCCAAUCGACCAUCGGCUCU	UGAGCCGAGGGUCGAUUGGAAAC	Cleavage	1	Integrase core domain containing protein n=7 Tax=Solanum RepID=Q0KIN0_SOLDE (probable)
291	Nbv5.1tr6231143	1	-1	1	23	2622	2644	GUUUCCAAUCGACCAUCGGCUCU	UGAGCCGAGGGUCGAUUGGAAAC	Cleavage	1	Beta-galactosidase 16 (similar to)
291	Nbv5.1tr6229573	1	-1	1	23	128	150	GUUUCCAAUCGACCAUCGGCUCU	UGAGCCGAGGGUCGAUUGGAAAC	Cleavage	2	Putative RNA-binding protein ylmH (probable)
291	Nbv5.1tr6245709	1	-1	1	23	3178	3200	GUUUCCAAUCGACCAUCGGCUCU	UGAGCCGAGGGUCGAUUGGAAAC	Cleavage	1	Probable RNA-directed DNA polymerase from transposon BS (probable)
291	Nbv5.1tr6236170	1	-1	1	23	4118	4140	GUUUCCAAUCGACCAUCGGCUCU	UGAGCCGAGGGUCGAUUGGAAAC	Cleavage	1	Putative pentatricopeptide repeat-containing protein At1g12700, mitochondrial (probable)
291	Nbv5.1tr6241100	1	-1	1	23	99	121	GUUUCCAAUCGACCAUCGGCUCU	UAAGCCGAGGGUCGAUUGGAAAC	Cleavage	1	not determined by homology or low homology during annotation
291	Nbv5.1tr6241614	1	-1	1	23	186	208	GUUUCCAAUCGACCAUCGGCUCU	UAAGCCGAGGGUCGAUUGGAAAC	Cleavage	1	not determined by homology or low homology during annotation
291	Nbv5.1tr6232033	1	-1	1	21	1	21	GUUUCCAAUCGACCAUCGGCU	AGCCGAGGGUCGAUUGGAAAC	Cleavage	1	not determined by homology or low homology during annotation
291	Nbv5.1tr6232145	1	-1	1	23	154	176	GUUUCCAAUCGACCAUCGGCUCU	UUAGCCGAGGGUCGAUUGGAAAC	Cleavage	1	Glycine-rich protein (probable)
291	Nbv5.1tr6226726	1	-1	1	23	2	24	GUUUCCAAUCGACCAUCGGCUCU	UGCGCCGAGGGUCGAUUGGAAAC	Cleavage	1	not determined by homology or low homology during annotation
291	Nbv5.1tr6228548	1	-1	1	23	29	51	GUUUCCAAUCGACCAUCGGCUCU	UCUGCCGAGGGUCGAUUGGAAAC	Cleavage	1	not determined by homology or low homology during annotation
291	Nbv5.1tr6224758	1	-1	1	23	1053	1075	GUUUCCAAUCGACCAUCGGCUCU	UGCGCCGAGGGUCGAUUGGAAAC	Cleavage	1	Predicted protein n=1 Tax=Populus trichocarpa RepID=B9H1C2_POPTR (probable)
291	Nbv5.1tr6243537	1	-1	1	23	265	287	GUUUCCAAUCGACCAUCGGCUCU	CACGCCGAGGGUCGAUUGGAAAC	Cleavage	1	not determined by homology or low homology during annotation
292	Nbv5.1tr6235952	1	-1	1	24	108	131	AAAAGAUAGGAUCUAAGACGUACC	GGUACGUCUUAGAUCCUAUCUUUG	Cleavage	1	Psoralen synthase (probable)
295	Nbv5.1tr6235455	1	-1	1	24	57	80	ACCCUUGGAUAGAAAGACUGUUUC	UAAACAGCCUUUCUAUCCAAGGGU	Cleavage	1	Basic endochitinase (probable)
298	Nbv5.1tr6239389	1	-1	1	23	249	271	UACUAGACCUCCAGACUUUCCUC	UAGGAGAGUCUGGAGGUCUAGUA	Cleavage	1	not determined by homology or low homology during annotation
298	Nbv5.1tr6228621	1	-1	1	23	258	280	UACUAGACCUCCAGACUUUCCUC	UAGGAAAGUUUGGAGGUCUAGUA	Cleavage	1	Polyprotein, putative n=1 Tax=Solanum demissum RepID=Q6L4B3_SOLDE (probable)
298	Nbv5.1tr6243388	1	-1	1	23	537	559	UACUAGACCUCCAGACUUUCCUC	UAGGAAAGUUUGGAGGUCUAGUA	Cleavage	1	Polyprotein, putative n=1 Tax=Solanum demissum RepID=Q6L4B3_SOLDE (probable)
298	Nbv5.1tr6229871	1	-1	1	23	2001	2023	UACUAGACCUCCAGACUUUCCUC	UAGGAGAGUCUGGAGGUCUAGUA	Cleavage	1	Polyprotein, putative n=1 Tax=Solanum demissum RepID=Q6L4B3_SOLDE (probable)
298	Nbv5.1tr6237563	1	-1	1	23	3876	3898	UACUAGACCUCCAGACUUUCCUC	UAGGAGAGUCUGGAGGUCUAGUA	Cleavage	1	G-type lectin S-receptor-like serine/threonine-protein kinase At4g27290 (probable)
298	Nbv5.1tr6235893	1	-1	1	23	117	139	UACUAGACCUCCAGACUUUCCUC	UAGGAAAGUAUGGAGGUCUAGUA	Cleavage	1	Putative methyltransferase family protein n=1 Tax=Solanum demissum RepID=Q6L3P1_SOLDE (probable)
298	Nbv5.1tr6200601	1	-1	1	23	340	362	UACUAGACCUCCAGACUUUCCUC	UAGGAAAAUCUGGAGGUCUAGUA	Cleavage	1	Polyprotein, putative n=1 Tax=Solanum demissum RepID=Q6L4B3_SOLDE (probable)
298	Nbv5.1tr6199554	1	-1	1	23	461	483	UACUAGACCUCCAGACUUUCCUC	UAGGACAGUCUGGAGGUCUAGUA	Cleavage	1	Polyprotein, putative n=1 Tax=Solanum demissum RepID=Q6L4B3_SOLDE (probable)
298	Nbv5.1tr6241367	1	-1	1	23	284	306	UACUAGACCUCCAGACUUUCCUC	UAGGAAAGCCUGGAGGUCUAGUA	Cleavage	1	Polyprotein, putative n=1 Tax=Solanum demissum RepID=Q6L4B3_SOLDE (probable)
298	Nbv5.1tr6234592	1	-1	1	23	356	378	UACUAGACCUCCAGACUUUCCUC	UAGGAAAGCCUGGAGGUCUAGUA	Cleavage	1	Polyprotein, putative n=1 Tax=Solanum demissum RepID=Q6L4B3_SOLDE (probable)
298	Nbv5.1tr6234593	1	-1	1	23	439	461	UACUAGACCUCCAGACUUUCCUC	UAGGAAAGCCUGGAGGUCUAGUA	Cleavage	1	Polyprotein, putative n=1 Tax=Solanum demissum RepID=Q6L4B3_SOLDE (probable)
298	Nbv5.1tr6235447	1	-1	1	23	532	554	UACUAGACCUCCAGACUUUCCUC	UAGGAAAUUCUGGAGGUCUAGUA	Cleavage	1	Polyprotein, putative n=1 Tax=Solanum demissum RepID=Q6L4B3_SOLDE (probable)
298	Nbv5.1tr6243587	1	-1	1	23	646	668	UACUAGACCUCCAGACUUUCCUC	UAGGAAAGUAUGGAGGUCUAGUA	Cleavage	1	Putative uncharacterized transposon-derived protein F52C9.6 (probable)
298	Nbv5.1tr6235389	1	-1	1	23	1755	1777	UACUAGACCUCCAGACUUUCCUC	UAGGAAAGUAUGGAGGUCUAGUA	Cleavage	1	Heat stress transcription factor A-6b (probable)
298	Nbv5.1tr6231990	1	-1	1	23	428	449	UACUAGACCUCCAGACUUUCCUC	GAG-AAAGUUUGGAGGUCUAGUA	Cleavage	1	Polyprotein, putative n=1 Tax=Solanum demissum RepID=Q6L4B3_SOLDE (probable)
298	Nbv5.1tr6232003	1	-1	1	23	367	389	UACUAGACCUCCAGACUUUCCUC	UGGGAAAGUAUGGAGGUCUAGUA	Cleavage	1	Polyprotein, putative n=1 Tax=Solanum demissum RepID=Q6L4B3_SOLDE (probable)
298	Nbv5.1tr6223015	1	-1	1	23	32	54	UACUAGACCUCCAGACUUUCCUC	UAGAAAAUUCUGGAGGUCUAGUA	Cleavage	1	not determined by homology or low homology during annotation
300	Nbv5.1tr6229987	1	-1	1	24	44	67	ACUCGAACUCACAAACUCUCAAUU	AAUCGAGAGGUUGUGAGUUCGAGU	Cleavage	1	not determined by homology or low homology during annotation
300	Nbv5.1tr6242738	1	-1	1	24	247	270	ACUCGAACUCACAAACUCUCAAUU	AAUCGAGAGGUUGUGAGUUCGAGU	Cleavage	1	not determined by homology or low homology during annotation
300	Nbv5.1tr6235570	1	-1	1	24	236	259	ACUCGAACUCACAAACUCUCAAUU	AAUCGAGAGGUUGUGAGUUCGAGU	Cleavage	1	not determined by homology or low homology during annotation
300	Nbv5.1tr6237607	1	-1	1	24	743	766	ACUCGAACUCACAAACUCUCAAUU	AAUCGAGAGGUUGUGAGUUCGAGU	Cleavage	1	Cell number regulator 2 (probable)
300	Nbv5.1tr6234647	1	-1	1	24	1022	1045	ACUCGAACUCACAAACUCUCAAUU	AACUGAGAGGUUGUGAGUUCGAGU	Cleavage	1	Probable salt tolerance-like protein At1g78600 (probable)
300	Nbv5.1tr6199773	1	-1	1	24	1179	1202	ACUCGAACUCACAAACUCUCAAUU	AAUCGAGAGGUUGUGAGUUCGAGU	Cleavage	1	Putative uncharacterized protein n=1 Tax=Ricinus communis RepID=B9RH50_RICCO (probable)
300	Nbv5.1tr6231419	1	-1	1	24	1179	1202	ACUCGAACUCACAAACUCUCAAUU	AAUCGAGAGGUUGUGAGUUCGAGU	Cleavage	1	Putative uncharacterized protein n=1 Tax=Vitis vinifera RepID=F6I3N7_VITVI (probable)
300	Nbv5.1tr6225270	1	-1	1	24	1575	1598	ACUCGAACUCACAAACUCUCAAUU	AAUCGAGAGAUUGUGAGUUCGAGU	Cleavage	1	NEP1-interacting protein 1 (probable)
300	Nbv5.1tr6224811	1	-1	1	24	1488	1511	ACUCGAACUCACAAACUCUCAAUU	AAUCGAGAGGUUGUGAGUUCGAGU	Cleavage	1	Heavy metal-associated isoprenylated plant protein 26 (probable)
300	Nbv5.1tr6231512	1	-1	1	24	1478	1501	ACUCGAACUCACAAACUCUCAAUU	AAUCGAGAGGUUGUGAGUUCGAGU	Cleavage	1	Putative uncharacterized protein n=1 Tax=Vitis vinifera RepID=D7ST93_VITVI (probable)
300	Nbv5.1tr6234011	1	-1	1	24	748	771	ACUCGAACUCACAAACUCUCAAUU	AACUGAGAGGUUGUGAGUUCGAGU	Cleavage	1	Actin-depolymerizing factor 5 (probable)
300	Nbv5.1tr6236690	1	-1	1	24	1915	1938	ACUCGAACUCACAAACUCUCAAUU	AAUUAAGAGGUUGUGAGUUCGAGU	Cleavage	1	E3 ubiquitin-protein ligase RING1 (probable)
300	Nbv5.1tr6236052	1	-1	1	24	2094	2117	ACUCGAACUCACAAACUCUCAAUU	AACUGAGAGGUUGUGAGUUCGAGU	Cleavage	1	Protein DEK (probable)
300	Nbv5.1tr6220194	1	-1	1	24	143	166	ACUCGAACUCACAAACUCUCAAUU	AACUGAGAGGUUGUGAGUUCGAGU	Cleavage	1	Probable receptor protein kinase TMK1 (probable)
300	Nbv5.1tr6237192	1	-1	1	24	4705	4728	ACUCGAACUCACAAACUCUCAAUU	AACUGAGAGGUUGUGAGUUCGAGU	Cleavage	1	Auxilin-related protein 2 (probable)
300	Nbv5.1tr6233773	1	-1	1	24	5128	5151	ACUCGAACUCACAAACUCUCAAUU	AACUGAGAGGUUGUGAGUUCGAGU	Cleavage	1	PHD and RING finger domain-containing protein 1 (probable)
300	Nbv5.1tr6215602	1	-1	1	24	252	275	ACUCGAACUCACAAACUCUCAAUU	UAUCGAGAGGUUGUGAGUUCGAGU	Cleavage	1	not determined by homology or low homology during annotation
300	Nbv5.1tr6199432	1	-1	1	24	237	266	ACUCGAACUCACAAACUCUC------AAUU	AGUUCCAACCGAGAGGUUGUGAGUUCGAGU	Cleavage	1	not determined by homology or low homology during annotation
300	Nbv5.1tr6211621	1	-1	1	24	2455	2478	ACUCGAACUCACAAACUCUCAAUU	UAUCGAGAGGUUGUGAGUUCGAGU	Cleavage	1	Putative AC transposase (probable)
300	Nbv5.1tr6214489	1	-1	1	24	3054	3077	ACUCGAACUCACAAACUCUCAAUU	UAUCGAGAGGUUGUGAGUUCGAGU	Cleavage	1	Myosin-2 heavy chain (probable)
300	Nbv5.1tr6220854	1	-1	1	24	1492	1521	ACUCGAACUCACAAACUCUC------AAUU	AGUUCUAACCGAGAGGUUGUGAGUUCGAGU	Cleavage	1	Transcription factor BIM1 (probable)
300	Nbv5.1tr6215024	1	-1	1	24	2105	2128	ACUCGAACUCACAAACUCUCAAUU	GGUCGAGAGGUUGUGAGUUCGAGU	Cleavage	1	Putative uncharacterized protein n=1 Tax=Vitis vinifera RepID=F6H5M1_VITVI (probable)
300	Nbv5.1tr6243056	1	-1	1	24	182	205	ACUCGAACUCACAAACUCUCAAUU	AACCGAGAGAUUGUGAGUUCGAGU	Cleavage	1	not determined by homology or low homology during annotation
300	Nbv5.1tr6243312	1	-1	1	24	48	71	ACUCGAACUCACAAACUCUCAAUU	AACCGAGAAUUUGUGAGUUCGAGU	Cleavage	1	not determined by homology or low homology during annotation
300	Nbv5.1tr6243387	1	-1	1	24	47	70	ACUCGAACUCACAAACUCUCAAUU	AACAGAGAGGUUGUGAGUUCGAGU	Cleavage	1	not determined by homology or low homology during annotation
300	Nbv5.1tr6200511	1	-1	1	24	718	747	ACUCGAACUCACAAACUCUC------AAUU	CAUUCCAACCGAGAGGUUGUGAGUUCGAGU	Cleavage	1	Profilin-1 (probable)
300	Nbv5.1tr6241580	1	-1	1	24	30	53	ACUCGAACUCACAAACUCUCAAUU	AACCGAGAGGUUGUGAGUUCGAGU	Cleavage	1	not determined by homology or low homology during annotation
300	Nbv5.1tr6234948	1	-1	1	24	281	304	ACUCGAACUCACAAACUCUCAAUU	AACCGAGAGGUUGUGAGUUCGAGU	Cleavage	1	not determined by homology or low homology during annotation
300	Nbv5.1tr6242905	1	-1	1	24	288	311	ACUCGAACUCACAAACUCUCAAUU	AACCGAGAGGUUGUGAGUUCGAGU	Cleavage	1	not determined by homology or low homology during annotation
300	Nbv5.1tr6232801	1	-1	1	24	145	168	ACUCGAACUCACAAACUCUCAAUU	AACCGAGAGGUUGUGAGUUCGAGU	Cleavage	1	not determined by homology or low homology during annotation
300	Nbv5.1tr6243202	1	-1	1	24	26	49	ACUCGAACUCACAAACUCUCAAUU	AACCGAGAGGUUGUGAGUUCGAGU	Cleavage	1	not determined by homology or low homology during annotation
300	Nbv5.1tr6230229	1	-1	1	24	200	223	ACUCGAACUCACAAACUCUCAAUU	AACCGAGAGCUUGUGAGUUCGAGU	Cleavage	1	not determined by homology or low homology during annotation
300	Nbv5.1tr6199791	1	-1	1	24	319	342	ACUCGAACUCACAAACUCUCAAUU	AACCGAGAGGUUGUGAGUUCGAGU	Cleavage	1	not determined by homology or low homology during annotation
300	Nbv5.1tr6241653	1	-1	1	24	33	56	ACUCGAACUCACAAACUCUCAAUU	AACCGAGAGGUUGUGAGUUCGAGU	Cleavage	1	not determined by homology or low homology during annotation
300	Nbv5.1tr6235923	1	-1	1	24	270	293	ACUCGAACUCACAAACUCUCAAUU	AACCGAGAGGUUGUGAGUUCGAGU	Cleavage	1	not determined by homology or low homology during annotation
300	Nbv5.1tr6235500	1	-1	1	24	1	24	ACUCGAACUCACAAACUCUCAAUU	AACCGAGAGGUUGUGAGUUCGAGU	Cleavage	1	not determined by homology or low homology during annotation
300	Nbv5.1tr6232982	1	-1	1	24	329	352	ACUCGAACUCACAAACUCUCAAUU	AACCGAGAGGUUGUGAGUUCGAGU	Cleavage	1	not determined by homology or low homology during annotation
300	Nbv5.1tr6243293	1	-1	1	24	361	384	ACUCGAACUCACAAACUCUCAAUU	AACCGAGAGGUUGUGAGUUCGAGU	Cleavage	1	not determined by homology or low homology during annotation
300	Nbv5.1tr6232332	1	-1	1	24	286	309	ACUCGAACUCACAAACUCUCAAUU	AACCGAGAGGUUGUGAGUUCGAGU	Cleavage	1	not determined by homology or low homology during annotation
300	Nbv5.1tr6200090	1	-1	1	24	176	199	ACUCGAACUCACAAACUCUCAAUU	AACCGAGAGGUUGUGAGUUCGAGU	Cleavage	1	PREDICTED: uncharacterized protein LOC100799671 [Glycine max] (probable)
300	Nbv5.1tr6232585	1	-1	1	24	449	472	ACUCGAACUCACAAACUCUCAAUU	AACCGAGAGGUUGUGAGUUCGAGU	Cleavage	1	not determined by homology or low homology during annotation
300	Nbv5.1tr6238088	1	-1	1	24	431	454	ACUCGAACUCACAAACUCUCAAUU	AACCGAGAGGUUGUGAGUUCGAGU	Cleavage	1	not determined by homology or low homology during annotation
300	Nbv5.1tr6242696	1	-1	1	24	489	512	ACUCGAACUCACAAACUCUCAAUU	AACCGAGAGGUUGUGAGUUCGAGU	Cleavage	1	not determined by homology or low homology during annotation
300	Nbv5.1tr6237839	1	-1	1	24	7	30	ACUCGAACUCACAAACUCUCAAUU	AACCGAGAGGUUGUGAGUUCGAGU	Cleavage	1	Cysteine synthase n=2 Tax=Vitis vinifera RepID=D7UAG1_VITVI (probable)
300	Nbv5.1tr6235825	1	-1	1	24	399	422	ACUCGAACUCACAAACUCUCAAUU	AACCGAGAGGUUGUGAGUUCGAGU	Cleavage	1	not determined by homology or low homology during annotation
300	Nbv5.1tr6228523	1	-1	1	24	7	30	ACUCGAACUCACAAACUCUCAAUU	AACCGAGAGGUUGUGAGUUCGAGU	Cleavage	1	not determined by homology or low homology during annotation
300	Nbv5.1tr6236232	1	-1	1	24	512	535	ACUCGAACUCACAAACUCUCAAUU	AACCGAGAGAUUGUGAGUUCGAGU	Cleavage	1	Predicted protein n=1 Tax=Populus trichocarpa RepID=A9PCN0_POPTR (probable)
300	Nbv5.1tr6240725	1	-1	1	24	12	35	ACUCGAACUCACAAACUCUCAAUU	AACCGAGAGGUUGUGAGUUCGAGU	Cleavage	1	not determined by homology or low homology during annotation
300	Nbv5.1tr6231597	1	-1	1	24	569	592	ACUCGAACUCACAAACUCUCAAUU	AACCGAGAGGUUGUGAGUUCGAGU	Cleavage	1	Ankyrin repeat-containing protein At3g12360 (probable)
300	Nbv5.1tr6200302	1	-1	1	24	152	175	ACUCGAACUCACAAACUCUCAAUU	AACCGAGAGGUUGUGAGUUCGAGU	Cleavage	1	not determined by homology or low homology during annotation
300	Nbv5.1tr6237233	1	-1	1	24	337	360	ACUCGAACUCACAAACUCUCAAUU	AACCGAGAGGUUGUGAGUUCGAGU	Cleavage	1	not determined by homology or low homology during annotation
300	Nbv5.1tr6200672	1	-1	1	24	783	806	ACUCGAACUCACAAACUCUCAAUU	AACAGAGAGGUUGUGAGUUCGAGU	Cleavage	1	Putative uncharacterized protein n=1 Tax=Vitis vinifera RepID=D7T263_VITVI (probable)
300	Nbv5.1tr6235694	1	-1	1	24	31	54	ACUCGAACUCACAAACUCUCAAUU	AACCGAGAGGUUGUGAGUUCGAGU	Cleavage	1	not determined by homology or low homology during annotation
300	Nbv5.1tr6227360	1	-1	1	24	812	835	ACUCGAACUCACAAACUCUCAAUU	AACCGAGAGGUUGUGAGUUCGAGU	Cleavage	1	not determined by homology or low homology during annotation
300	Nbv5.1tr6233652	1	-1	1	24	751	774	ACUCGAACUCACAAACUCUCAAUU	AACCGAGAGGUUGUGAGUUCGAGU	Cleavage	1	Putative uncharacterized protein n=1 Tax=Ricinus communis RepID=B9SLL2_RICCO (probable)
300	Nbv5.1tr6226971	1	-1	1	24	842	865	ACUCGAACUCACAAACUCUCAAUU	AACCGAGAGGUUGUGAGUUCGAGU	Cleavage	1	NtEIG-E80 protein n=1 Tax=Nicotiana tabacum RepID=Q9FXS6_TOBAC (probable)
300	Nbv5.1tr6243145	1	-1	1	24	544	567	ACUCGAACUCACAAACUCUCAAUU	AACUAAGAGGUUGUGAGUUCGAGU	Cleavage	1	Predicted protein n=1 Tax=Populus trichocarpa RepID=B9HJ93_POPTR (probable)
300	Nbv5.1tr6227786	1	-1	1	24	896	919	ACUCGAACUCACAAACUCUCAAUU	AACCGAGAGGUUGUGAGUUCGAGU	Cleavage	1	Retrovirus-related Pol polyprotein from transposon TNT 1-94 (probable)
300	Nbv5.1tr6233900	1	-1	1	24	897	920	ACUCGAACUCACAAACUCUCAAUU	AACCGAGAGGUUGUGAGUUCGAGU	Cleavage	1	30S ribosomal protein 3, chloroplastic (probable)
300	Nbv5.1tr6231162	1	-1	1	24	896	919	ACUCGAACUCACAAACUCUCAAUU	AACCGAGAGGUUGUGAGUUCGAGU	Cleavage	1	Protein cornichon homolog 1 (probable)
300	Nbv5.1tr6222724	1	-1	1	24	977	1000	ACUCGAACUCACAAACUCUCAAUU	AACCGAGAGGUUGUGAGUUCGAGU	Cleavage	1	predicted protein [Populus trichocarpa] (probable)
300	Nbv5.1tr6221515	1	-1	1	24	1002	1025	ACUCGAACUCACAAACUCUCAAUU	AACCGAGAGGUUGUGAGUUCGAGU	Cleavage	1	NtEIG-E80 protein n=1 Tax=Nicotiana tabacum RepID=Q9FXS6_TOBAC (probable)
300	Nbv5.1tr6200584	1	-1	1	24	976	999	ACUCGAACUCACAAACUCUCAAUU	AACCGAGAGGUUGUGAGUUCGAGU	Cleavage	1	Uncharacterized protein n=4 Tax=Arabidopsis RepID=F4K567_ARATH (probable)
300	Nbv5.1tr6212201	1	-1	1	24	3853	3876	ACUCGAACUCACAAACUCUCAAUU	UGUCGAGAGGUUGUGAGUUCGAGU	Cleavage	1	Probable xyloglucan glycosyltransferase 12 (probable)
300	Nbv5.1tr6235169	1	-1	1	24	907	930	ACUCGAACUCACAAACUCUCAAUU	AACCGAGAGGUUGUGAGUUCGAGU	Cleavage	1	Protein kinase 2B, chloroplastic (probable)
300	Nbv5.1tr6234351	1	-1	1	24	1132	1155	ACUCGAACUCACAAACUCUCAAUU	AACCGAGAGGUUGUGAGUUCGAGU	Cleavage	1	SEC23-interacting protein (probable)
300	Nbv5.1tr6230328	1	-1	1	24	950	973	ACUCGAACUCACAAACUCUCAAUU	AACCGAGAGGUUGUGAGUUCGAGU	Cleavage	1	50S ribosomal protein L14 sp|A8GVC4.1|RL14_RICB8 50S ribosomal protein L14 (probable)
300	Nbv5.1tr6242932	1	-1	1	24	1183	1206	ACUCGAACUCACAAACUCUCAAUU	AACCGAGAGGUUGUGAGUUCGAGU	Cleavage	1	Polyprotein, putative n=1 Tax=Solanum demissum RepID=Q6L4B3_SOLDE (probable)
300	Nbv5.1tr6220688	1	-1	1	24	1255	1278	ACUCGAACUCACAAACUCUCAAUU	AACCGAGAGGUUGUGAGUUCGAGU	Cleavage	1	Translocase of chloroplast 34 (probable)
300	Nbv5.1tr6199992	1	-1	1	24	1363	1386	ACUCGAACUCACAAACUCUCAAUU	AACCGAGAGGUUGUGAGUUCGAGU	Cleavage	1	Putative uncharacterized protein n=1 Tax=Vitis vinifera RepID=D7TVM2_VITVI (probable)
300	Nbv5.1tr6234979	1	-1	1	24	1379	1402	ACUCGAACUCACAAACUCUCAAUU	AACCGAGAGGUUGUGAGUUCGAGU	Cleavage	1	Carbamoyl-phosphate synthase large chain (probable)
300	Nbv5.1tr6222477	1	-1	1	24	1450	1473	ACUCGAACUCACAAACUCUCAAUU	AACCGAGAGGUUGUGAGUUCGAGU	Cleavage	1	Purine permease 1 (probable)
300	Nbv5.1tr6229558	1	-1	1	24	1413	1436	ACUCGAACUCACAAACUCUCAAUU	AACCGAGAGGUUGUGAGUUCGAGU	Cleavage	1	Zinc finger protein CONSTANS-LIKE 2 (probable)
300	Nbv5.1tr6200737	1	-1	1	24	11	34	ACUCGAACUCACAAACUCUCAAUU	AACCGAGAGGUUGUGAGUUCGAGU	Cleavage	1	Protein notum homolog (probable)
300	Nbv5.1tr6237754	1	-1	1	24	1496	1519	ACUCGAACUCACAAACUCUCAAUU	AACCGAGAGGUUGUGAGUUCGAGU	Cleavage	1	UPI0002338FDC related cluster n=1 Tax=unknown RepID=UPI0002338FDC (probable)
300	Nbv5.1tr6237755	1	-1	1	24	1564	1587	ACUCGAACUCACAAACUCUCAAUU	AACCGAGAGGUUGUGAGUUCGAGU	Cleavage	1	UPI0002338FDC related cluster n=1 Tax=unknown RepID=UPI0002338FDC (probable)
300	Nbv5.1tr6231743	1	-1	1	24	1586	1609	ACUCGAACUCACAAACUCUCAAUU	AACCGAGAGGUUGUGAGUUCGAGU	Cleavage	1	Probable receptor-like protein kinase At1g67000 (probable)
300	Nbv5.1tr6235057	1	-1	1	24	1309	1332	ACUCGAACUCACAAACUCUCAAUU	AACCGAGAGGUUGUGAGUUCGAGU	Cleavage	1	Phospholipase A1-II 1 sp|A2ZW16.2|PLA1_ORYSJ Phospholipase A1-II 1 (probable)
300	Nbv5.1tr6200270	1	-1	1	24	13	36	ACUCGAACUCACAAACUCUCAAUU	AACCGAGAGGUUGUGAGUUCGAGU	Cleavage	1	Callose synthase 3 (probable)
300	Nbv5.1tr6234617	1	-1	1	24	248	271	ACUCGAACUCACAAACUCUCAAUU	AACCGAGAGGUUGUGAGUUCGAGU	Cleavage	1	E3 ubiquitin-protein ligase RMA1H1 (probable)
300	Nbv5.1tr6199401	1	-1	1	24	1359	1382	ACUCGAACUCACAAACUCUCAAUU	AACCGAGAGGUUGUGAGUUCGAGU	Cleavage	1	Uncharacterized protein n=3 Tax=Glycine max RepID=I1M4I8_SOYBN (probable)
300	Nbv5.1tr6234472	1	-1	1	24	1880	1903	ACUCGAACUCACAAACUCUCAAUU	AACCGAGAGGUUGUGAGUUCGAGU	Cleavage	1	Putative lipase ROG1 (probable)
300	Nbv5.1tr6235294	1	-1	1	24	1886	1909	ACUCGAACUCACAAACUCUCAAUU	AACCGAGAGGUUGUGAGUUCGAGU	Cleavage	1	Protein ASPARTIC PROTEASE IN GUARD CELL 1 (probable)
300	Nbv5.1tr6233673	1	-1	1	24	342	365	ACUCGAACUCACAAACUCUCAAUU	AACCGAGAGGUUGUGAGUUCGAGU	Cleavage	1	Fasciclin-like arabinogalactan protein 7 (probable)
300	Nbv5.1tr6219588	1	-1	1	24	2161	2184	ACUCGAACUCACAAACUCUCAAUU	AACCGAGAGGUUGUGAGUUCGAGU	Cleavage	1	F-box/LRR-repeat protein 14 (probable)
300	Nbv5.1tr6219312	1	-1	1	24	1774	1797	ACUCGAACUCACAAACUCUCAAUU	AACCGAGAGGUUGUGAGUUCGAGU	Cleavage	2	Probable xyloglucan glycosyltransferase 12 (probable)
300	Nbv5.1tr6219312	1	-1	1	24	1813	1836	ACUCGAACUCACAAACUCUCAAUU	AACCGAGAGGUUGUGAGUUCGAGU	Cleavage	2	Probable xyloglucan glycosyltransferase 12 (probable)
300	Nbv5.1tr6200772	1	-1	1	24	2171	2194	ACUCGAACUCACAAACUCUCAAUU	AACCGAGAGGUUGUGAGUUCGAGU	Cleavage	1	Probable inactive receptor kinase At4g23740 (probable)
300	Nbv5.1tr6231635	1	-1	1	24	2517	2540	ACUCGAACUCACAAACUCUCAAUU	AACCGAGAGGUUGUGAGUUCGAGU	Cleavage	1	Early endosome antigen 1 (probable)
300	Nbv5.1tr6230979	1	-1	1	24	2549	2572	ACUCGAACUCACAAACUCUCAAUU	AACCGAGAGGUUGUGAGUUCGAGU	Cleavage	1	Putative late blight resistance protein homolog R1B-16 (probable)
300	Nbv5.1tr6230213	1	-1	1	24	2440	2463	ACUCGAACUCACAAACUCUCAAUU	AACCGAGAGGUUGUGAGUUCGAGU	Cleavage	1	Aspartokinase 2, chloroplastic (probable)
300	Nbv5.1tr6233299	1	-1	1	24	527	550	ACUCGAACUCACAAACUCUCAAUU	AACCGAGAGGUUGUGAGUUCGAGU	Cleavage	1	Beta-hexosaminidase subunit B2 (probable)
300	Nbv5.1tr6231092	1	-1	1	24	2961	2984	ACUCGAACUCACAAACUCUCAAUU	AACCGAGAGGUUGUGAGUUCGAGU	Cleavage	1	Potassium channel AKT2/3 (probable)
300	Nbv5.1tr6220013	1	-1	1	24	3139	3162	ACUCGAACUCACAAACUCUCAAUU	AACCGAGAGGUUGUGAGUUCGAGU	Cleavage	1	BRO1 domain-containing protein BROX (probable)
300	Nbv5.1tr6234763	1	-1	1	24	3424	3447	ACUCGAACUCACAAACUCUCAAUU	AACCGAGAGGUUGUGAGUUCGAGU	Cleavage	1	Pentatricopeptide repeat-containing protein At1g20230 (probable)
300	Nbv5.1tr6236958	1	-1	1	24	2791	2814	ACUCGAACUCACAAACUCUCAAUU	AACCGAGAGGUUGUGAGUUCGAGU	Cleavage	1	ATP-dependent zinc metalloprotease FTSH 6, chloroplastic (probable)
300	Nbv5.1tr6226424	1	-1	1	24	4233	4256	ACUCGAACUCACAAACUCUCAAUU	AACCGAGAGGUUGUGAGUUCGAGU	Cleavage	1	Late blight resistance protein R1-A (probable)
300	Nbv5.1tr6226423	1	-1	1	24	4237	4260	ACUCGAACUCACAAACUCUCAAUU	AACCGAGAGGUUGUGAGUUCGAGU	Cleavage	1	Putative late blight resistance protein homolog R1B-16 (probable)
300	Nbv5.1tr6231370	1	-1	1	24	718	741	ACUCGAACUCACAAACUCUCAAUU	AACCGAGAGGUUGUGAGUUCGAGU	Cleavage	1	Retrovirus-related Pol polyprotein from transposon TNT 1-94 (probable)
300	Nbv5.1tr6226389	1	-1	1	24	10	33	ACUCGAACUCACAAACUCUCAAUU	AACCGAGAGGUUGUGAGUUCGAGU	Cleavage	1	Abscisic-aldehyde oxidase (probable)
300	Nbv5.1tr6243323	1	-1	1	22	1	22	ACUCGAACUCACAAACUCUCAA	CCGAGAGGUUGUGAGUUCGAGU	Cleavage	1	not determined by homology or low homology during annotation
300	Nbv5.1tr6229888	1	-1	1	24	6683	6706	ACUCGAACUCACAAACUCUCAAUU	AACCGAGAGGUUGUGAGUUCGAGU	Cleavage	1	Uro-adherence factor A (probable)
300	Nbv5.1tr6233559	1	-1	1	24	1092	1115	ACUCGAACUCACAAACUCUCAAUU	GACCGAGAGGUUGUGAGUUCGAGU	Cleavage	1	Syntaxin-61 (probable)
300	Nbv5.1tr6230563	1	-1	1	24	2590	2613	ACUCGAACUCACAAACUCUCAAUU	ACCCGAGAGGUUGUGAGUUCGAGU	Cleavage	1	Photosystem II CP47 chlorophyll apoprotein (probable)
300	Nbv5.1tr6228277	1	-1	1	24	36	59	ACUCGAACUCACAAACUCUCAAUU	AACCAAGAGGUUGUGAGUUCGAGU	Cleavage	1	not determined by homology or low homology during annotation
300	Nbv5.1tr6234984	1	-1	1	24	135	158	ACUCGAACUCACAAACUCUCAAUU	AACCAAGAGCUUGUGAGUUCGAGU	Cleavage	1	not determined by homology or low homology during annotation
300	Nbv5.1tr6199639	1	-1	1	24	324	347	ACUCGAACUCACAAACUCUCAAUU	AACCAAGAGGUUGUGAGUUCGAGU	Cleavage	1	Ribosomal protein S13, mitochondrial (probable)
300	Nbv5.1tr6198832	1	-1	1	24	41	64	ACUCGAACUCACAAACUCUCAAUU	CAACCAGAGAUUGUGAGUUCGAGU	Cleavage	1	Putative uncharacterized protein orf121b n=1 Tax=Nicotiana tabacum RepID=Q5M9V3_TOBAC (probable)
300	Nbv5.1tr6241737	1	-1	1	19	1	19	ACUCGAACUCACAAACUCU	AGAGGUUGUGAGUUCGAGU	Cleavage	1	not determined by homology or low homology during annotation
300	Nbv5.1tr6223666	1	-1	1	24	538	561	ACUCGAACUCACAAACUCUCAAUU	AACCAAGAGGUUGUGAGUUCGAGU	Cleavage	1	uncharacterized protein LOC100799271 [Glycine max] (probable)
300	Nbv5.1tr6204790	1	-1	1	24	1698	1721	ACUCGAACUCACAAACUCUCAAUU	AGCCAAGAGGUUGUGAGUUCGAGU	Cleavage	1	DNA repair protein recA homolog 2, mitochondrial (probable)
300	Nbv5.1tr6222588	1	-1	1	24	1408	1431	ACUCGAACUCACAAACUCUCAAUU	CAACCAGAGGUUGUGAGUUCGAGU	Cleavage	1	F-box only protein 6 (probable)
300	Nbv5.1tr6213166	1	-1	1	24	2271	2294	ACUCGAACUCACAAACUCUCAAUU	UACCAAGAGGUUGUGAGUUCGAGU	Cleavage	1	Mitogen-activated protein kinase kinase kinase ANP1 (probable)
31	Nbv5.1tr6202355	1	-1	1	22	17	38	UGACCCAGAAAAGUGACGGACU	AGUCCGUCGCUUUUCUGGGUCA	Cleavage	1	Retrovirus-related Pol polyprotein from transposon 17.6 (probable)
310	Nbv5.1tr6201760	1	-1	1	21	1779	1799	AGAAUAGAAGAGUCCGUCGAC	GCCAACGGACUCUUCUAUUCU	Cleavage	1	Ethylene-responsive transcription factor ERF106 (probable)
312	Nbv5.1tr6243293	1	-1	1	24	319	342	AUGAUAAGAAUGAACCUUGGGCCU	AGGUCCAAGGUUCAUUCUUAUCAG	Cleavage	1	not determined by homology or low homology during annotation
314	Nbv5.1tr6225655	1	-1	1	21	740	760	UUGUGAGACAAAAAGAAGCCU	AGGUUUCUUUUUGUCUCACAA	Cleavage	1	Autophagy-related protein 8i (probable)
314	Nbv5.1tr6214031	1	-1	1	21	2477	2497	UUGUGAGACAAAAAGAAGCCU	AGGCUCCUUUUUGUCUCACAA	Cleavage	1	Uncharacterized protein sll0103 (probable)
314	Nbv5.1tr6214029	1	-1	1	21	2477	2497	UUGUGAGACAAAAAGAAGCCU	AGGCUCCUUUUUGUCUCACAA	Cleavage	1	Uncharacterized protein sll0103 (probable)
314	Nbv5.1tr6214030	1	-1	1	21	2624	2644	UUGUGAGACAAAAAGAAGCCU	AGGCUCCUUUUUGUCUCACAA	Cleavage	1	Uncharacterized protein sll0103 (probable)
316	Nbv5.1tr6242740	1	-1	1	24	326	349	GUCUUUCGGAAACAGUCUCUCAAC	GUAAAGAGGCUGUUUCCGAAAGAC	Cleavage	1	not determined by homology or low homology during annotation
35	Nbv5.1tr6221404	1	-1	1	24	2271	2294	AGGGAUAAGGUCUGCAUACAUACU	AGUGUGUACGCAGACCUUAUCCCU	Cleavage	1	Putative uncharacterized protein n=1 Tax=Vitis vinifera RepID=F6HQ43_VITVI (probable)
35	Nbv5.1tr6226455	1	-1	1	24	31	54	AGGGAUAAGGUCUGCAUACAUACU	AGUGUGUACGCAGACCUUAUCCCU	Cleavage	1	Linoleate 13S-lipoxygenase 3-1, chloroplastic (probable)
35	Nbv5.1tr6235991	1	-1	1	24	1505	1528	AGGGAUAAGGUCUGCAUACAUACU	AGUGCGUACGCAGACCUUAUCCCU	Cleavage	1	Chlorophyll a-b binding protein P4, chloroplastic (probable)
42	Nbv5.1tr6220854	1	-1	1	24	422	445	UCUGAUUCUCAACACCUGAAGCCU	AAUCAUCAGCUGUUGAGAAUCAGA	Cleavage	1	Transcription factor BIM1 (probable)
42	Nbv5.1tr6234395	1	-1	1	24	1310	1333	UCUGAUUCUCAACACCUGAAGCCU	AAUCAUCAGCUGUUGAGAAUCAGA	Cleavage	1	Transcription factor BIM1 (probable)
45	Nbv5.1tr6235304	1	-1	1	23	124	146	UACCCUGGGAUAGAGAGACUGUU	AACAGCCUCUCUAUCCCAGGGUA	Cleavage	1	not determined by homology or low homology during annotation
45	Nbv5.1tr6243009	1	-1	1	23	23	45	UACCCUGGGAUAGAGAGACUGUU	AACGGCCUCUCUAUCCCAGGGUA	Cleavage	1	not determined by homology or low homology during annotation
54	Nbv5.1tr6201760	1	-1	1	22	1778	1799	AGAAUAGAAGAGUCCGUCGACU	AGCCAACGGACUCUUCUAUUCU	Cleavage	1	Ethylene-responsive transcription factor ERF106 (probable)
60	Nbv5.1tr6238056	1	-1	1	24	2	25	AUCAGGGUUGUAGGAUAGAGGCCC	GGGCCCCUAUCCUACAACCCUGAU	Cleavage	1	Polyprotein, putative n=1 Tax=Solanum demissum RepID=Q6L4B3_SOLDE (probable)
60	Nbv5.1tr6232676	1	-1	1	24	105	128	AUCAGGGUUGUAGGAUAGAGGCCC	GGGCCCCUAUCCUACAACCCUGAU	Cleavage	1	Polyprotein, putative n=1 Tax=Solanum demissum RepID=Q6L4B3_SOLDE (probable)
60	Nbv5.1tr6232979	1	-1	1	24	52	75	AUCAGGGUUGUAGGAUAGAGGCCC	GGGCCCCUAUCCUACAACCCUGAU	Cleavage	1	not determined by homology or low homology during annotation
60	Nbv5.1tr6232677	1	-1	1	24	118	141	AUCAGGGUUGUAGGAUAGAGGCCC	GGGCCCCUAUCCUACAACCCUGAU	Cleavage	1	Polyprotein, putative n=1 Tax=Solanum demissum RepID=Q6L4B3_SOLDE (probable)
60	Nbv5.1tr6243469	1	-1	1	24	38	61	AUCAGGGUUGUAGGAUAGAGGCCC	GGGCCCCUAUCCUACAACCCUGAU	Cleavage	1	Polyprotein, putative n=1 Tax=Solanum demissum RepID=Q6L4B3_SOLDE (probable)
60	Nbv5.1tr6241787	1	-1	1	24	297	320	AUCAGGGUUGUAGGAUAGAGGCCC	GGGCCCCUAUCCUACAACCCUGAU	Cleavage	1	Polyprotein, putative n=1 Tax=Solanum demissum RepID=Q6L4B3_SOLDE (probable)
60	Nbv5.1tr6235401	1	-1	1	24	16	39	AUCAGGGUUGUAGGAUAGAGGCCC	GGGUCCCUAUCCUACAACCCUGAU	Cleavage	1	Polyprotein, putative n=1 Tax=Solanum demissum RepID=Q6L4B3_SOLDE (probable)
60	Nbv5.1tr6237986	1	-1	1	24	74	97	AUCAGGGUUGUAGGAUAGAGGCCC	GGGCUCCUAUCCUACAACCCUGAU	Cleavage	1	Polyprotein, putative n=1 Tax=Solanum demissum RepID=Q6L4B3_SOLDE (probable)
60	Nbv5.1tr6231873	1	-1	1	24	77	100	AUCAGGGUUGUAGGAUAGAGGCCC	GGGUCCCUAUCCUACAACCCUGAU	Cleavage	1	Polyprotein, putative n=1 Tax=Solanum demissum RepID=Q6L4B3_SOLDE (probable)
60	Nbv5.1tr6237934	1	-1	1	24	7	30	AUCAGGGUUGUAGGAUAGAGGCCC	GGGCUCCUAUCCUACAACCCUGAU	Cleavage	1	Polyprotein, putative n=1 Tax=Solanum demissum RepID=Q6L4B3_SOLDE (probable)
60	Nbv5.1tr6237138	1	-1	1	24	42	65	AUCAGGGUUGUAGGAUAGAGGCCC	GGGUCCCUAUCCUACAACCCUGAU	Cleavage	1	Putative uncharacterized transposon-derived protein F52C9.6 (probable)
60	Nbv5.1tr6243622	1	-1	1	24	41	65	AUCAGGGUUGUAGGAUAGAGGC-CC	GGAGCCCCUAUCCUACAACCCUGAU	Cleavage	1	Polyprotein, putative n=1 Tax=Solanum demissum RepID=Q6L4B3_SOLDE (probable)
60	Nbv5.1tr6243472	1	-1	1	24	64	88	AUCAGGGUUGUAGGAUAGAGGC-CC	GGAGCCCCUAUCCUACAACCCUGAU	Cleavage	1	Polyprotein, putative n=1 Tax=Solanum demissum RepID=Q6L4B3_SOLDE (probable)
60	Nbv5.1tr6200106	1	-1	1	24	96	120	AUCAGGGUUGUAGGAUAGAGG-CCC	GGGACCCCUAUCCUACAACCCUGAU	Cleavage	1	Polyprotein, putative n=1 Tax=Solanum demissum RepID=Q6L4B3_SOLDE (probable)
60	Nbv5.1tr6243594	1	-1	1	24	67	91	AUCAGGGUUGUAGGAUAGAGGC-CC	GGAGCCCCUAUCCUACAACCCUGAU	Cleavage	1	Polyprotein, putative n=1 Tax=Solanum demissum RepID=Q6L4B3_SOLDE (probable)
60	Nbv5.1tr6241165	1	-1	1	24	97	121	AUCAGGGUUGUAGGAUAGAGGC-CC	GGAGCCCCUAUCCUACAACCCUGAU	Cleavage	1	Polyprotein, putative n=1 Tax=Solanum demissum RepID=Q6L4B3_SOLDE (probable)
60	Nbv5.1tr6200198	1	-1	1	24	68	92	AUCAGGGUUGUAGGAUAGAGGC-CC	GGAGCCCCUAUCCUACAACCCUGAU	Cleavage	1	Polyprotein, putative n=1 Tax=Solanum demissum RepID=Q6L4B3_SOLDE (probable)
60	Nbv5.1tr6200028	1	-1	1	24	28	52	AUCAGGGUUGUAGGAUAGAGGC-CC	GGAGCCCCUAUCCUACAACCCUGAU	Cleavage	1	Polyprotein, putative n=1 Tax=Solanum demissum RepID=Q6L4B3_SOLDE (probable)
60	Nbv5.1tr6243609	1	-1	1	24	29	53	AUCAGGGUUGUAGGAUAGAGGC-CC	GGAGCCCCUAUCCUACAACCCUGAU	Cleavage	1	Polyprotein, putative n=1 Tax=Solanum demissum RepID=Q6L4B3_SOLDE (probable)
60	Nbv5.1tr6237645	1	-1	1	24	78	102	AUCAGGGUUGUAGGAUAGAGGC-CC	GGAGCCCCUAUCCUACAACCCUGAU	Cleavage	1	Putative reverse transcriptase, identical n=1 Tax=Solanum demissum RepID=Q6L4A6_SOLDE (probable)
60	Nbv5.1tr6200519	1	-1	1	24	97	121	AUCAGGGUUGUAGGAUAGAGGC-CC	GGAGCCCCUAUCCUACAACCCUGAU	Cleavage	1	Polyprotein, putative n=1 Tax=Solanum demissum RepID=Q6L4B3_SOLDE (probable)
60	Nbv5.1tr6238060	1	-1	1	24	227	251	AUCAGGGUUGUAGGAUAGAGGC-CC	GGAGCCCCUAUCCUACAACCCUGAU	Cleavage	2	not determined by homology or low homology during annotation
60	Nbv5.1tr6243258	1	-1	1	24	36	60	AUCAGGGUUGUAGGAUAGAGG-CCC	GGGACCCCUAUCCUACAACCCUGAU	Cleavage	1	Putative reverse transcriptase, identical n=1 Tax=Solanum demissum RepID=Q6L4A6_SOLDE (probable)
60	Nbv5.1tr6200867	1	-1	1	24	234	258	AUCAGGGUUGUAGGAUAGAGGC-CC	GGAGCCCCUAUCCUACAACCCUGAU	Cleavage	1	Polyprotein, putative n=1 Tax=Solanum demissum RepID=Q6L4B3_SOLDE (probable)
60	Nbv5.1tr6231942	1	-1	1	24	46	70	AUCAGGGUUGUAGGAUAGAGGC-CC	GGAGCCCCUAUCCUACAACCCUGAU	Cleavage	1	Polyprotein, putative n=1 Tax=Solanum demissum RepID=Q6L4B3_SOLDE (probable)
60	Nbv5.1tr6237720	1	-1	1	24	49	73	AUCAGGGUUGUAGGAUAGAGGC-CC	GGAGCCCCUAUCCUACAACCCUGAU	Cleavage	1	Putative reverse transcriptase, identical n=1 Tax=Solanum demissum RepID=Q6L4A6_SOLDE (probable)
60	Nbv5.1tr6243443	1	-1	1	24	77	101	AUCAGGGUUGUAGGAUAGAGGC-CC	GGAGCCCCUAUCCUACAACCCUGAU	Cleavage	1	Polyprotein, putative n=1 Tax=Solanum demissum RepID=Q6L4B3_SOLDE (probable)
60	Nbv5.1tr6241364	1	-1	1	24	264	288	AUCAGGGUUGUAGGAUAGAGGC-CC	GGAGCCCCUAUCCUACAACCCUGAU	Cleavage	1	Polyprotein, putative n=1 Tax=Solanum demissum RepID=Q6L4B3_SOLDE (probable)
60	Nbv5.1tr6233538	1	-1	1	24	1623	1647	AUCAGGGUUGUAGGAUAGAGGC-CC	GGAGCCCCUAUCCUACAACCCUGAU	Cleavage	1	Ribosomal RNA small subunit methyltransferase NEP1 (probable)
60	Nbv5.1tr6237833	1	-1	1	24	20	44	AUCAGGGUUGUAGGAUAGAGGC-CC	GGAGCCCCUAUCCUACAACCCUGAU	Cleavage	1	Integrase core domain containing protein n=7 Tax=Solanum RepID=Q0KIN0_SOLDE (probable)
60	Nbv5.1tr6241616	1	-1	1	24	112	135	AUCAGGGUUGUAGGAUAGAGGCCC	UGGUCCCUAUCCUACAACCCUGAU	Cleavage	1	Polyprotein, putative n=1 Tax=Solanum demissum RepID=Q6L4B3_SOLDE (probable)
60	Nbv5.1tr6241092	1	-1	1	24	33	56	AUCAGGGUUGUAGGAUAGAGGCCC	GAGCCCCUAUCCUACAACCCUGAU	Cleavage	1	Polyprotein, putative n=1 Tax=Solanum demissum RepID=Q6L4B3_SOLDE (probable)
60	Nbv5.1tr6237765	1	-1	1	24	73	96	AUCAGGGUUGUAGGAUAGAGGCCC	GAGCCCCUAUCCUACAACCCUGAU	Cleavage	1	Putative reverse transcriptase, identical n=1 Tax=Solanum demissum RepID=Q6L4A6_SOLDE (probable)
60	Nbv5.1tr6243551	1	-1	1	24	67	90	AUCAGGGUUGUAGGAUAGAGGCCC	GAGCCCCUAUCCUACAACCCUGAU	Cleavage	1	Polyprotein, putative n=1 Tax=Solanum demissum RepID=Q6L4B3_SOLDE (probable)
60	Nbv5.1tr6241757	1	-1	1	24	272	295	AUCAGGGUUGUAGGAUAGAGGCCC	GGGCACCUAUCCUACAACCCUGAU	Cleavage	1	Polyprotein, putative n=1 Tax=Solanum demissum RepID=Q6L4B3_SOLDE (probable)
60	Nbv5.1tr6200449	1	-1	1	23	1	23	AUCAGGGUUGUAGGAUAGAGGCC	AGCCCCUAUCCUACAACCCUGAU	Cleavage	1	Polyprotein, putative n=1 Tax=Solanum demissum RepID=Q6L4B3_SOLDE (probable)
60	Nbv5.1tr6241539	1	-1	1	22	1	22	AUCAGGGUUGUAGGAUAGAGGC	GCCCCUAUCCUACAACCCUGAU	Cleavage	1	Polyprotein, putative n=1 Tax=Solanum demissum RepID=Q6L4B3_SOLDE (probable)
60	Nbv5.1tr6199538	1	-1	1	24	16	39	AUCAGGGUUGUAGGAUAGAGGCCC	AAGCCCCUAUCCUACAACCCUGAU	Cleavage	1	Putative methyltransferase family protein n=1 Tax=Solanum demissum RepID=Q6L3P1_SOLDE (probable)
60	Nbv5.1tr6228036	1	-1	1	24	78	101	AUCAGGGUUGUAGGAUAGAGGCCC	AAGCCCCUAUCCUACAACCCUGAU	Cleavage	1	Polyprotein, putative n=1 Tax=Solanum demissum RepID=Q6L4B3_SOLDE (probable)
60	Nbv5.1tr6241742	1	-1	1	24	102	125	AUCAGGGUUGUAGGAUAGAGGCCC	UAGCCCCUAUCCUACAACCCUGAU	Cleavage	1	Polyprotein, putative n=1 Tax=Solanum demissum RepID=Q6L4B3_SOLDE (probable)
60	Nbv5.1tr6227413	1	-1	1	24	297	320	AUCAGGGUUGUAGGAUAGAGGCCC	AAGCCCCUAUCCUACAACCCUGAU	Cleavage	1	not determined by homology or low homology during annotation
60	Nbv5.1tr6200445	1	-1	1	21	1	21	AUCAGGGUUGUAGGAUAGAGG	CCCCUAUCCUACAACCCUGAU	Cleavage	1	Polyprotein, putative n=1 Tax=Solanum demissum RepID=Q6L4B3_SOLDE (probable)
60	Nbv5.1tr6237950	1	-1	1	24	86	109	AUCAGGGUUGUAGGAUAGAGGCCC	UAACCCCUAUCCUACAACCCUGAU	Cleavage	1	Polyprotein, putative n=1 Tax=Solanum demissum RepID=Q6L4B3_SOLDE (probable)
60	Nbv5.1tr6221686	1	-1	1	24	210	233	AUCAGGGUUGUAGGAUAGAGGCCC	AAACCCCUAUCCUACAACCCUGAU	Cleavage	1	not determined by homology or low homology during annotation
64	Nbv5.1tr6232273	1	-1	1	22	357	378	UUGGUCCUAGUAUUCCUCUGGC	GCAGGAGGAAUACUAGGACCAA	Cleavage	1	Polyprotein (Fragment) n=5 Tax=Ananas comosus RepID=B4YF12_ANACO (probable)
72	Nbv5.1tr6231441	1	-1	1	24	270	293	AAUUCGAACUCACAACCUCUUGGU	ACCAAGAGGUUGUGAGUUCGAAUC	Cleavage	1	not determined by homology or low homology during annotation
72	Nbv5.1tr6219288	1	-1	1	24	168	191	AAUUCGAACUCACAACCUCUUGGU	ACCGAGAGGUUGUGAGUUCGAAUC	Cleavage	1	not determined by homology or low homology during annotation
72	Nbv5.1tr6234650	1	-1	1	24	1188	1211	AAUUCGAACUCACAACCUCUUGGU	AUCAAGAGGUUGUGAGUUCGAAUC	Cleavage	1	Mortality factor 4-like protein 1 (probable)
72	Nbv5.1tr6240371	1	-1	1	24	19	42	AAUUCGAACUCACAACCUCUUGGU	AUCGAGAGGUUGUGAGUUCGAAUC	Cleavage	1	not determined by homology or low homology during annotation
72	Nbv5.1tr6244154	1	-1	1	24	1759	1782	AAUUCGAACUCACAACCUCUUGGU	AUCGAGAGGUUGUGAGUUCGAAUC	Cleavage	1	Zinc finger A20 and AN1 domain-containing stress-associated protein 8 (probable)
8	Nbv5.1tr6243398	1	-1	1	24	830	853	AUGAAAAGAAUGAACCUUGGGCCU	AGGCCCAAUGUUCAUUCUUUUCAU	Cleavage	1	Heat stress transcription factor B-2b (probable)
8	Nbv5.1tr6222620	1	-1	1	24	151	174	AUGAAAAGAAUGAACCUUGGGCCU	GGGGACAAAGUUCAUUCUUUUCAU	Cleavage	1	Protein ASPARTIC PROTEASE IN GUARD CELL 1 (probable)
87	Nbv5.1tr6200264	1	-1	1	24	151	174	AAUAUGUAGACGAGCCUUGCCCCU	AGGGGUAAGGCUCGUCUACAUAUU	Cleavage	1	not determined by homology or low homology during annotation
87	Nbv5.1tr6241064	1	-1	1	24	97	120	AAUAUGUAGACGAGCCUUGCCCCU	AGGGGUAAGGCUCGUCUACAUAUU	Cleavage	1	not determined by homology or low homology during annotation
87	Nbv5.1tr6243322	1	-1	1	24	276	299	AAUAUGUAGACGAGCCUUGCCCCU	AGGGGUAAGGCUCGUCUACAUAUU	Cleavage	1	not determined by homology or low homology during annotation
87	Nbv5.1tr6232743	1	-1	1	24	110	133	AAUAUGUAGACGAGCCUUGCCCCU	AGGGGUAAGGCUCGUCUACAUAUU	Cleavage	1	Putative reverse transcriptase, identical n=1 Tax=Solanum demissum RepID=Q6L4A6_SOLDE (probable)
87	Nbv5.1tr6233038	1	-1	1	24	140	163	AAUAUGUAGACGAGCCUUGCCCCU	AGGGGUAAGGCUCGUCUACAUAUU	Cleavage	1	not determined by homology or low homology during annotation
87	Nbv5.1tr6224652	1	-1	1	24	16	39	AAUAUGUAGACGAGCCUUGCCCCU	AGGGGUAAGGCUCGUCUACAUAUU	Cleavage	1	not determined by homology or low homology during annotation
87	Nbv5.1tr6228276	1	-1	1	24	181	204	AAUAUGUAGACGAGCCUUGCCCCU	AGGGGUAAGGCUCGUCUACAUAUU	Cleavage	1	not determined by homology or low homology during annotation
87	Nbv5.1tr6199904	1	-1	1	24	413	436	AAUAUGUAGACGAGCCUUGCCCCU	AGGGGUAAGGCUCGUCUACAUAUU	Cleavage	1	not determined by homology or low homology during annotation
87	Nbv5.1tr6232585	1	-1	1	24	171	194	AAUAUGUAGACGAGCCUUGCCCCU	AGGGGUAAGGCUCGUCUACAUAUU	Cleavage	2	not determined by homology or low homology during annotation
87	Nbv5.1tr6237502	1	-1	1	24	339	362	AAUAUGUAGACGAGCCUUGCCCCU	AGGGGUAAGGCUCGUCUACAUAUU	Cleavage	1	60S ribosomal protein L6, mitochondrial (probable)
87	Nbv5.1tr6232664	1	-1	1	24	649	672	AAUAUGUAGACGAGCCUUGCCCCU	AGGGGUAAGGCUCGUCUACAUAUU	Cleavage	1	Putative uncharacterized protein n=2 Tax=Vitis vinifera RepID=F6H2T1_VITVI (probable)
87	Nbv5.1tr6243025	1	-1	1	24	664	687	AAUAUGUAGACGAGCCUUGCCCCU	AGGGGUAAGGCUCGUCUACAUAUU	Cleavage	1	not determined by homology or low homology during annotation
87	Nbv5.1tr6231197	1	-1	1	24	234	257	AAUAUGUAGACGAGCCUUGCCCCU	AGGGGUAAGGCUCGUCUACAUAUU	Cleavage	1	not determined by homology or low homology during annotation
87	Nbv5.1tr6200608	1	-1	1	24	29	52	AAUAUGUAGACGAGCCUUGCCCCU	AGGGGUAAGGCUCGUCUACAUAUU	Cleavage	1	Putative uncharacterized protein n=1 Tax=Vitis vinifera RepID=A5B8Q2_VITVI (probable)
87	Nbv5.1tr6235789	1	-1	1	24	5	28	AAUAUGUAGACGAGCCUUGCCCCU	AGGGGUAAGGCUCGUCUACAUAUU	Cleavage	1	F-box/LRR-repeat protein At2g43260 (probable)
87	Nbv5.1tr6243449	1	-1	1	24	81	104	AAUAUGUAGACGAGCCUUGCCCCU	AGGGGUAAGGCUCGUCUACAUAUU	Cleavage	1	CWF19-like protein 2 (probable)
87	Nbv5.1tr6230020	1	-1	1	24	204	227	AAUAUGUAGACGAGCCUUGCCCCU	AGGGGUAAGGCUCGUCUACAUAUU	Cleavage	1	Probable galacturonosyltransferase 3 (probable)
87	Nbv5.1tr6226215	1	-1	1	24	1247	1270	AAUAUGUAGACGAGCCUUGCCCCU	AGGGGUAAGGCUCGUCUACAUAUU	Cleavage	1	ELMO domain-containing protein A (probable)
87	Nbv5.1tr6232834	1	-1	1	24	1414	1437	AAUAUGUAGACGAGCCUUGCCCCU	AGGGGUAAGGCUCGUCUACAUAUU	Cleavage	1	Putative uncharacterized protein n=2 Tax=Vitis vinifera RepID=D7SY19_VITVI (probable)
87	Nbv5.1tr6236967	1	-1	1	24	1204	1227	AAUAUGUAGACGAGCCUUGCCCCU	AGGGGUAAGGCUCGUCUACAUAUU	Cleavage	1	Imidazoleglycerol-phosphate dehydratase (probable)
87	Nbv5.1tr6232245	1	-1	1	24	11	34	AAUAUGUAGACGAGCCUUGCCCCU	AGGGGUAAGGCUCGUCUACAUAUU	Cleavage	1	Putative ribonuclease H protein At1g65750 (probable)
87	Nbv5.1tr6243524	1	-1	1	24	1434	1457	AAUAUGUAGACGAGCCUUGCCCCU	AGGGGUAAGGCUCGUCUACAUAUU	Cleavage	1	Retrovirus-related Pol polyprotein from type-1 retrotransposable element R2 (probable)
87	Nbv5.1tr6199670	1	-1	1	24	1932	1955	AAUAUGUAGACGAGCCUUGCCCCU	AGGGGUAAGGCUCGUCUACAUAUU	Cleavage	1	Nitrate transporter 1.5 (probable)
87	Nbv5.1tr6243402	1	-1	1	24	1647	1670	AAUAUGUAGACGAGCCUUGCCCCU	AGGGGUAAGGCUCGUCUACAUAUU	Cleavage	1	Ribosomal RNA small subunit methyltransferase H (probable)
87	Nbv5.1tr6231533	1	-1	1	24	1647	1670	AAUAUGUAGACGAGCCUUGCCCCU	AGGGGUAAGGCUCGUCUACAUAUU	Cleavage	1	Ribosomal RNA small subunit methyltransferase H (probable)
87	Nbv5.1tr6200340	1	-1	1	24	2350	2373	AAUAUGUAGACGAGCCUUGCCCCU	AGGGGUAAGGCUCGUCUACAUAUU	Cleavage	1	not determined by homology or low homology during annotation
87	Nbv5.1tr6231196	1	-1	1	24	2017	2040	AAUAUGUAGACGAGCCUUGCCCCU	AGGGGUAAGGCUCGUCUACAUAUU	Cleavage	1	Amino acid permease 3 (probable)
87	Nbv5.1tr6229573	1	-1	1	24	172	195	AAUAUGUAGACGAGCCUUGCCCCU	AGGGGUAAGGCUCGUCUACAUAUU	Cleavage	1	Putative RNA-binding protein ylmH (probable)
87	Nbv5.1tr6245709	1	-1	1	24	3222	3245	AAUAUGUAGACGAGCCUUGCCCCU	AGGGGUAAGGCUCGUCUACAUAUU	Cleavage	1	Probable RNA-directed DNA polymerase from transposon BS (probable)
87	Nbv5.1tr6233336	1	-1	1	24	2	25	AAUAUGUAGACGAGCCUUGCCCCU	AGGGGUAAGGCUCGUCUACAUAUU	Cleavage	1	UPI0002338B7A related cluster n=1 Tax=unknown RepID=UPI0002338B7A (probable)
87	Nbv5.1tr6233430	1	-1	1	24	4970	4993	AAUAUGUAGACGAGCCUUGCCCCU	AGGGGUAAGGCUCGUCUACAUAUU	Cleavage	1	Putative disease resistance RPP13-like protein 1 (probable)
87	Nbv5.1tr6235979	1	-1	1	24	95	118	AAUAUGUAGACGAGCCUUGCCCCU	AGAGGUAAGGCUCGUCUACAUAUU	Cleavage	1	not determined by homology or low homology during annotation
87	Nbv5.1tr6200200	1	-1	1	24	79	102	AAUAUGUAGACGAGCCUUGCCCCU	AGAGGUAAGGCUCGUCUACAUAUU	Cleavage	1	not determined by homology or low homology during annotation
87	Nbv5.1tr6205804	1	-1	1	24	959	982	AAUAUGUAGACGAGCCUUGCCCCU	AGGGAUAAGGCUCGUCUACAUAUU	Cleavage	1	Predicted protein n=1 Tax=Populus trichocarpa RepID=B9HLG8_POPTR (probable)
87	Nbv5.1tr6229681	1	-1	1	24	1207	1230	AAUAUGUAGACGAGCCUUGCCCCU	AGGGCUAAGGCUCGUCUACAUAUU	Cleavage	1	Eukaryotic translation initiation factor 3 subunit H (similar to)
87	Nbv5.1tr6200216	1	-1	1	24	993	1016	AAUAUGUAGACGAGCCUUGCCCCU	AGGGAUAAGGCUCGUCUACAUAUU	Cleavage	1	Putative uncharacterized protein n=1 Tax=Ricinus communis RepID=B9SN09_RICCO (probable)
87	Nbv5.1tr6236170	1	-1	1	24	4162	4185	AAUAUGUAGACGAGCCUUGCCCCU	AGGCGUAAGGCUCGUCUACAUAUU	Cleavage	1	Putative pentatricopeptide repeat-containing protein At1g12700, mitochondrial (probable)
87	Nbv5.1tr6235148	1	-1	1	24	200	223	AAUAUGUAGACGAGCCUUGCCCCU	UAGGGUAAGGCUCGUCUACAUAUU	Cleavage	1	not determined by homology or low homology during annotation
95	Nbv5.1tr6207165	1	-1	1	22	998	1019	UUCCUCGAUUCUCAACCGGACG	CGUUCGGUUGAGAAUCGAGGAA	Cleavage	1	Retrovirus-related Pol polyprotein from transposon TNT 1-94 (probable)
104	Nbv5.1tr6231182	1.5	-1	1	22	468	489	UUCCCAUUCCGUGCUGUCCACU	AGUGGACAGCACAGAAUGGGAA	Translation	1	Putative uncharacterized protein n=5 Tax=Vitis vinifera RepID=A5BCE4_VITVI (probable)
108	Nbv5.1tr6212451	1.5	-1	1	24	360	383	AGGGAUAAGAUCUGCGUACAUACU	AGUAUGUACGCAGAUCUUACCCCU	Cleavage	1	Transcription factor TCP13 (probable)
108	Nbv5.1tr6221163	1.5	-1	1	24	1938	1961	AGGGAUAAGAUCUGCGUACAUACU	AGUAUGUACGCAGAUCUUACCCCU	Cleavage	1	Probable protein phosphatase 2C 33 (probable)
108	Nbv5.1tr6230620	1.5	-1	1	24	1548	1571	AGGGAUAAGAUCUGCGUACAUACU	AGUAUGUACGCAGAUCUUACCCCU	Cleavage	1	Receptor-like protein kinase HERK 1 (probable)
108	Nbv5.1tr6240732	1.5	-1	1	24	594	617	AGGGAUAAGAUCUGCGUACAUACU	AGUAUGUACGCAGAUCUUACCCCU	Cleavage	1	not determined by homology or low homology during annotation
108	Nbv5.1tr6229740	1.5	-1	1	24	2439	2462	AGGGAUAAGAUCUGCGUACAUACU	AGUGUGUACGCAGAUCUUACCCCU	Cleavage	1	Transmembrane protein 214-A (probable)
108	Nbv5.1tr6221404	1.5	-1	1	24	2271	2294	AGGGAUAAGAUCUGCGUACAUACU	AGUGUGUACGCAGACCUUAUCCCU	Translation	1	Putative uncharacterized protein n=1 Tax=Vitis vinifera RepID=F6HQ43_VITVI (probable)
108	Nbv5.1tr6226455	1.5	-1	1	24	31	54	AGGGAUAAGAUCUGCGUACAUACU	AGUGUGUACGCAGACCUUAUCCCU	Translation	1	Linoleate 13S-lipoxygenase 3-1, chloroplastic (probable)
108	Nbv5.1tr6242740	1.5	-1	1	24	292	315	AGGGAUAAGAUCUGCGUACAUACU	AGUGUGUACGCAGAUCUUACCCCU	Cleavage	1	not determined by homology or low homology during annotation
108	Nbv5.1tr6229044	1.5	-1	1	24	207	230	AGGGAUAAGAUCUGCGUACAUACU	AGUGUGUACGCAAAUCUUAUCCCU	Cleavage	1	not determined by homology or low homology during annotation
108	Nbv5.1tr6235991	1.5	-1	1	24	1505	1528	AGGGAUAAGAUCUGCGUACAUACU	AGUGCGUACGCAGACCUUAUCCCU	Translation	1	Chlorophyll a-b binding protein P4, chloroplastic (probable)
11	Nbv5.1tr6215770	1.5	-1	1	22	345	366	UUUGGGUUUAGGAACUUGCACC	AAUGCAAGUUCCUAAAUCCAAA	Cleavage	1	Retrovirus-related Pol polyprotein from transposon TNT 1-94 (probable)
112	Nbv5.1tr6203846	1.5	-1	1	24	100	123	AAGACUCGAACUCACAACCUCUCU	UGAGAGGUUGUGAGUUCGAGCCUU	Cleavage	1	not determined by homology or low homology during annotation
112	Nbv5.1tr6233029	1.5	-1	1	24	29	52	AAGACUCGAACUCACAACCUCUCU	CGAGAGGUUGUAAGUUCGAGUCUU	Cleavage	1	not determined by homology or low homology during annotation
112	Nbv5.1tr6231212	1.5	-1	1	24	2029	2052	AAGACUCGAACUCACAACCUCUCU	UGAGAGGUUGUAAGUUCGAGUCUU	Cleavage	1	Glutamate decarboxylase (probable)
112	Nbv5.1tr6229381	1.5	-1	1	24	32	55	AAGACUCGAACUCACAACCUCUCU	CGAGUGGUUGUGAGUUUGAGUCUU	Cleavage	1	not determined by homology or low homology during annotation
112	Nbv5.1tr6204790	1.5	-1	1	24	1698	1724	AAGACUCGAACUCACAACCUCU---CU	AGCCAAGAGGUUGUGAGUUCGAGUCAU	Cleavage	1	DNA repair protein recA homolog 2, mitochondrial (probable)
113	Nbv5.1tr6232273	1.5	-1	1	22	185	206	UUUGUCUGUAAAAUAUUGCCCU	GGGGCAAUAUUUUACAGAAAAA	Cleavage	1	Polyprotein (Fragment) n=5 Tax=Ananas comosus RepID=B4YF12_ANACO (probable)
121	Nbv5.1tr6224543	1.5	-1	1	24	414	437	AUACCCAGGACUCGAACCCGAGAC	GUUUCGGGUUCGAGCCCUGGGUAU	Translation	1	Flavonol synthase/flavanone 3-hydroxylase (probable)
124	Nbv5.1tr6198274	1.5	-1	1	24	8	31	AAGAACAUGUAGUCCUGAAGUCCU	AGGACUUCAGGACUACAUGUCCUU	Cleavage	1	not determined by homology or low homology during annotation
13	Nbv5.1tr6232585	1.5	-1	1	24	171	194	AAUAUGUAGACAAGCCUUAUCCCU	AGGGGUAAGGCUCGUCUACAUAUU	Cleavage	2	not determined by homology or low homology during annotation
13	Nbv5.1tr6231006	1.5	-1	1	24	37	60	AAUAUGUAGACAAGCCUUAUCCCU	AGGGGUAAGGCUUGUCUAUAUAUU	Cleavage	1	Regulatory protein NPR3 (probable)
13	Nbv5.1tr6230953	1.5	-1	1	24	557	580	AAUAUGUAGACAAGCCUUAUCCCU	AGGGGUAAGGCUUGUCUAUAUAUU	Cleavage	1	Putative uncharacterized protein n=1 Tax=Vitis vinifera RepID=A5AU02_VITVI (probable)
13	Nbv5.1tr6205804	1.5	-1	1	24	959	982	AAUAUGUAGACAAGCCUUAUCCCU	AGGGAUAAGGCUCGUCUACAUAUU	Cleavage	1	Predicted protein n=1 Tax=Populus trichocarpa RepID=B9HLG8_POPTR (probable)
13	Nbv5.1tr6200216	1.5	-1	1	24	993	1016	AAUAUGUAGACAAGCCUUAUCCCU	AGGGAUAAGGCUCGUCUACAUAUU	Cleavage	1	Putative uncharacterized protein n=1 Tax=Ricinus communis RepID=B9SN09_RICCO (probable)
13	Nbv5.1tr6240918	1.5	-1	1	24	68	91	AAUAUGUAGACAAGCCUUAUCCCU	AGGGGUAAGGCAUGUCUACAUAUU	Cleavage	1	not determined by homology or low homology during annotation
13	Nbv5.1tr6200352	1.5	-1	1	24	173	196	AAUAUGUAGACAAGCCUUAUCCCU	AGGGGUAAGGCCUGUCUACAUAUU	Cleavage	1	not determined by homology or low homology during annotation
13	Nbv5.1tr6200264	1.5	-1	1	24	151	174	AAUAUGUAGACAAGCCUUAUCCCU	AGGGGUAAGGCUCGUCUACAUAUU	Cleavage	1	not determined by homology or low homology during annotation
13	Nbv5.1tr6241064	1.5	-1	1	24	97	120	AAUAUGUAGACAAGCCUUAUCCCU	AGGGGUAAGGCUCGUCUACAUAUU	Cleavage	1	not determined by homology or low homology during annotation
13	Nbv5.1tr6243322	1.5	-1	1	24	276	299	AAUAUGUAGACAAGCCUUAUCCCU	AGGGGUAAGGCUCGUCUACAUAUU	Cleavage	1	not determined by homology or low homology during annotation
13	Nbv5.1tr6224300	1.5	-1	1	24	284	307	AAUAUGUAGACAAGCCUUAUCCCU	AGGGGUAAGGCCUGUCUACAUAUU	Cleavage	1	not determined by homology or low homology during annotation
13	Nbv5.1tr6232743	1.5	-1	1	24	110	133	AAUAUGUAGACAAGCCUUAUCCCU	AGGGGUAAGGCUCGUCUACAUAUU	Cleavage	1	Putative reverse transcriptase, identical n=1 Tax=Solanum demissum RepID=Q6L4A6_SOLDE (probable)
13	Nbv5.1tr6233038	1.5	-1	1	24	140	163	AAUAUGUAGACAAGCCUUAUCCCU	AGGGGUAAGGCUCGUCUACAUAUU	Cleavage	1	not determined by homology or low homology during annotation
13	Nbv5.1tr6243053	1.5	-1	1	24	191	214	AAUAUGUAGACAAGCCUUAUCCCU	AGGGGUAAGGCUUAUCUACAUAUU	Translation	1	not determined by homology or low homology during annotation
13	Nbv5.1tr6224652	1.5	-1	1	24	16	39	AAUAUGUAGACAAGCCUUAUCCCU	AGGGGUAAGGCUCGUCUACAUAUU	Cleavage	1	not determined by homology or low homology during annotation
13	Nbv5.1tr6228276	1.5	-1	1	24	181	204	AAUAUGUAGACAAGCCUUAUCCCU	AGGGGUAAGGCUCGUCUACAUAUU	Cleavage	1	not determined by homology or low homology during annotation
13	Nbv5.1tr6199904	1.5	-1	1	24	413	436	AAUAUGUAGACAAGCCUUAUCCCU	AGGGGUAAGGCUCGUCUACAUAUU	Cleavage	1	not determined by homology or low homology during annotation
13	Nbv5.1tr6237502	1.5	-1	1	24	339	362	AAUAUGUAGACAAGCCUUAUCCCU	AGGGGUAAGGCUCGUCUACAUAUU	Cleavage	1	60S ribosomal protein L6, mitochondrial (probable)
13	Nbv5.1tr6232664	1.5	-1	1	24	649	672	AAUAUGUAGACAAGCCUUAUCCCU	AGGGGUAAGGCUCGUCUACAUAUU	Cleavage	1	Putative uncharacterized protein n=2 Tax=Vitis vinifera RepID=F6H2T1_VITVI (probable)
13	Nbv5.1tr6243025	1.5	-1	1	24	664	687	AAUAUGUAGACAAGCCUUAUCCCU	AGGGGUAAGGCUCGUCUACAUAUU	Cleavage	1	not determined by homology or low homology during annotation
13	Nbv5.1tr6231197	1.5	-1	1	24	234	257	AAUAUGUAGACAAGCCUUAUCCCU	AGGGGUAAGGCUCGUCUACAUAUU	Cleavage	1	not determined by homology or low homology during annotation
13	Nbv5.1tr6200608	1.5	-1	1	24	29	52	AAUAUGUAGACAAGCCUUAUCCCU	AGGGGUAAGGCUCGUCUACAUAUU	Cleavage	1	Putative uncharacterized protein n=1 Tax=Vitis vinifera RepID=A5B8Q2_VITVI (probable)
13	Nbv5.1tr6235789	1.5	-1	1	24	5	28	AAUAUGUAGACAAGCCUUAUCCCU	AGGGGUAAGGCUCGUCUACAUAUU	Cleavage	1	F-box/LRR-repeat protein At2g43260 (probable)
13	Nbv5.1tr6243449	1.5	-1	1	24	81	104	AAUAUGUAGACAAGCCUUAUCCCU	AGGGGUAAGGCUCGUCUACAUAUU	Cleavage	1	CWF19-like protein 2 (probable)
13	Nbv5.1tr6230020	1.5	-1	1	24	204	227	AAUAUGUAGACAAGCCUUAUCCCU	AGGGGUAAGGCUCGUCUACAUAUU	Cleavage	1	Probable galacturonosyltransferase 3 (probable)
13	Nbv5.1tr6226215	1.5	-1	1	24	1247	1270	AAUAUGUAGACAAGCCUUAUCCCU	AGGGGUAAGGCUCGUCUACAUAUU	Cleavage	1	ELMO domain-containing protein A (probable)
13	Nbv5.1tr6232834	1.5	-1	1	24	1414	1437	AAUAUGUAGACAAGCCUUAUCCCU	AGGGGUAAGGCUCGUCUACAUAUU	Cleavage	1	Putative uncharacterized protein n=2 Tax=Vitis vinifera RepID=D7SY19_VITVI (probable)
13	Nbv5.1tr6236967	1.5	-1	1	24	1204	1227	AAUAUGUAGACAAGCCUUAUCCCU	AGGGGUAAGGCUCGUCUACAUAUU	Cleavage	1	Imidazoleglycerol-phosphate dehydratase (probable)
13	Nbv5.1tr6232245	1.5	-1	1	24	11	34	AAUAUGUAGACAAGCCUUAUCCCU	AGGGGUAAGGCUCGUCUACAUAUU	Cleavage	1	Putative ribonuclease H protein At1g65750 (probable)
13	Nbv5.1tr6243524	1.5	-1	1	24	1434	1457	AAUAUGUAGACAAGCCUUAUCCCU	AGGGGUAAGGCUCGUCUACAUAUU	Cleavage	1	Retrovirus-related Pol polyprotein from type-1 retrotransposable element R2 (probable)
13	Nbv5.1tr6199670	1.5	-1	1	24	1932	1955	AAUAUGUAGACAAGCCUUAUCCCU	AGGGGUAAGGCUCGUCUACAUAUU	Cleavage	1	Nitrate transporter 1.5 (probable)
13	Nbv5.1tr6243402	1.5	-1	1	24	1647	1670	AAUAUGUAGACAAGCCUUAUCCCU	AGGGGUAAGGCUCGUCUACAUAUU	Cleavage	1	Ribosomal RNA small subunit methyltransferase H (probable)
13	Nbv5.1tr6231533	1.5	-1	1	24	1647	1670	AAUAUGUAGACAAGCCUUAUCCCU	AGGGGUAAGGCUCGUCUACAUAUU	Cleavage	1	Ribosomal RNA small subunit methyltransferase H (probable)
13	Nbv5.1tr6200340	1.5	-1	1	24	2350	2373	AAUAUGUAGACAAGCCUUAUCCCU	AGGGGUAAGGCUCGUCUACAUAUU	Cleavage	1	not determined by homology or low homology during annotation
13	Nbv5.1tr6231196	1.5	-1	1	24	2017	2040	AAUAUGUAGACAAGCCUUAUCCCU	AGGGGUAAGGCUCGUCUACAUAUU	Cleavage	1	Amino acid permease 3 (probable)
13	Nbv5.1tr6229573	1.5	-1	1	24	172	195	AAUAUGUAGACAAGCCUUAUCCCU	AGGGGUAAGGCUCGUCUACAUAUU	Cleavage	1	Putative RNA-binding protein ylmH (probable)
13	Nbv5.1tr6245709	1.5	-1	1	24	3222	3245	AAUAUGUAGACAAGCCUUAUCCCU	AGGGGUAAGGCUCGUCUACAUAUU	Cleavage	1	Probable RNA-directed DNA polymerase from transposon BS (probable)
13	Nbv5.1tr6233336	1.5	-1	1	24	2	25	AAUAUGUAGACAAGCCUUAUCCCU	AGGGGUAAGGCUCGUCUACAUAUU	Cleavage	1	UPI0002338B7A related cluster n=1 Tax=unknown RepID=UPI0002338B7A (probable)
13	Nbv5.1tr6233430	1.5	-1	1	24	4970	4993	AAUAUGUAGACAAGCCUUAUCCCU	AGGGGUAAGGCUCGUCUACAUAUU	Cleavage	1	Putative disease resistance RPP13-like protein 1 (probable)
13	Nbv5.1tr6242548	1.5	-1	1	24	1024	1047	AAUAUGUAGACAAGCCUUAUCCCU	AGGGUUAAGGCCUGUCUACAUAUU	Cleavage	1	Leucine-rich repeat receptor-like protein kinase TDR (probable)
13	Nbv5.1tr6229681	1.5	-1	1	24	1207	1230	AAUAUGUAGACAAGCCUUAUCCCU	AGGGCUAAGGCUCGUCUACAUAUU	Cleavage	1	Eukaryotic translation initiation factor 3 subunit H (similar to)
13	Nbv5.1tr6226811	1.5	-1	1	24	1743	1766	AAUAUGUAGACAAGCCUUAUCCCU	AGGGUUAAGGCCUGUCUACAUAUU	Cleavage	1	Leucine-rich repeat receptor-like protein kinase TDR (probable)
13	Nbv5.1tr6235979	1.5	-1	1	24	95	118	AAUAUGUAGACAAGCCUUAUCCCU	AGAGGUAAGGCUCGUCUACAUAUU	Cleavage	1	not determined by homology or low homology during annotation
13	Nbv5.1tr6235148	1.5	-1	1	24	201	223	AAUAUGUAGACAAGCCUUAUCCCU	AGGG-UAAGGCUCGUCUACAUAUU	Cleavage	1	not determined by homology or low homology during annotation
13	Nbv5.1tr6200200	1.5	-1	1	24	79	102	AAUAUGUAGACAAGCCUUAUCCCU	AGAGGUAAGGCUCGUCUACAUAUU	Cleavage	1	not determined by homology or low homology during annotation
13	Nbv5.1tr6234350	1.5	-1	1	24	2413	2435	AAUAUGUAGACAAGCCUUAUCCCU	AGGG-UAAGGCCUGUCUACAUAUU	Cleavage	1	Auxin efflux carrier component 3 (probable)
13	Nbv5.1tr6236170	1.5	-1	1	24	4162	4185	AAUAUGUAGACAAGCCUUAUCCCU	AGGCGUAAGGCUCGUCUACAUAUU	Cleavage	1	Putative pentatricopeptide repeat-containing protein At1g12700, mitochondrial (probable)
13	Nbv5.1tr6227637	1.5	-1	1	24	96	119	AAUAUGUAGACAAGCCUUAUCCCU	CUCUGUAAGGCCUGUCUACAUAUU	Cleavage	1	Zinc finger protein CONSTANS-LIKE 13 (probable)
13	Nbv5.1tr6234653	1.5	-1	1	24	780	803	AAUAUGUAGACAAGCCUUAUCCCU	UACGUUAAGGCCUGUCUACAUAUU	Cleavage	1	Leucine-rich repeat receptor-like protein kinase TDR (probable)
13	Nbv5.1tr6223136	1.5	-1	1	19	1	19	AAUAUGUAGACAAGCCUUA	UAAGGCCUGUCUACAUAUU	Cleavage	1	not determined by homology or low homology during annotation
135	Nbv5.1tr6240551	1.5	-1	1	24	138	161	AUUAGAACUCCAGCAUAAUAUACU	AAUAUAUUAUGCUGGAGUUCUAGU	Cleavage	1	not determined by homology or low homology during annotation
139	Nbv5.1tr6221404	1.5	-1	1	24	2271	2294	AAGGAUAAGGUCUGCGUACAUACU	AGUGUGUACGCAGACCUUAUCCCU	Cleavage	1	Putative uncharacterized protein n=1 Tax=Vitis vinifera RepID=F6HQ43_VITVI (probable)
139	Nbv5.1tr6226455	1.5	-1	1	24	31	54	AAGGAUAAGGUCUGCGUACAUACU	AGUGUGUACGCAGACCUUAUCCCU	Cleavage	1	Linoleate 13S-lipoxygenase 3-1, chloroplastic (probable)
139	Nbv5.1tr6228119	1.5	-1	1	24	355	378	AAGGAUAAGGUCUGCGUACAUACU	UGUGUGUACGCAGACGUUAUCCUU	Cleavage	1	Heavy metal-associated isoprenylated plant protein 26 (probable)
139	Nbv5.1tr6235991	1.5	-1	1	24	1505	1528	AAGGAUAAGGUCUGCGUACAUACU	AGUGCGUACGCAGACCUUAUCCCU	Cleavage	1	Chlorophyll a-b binding protein P4, chloroplastic (probable)
139	Nbv5.1tr6229697	1.5	-1	1	24	977	1000	AAGGAUAAGGUCUGCGUACAUACU	AAUGUGUACGCAGACCUUACCCUU	Cleavage	1	Ethylene-responsive transcription factor ERF035 (probable)
139	Nbv5.1tr6198783	1.5	-1	1	24	220	243	AAGGAUAAGGUCUGCGUACAUACU	AGUGCGUACGCAGACCUUACCCUU	Cleavage	1	not determined by homology or low homology during annotation
144	Nbv5.1tr6206162	1.5	-1	1	23	3133	3155	UAUGUACGCAGAUCUUACCCCUG	UAGGGGUAAGGUCUGCGUACAUA	Cleavage	1	Uncharacterized protein TC_0114 (probable)
144	Nbv5.1tr6230357	1.5	-1	1	23	3602	3624	UAUGUACGCAGAUCUUACCCCUG	UAGGGGUAAGGUCUGCGUACAUA	Cleavage	1	Thioredoxin-like 2, chloroplastic (probable)
144	Nbv5.1tr6230358	1.5	-1	1	23	3602	3624	UAUGUACGCAGAUCUUACCCCUG	UAGGGGUAAGGUCUGCGUACAUA	Cleavage	1	Thioredoxin-like 2, chloroplastic (probable)
144	Nbv5.1tr6233773	1.5	-1	1	23	5230	5252	UAUGUACGCAGAUCUUACCCCUG	UAGGGGUAAGGUCUGCGUACAUA	Cleavage	1	PHD and RING finger domain-containing protein 1 (probable)
144	Nbv5.1tr6233721	1.5	-1	1	23	1276	1298	UAUGUACGCAGAUCUUACCCCUG	UAGGGGUAAGGUCUGCGUACAUA	Cleavage	1	ESF1 homolog (probable)
144	Nbv5.1tr6236425	1.5	-1	1	23	16	38	UAUGUACGCAGAUCUUACCCCUG	UAGGGGUAAGGUCUGCGUACAUA	Cleavage	1	Putative uncharacterized protein n=1 Tax=Vitis vinifera RepID=F6HJL9_VITVI (probable)
144	Nbv5.1tr6233468	1.5	-1	1	23	1619	1641	UAUGUACGCAGAUCUUACCCCUG	UAGGGGUAAGGUCUGCGUACAUA	Cleavage	1	Adenylosuccinate synthetase, chloroplastic (probable)
144	Nbv5.1tr6226085	1.5	-1	1	23	1469	1491	UAUGUACGCAGAUCUUACCCCUG	UAGGGGUAAGGUCUGCGUACAUA	Cleavage	1	not determined by homology or low homology during annotation
144	Nbv5.1tr6231419	1.5	-1	1	23	1282	1304	UAUGUACGCAGAUCUUACCCCUG	UAGGGGUAAGGUCUGCGUACAUA	Cleavage	2	Putative uncharacterized protein n=1 Tax=Vitis vinifera RepID=F6I3N7_VITVI (probable)
144	Nbv5.1tr6231419	1.5	-1	1	23	1323	1345	UAUGUACGCAGAUCUUACCCCUG	UAGGGGUAAGGUCUGCGUACAUA	Cleavage	2	Putative uncharacterized protein n=1 Tax=Vitis vinifera RepID=F6I3N7_VITVI (probable)
144	Nbv5.1tr6234168	1.5	-1	1	23	44	66	UAUGUACGCAGAUCUUACCCCUG	UAGGGGUAAGGUCUGCGUACAUA	Cleavage	1	ATP synthase subunit-like protein n=1 Tax=Medicago truncatula RepID=G7L832_MEDTR (probable)
144	Nbv5.1tr6232312	1.5	-1	1	23	910	932	UAUGUACGCAGAUCUUACCCCUG	UAGGGGUAAGGUCUGCGUACAUA	Cleavage	1	Avr9/Cf-9 rapidly elicited protein 146 n=1 Tax=Nicotiana tabacum RepID=Q9FQZ6_TOBAC (probable)
144	Nbv5.1tr6227820	1.5	-1	1	23	22	44	UAUGUACGCAGAUCUUACCCCUG	UAGGGGUAAGGUCUGCGUACAUA	Cleavage	1	Disease susceptibility protein LOV1 (probable)
144	Nbv5.1tr6234993	1.5	-1	1	23	6	28	UAUGUACGCAGAUCUUACCCCUG	UAGGGGUAAGGUCUGCGUACAUA	Cleavage	1	Uncharacterized protein n=13 Tax=Poaceae RepID=J3N262_ORYBR (probable)
144	Nbv5.1tr6232524	1.5	-1	1	23	18	40	UAUGUACGCAGAUCUUACCCCUG	UAGGGGUAAGGUCUGCGUACAUA	Cleavage	1	E3 ubiquitin-protein ligase UPL5 (probable)
144	Nbv5.1tr6240725	1.5	-1	1	23	114	136	UAUGUACGCAGAUCUUACCCCUG	UAGGGGUAAGGUCUGCGUACAUA	Cleavage	1	not determined by homology or low homology during annotation
144	Nbv5.1tr6243289	1.5	-1	1	23	546	568	UAUGUACGCAGAUCUUACCCCUG	UAGGGGUAAGGUCUGCGUACAUA	Cleavage	1	not determined by homology or low homology during annotation
144	Nbv5.1tr6228524	1.5	-1	1	23	62	84	UAUGUACGCAGAUCUUACCCCUG	UAGGGGUAAGGUCUGCGUACAUA	Cleavage	1	not determined by homology or low homology during annotation
144	Nbv5.1tr6232332	1.5	-1	1	23	389	411	UAUGUACGCAGAUCUUACCCCUG	UAGGGGUAAGGUCUGCGUACAUA	Cleavage	1	not determined by homology or low homology during annotation
144	Nbv5.1tr6230015	1.5	-1	1	23	50	72	UAUGUACGCAGAUCUUACCCCUG	UAGGGGUAAGGUCUGCGUACAUA	Cleavage	1	not determined by homology or low homology during annotation
144	Nbv5.1tr6235570	1.5	-1	1	23	336	358	UAUGUACGCAGAUCUUACCCCUG	UAGGGGUAAGGUCUGCGUACAUA	Cleavage	1	not determined by homology or low homology during annotation
144	Nbv5.1tr6228559	1.5	-1	1	23	163	185	UAUGUACGCAGAUCUUACCCCUG	UAGGGGUAAGGUCUGCGUACAUA	Cleavage	1	not determined by homology or low homology during annotation
144	Nbv5.1tr6241663	1.5	-1	1	23	198	220	UAUGUACGCAGAUCUUACCCCUG	UAGGGGUAAGGUCUGCGUACAUA	Cleavage	1	not determined by homology or low homology during annotation
144	Nbv5.1tr6230229	1.5	-1	1	23	302	324	UAUGUACGCAGAUCUUACCCCUG	UAGGGGUAAGGUCUGCGUACAUA	Cleavage	1	not determined by homology or low homology during annotation
144	Nbv5.1tr6240371	1.5	-1	1	23	120	142	UAUGUACGCAGAUCUUACCCCUG	UAGGGGUAAGGUCUGCGUACAUA	Cleavage	1	not determined by homology or low homology during annotation
144	Nbv5.1tr6216948	1.5	-1	1	23	5	27	UAUGUACGCAGAUCUUACCCCUG	UAGGGGUAAGAUUUGCGUACAUA	Translation	1	not determined by homology or low homology during annotation
144	Nbv5.1tr6243474	1.5	-1	1	23	76	98	UAUGUACGCAGAUCUUACCCCUG	UAGGGGUAAGGUCUGCGUACAUA	Cleavage	1	DNA damage checkpoint protein rad25 (probable)
144	Nbv5.1tr6228132	1.5	-1	1	23	47	69	UAUGUACGCAGAUCUUACCCCUG	UAGGGGUAAGGUCUGCGUACAUA	Cleavage	1	not determined by homology or low homology during annotation
144	Nbv5.1tr6229009	1.5	-1	1	23	24	46	UAUGUACGCAGAUCUUACCCCUG	GAGGGGUAAGGUCUGCGUACAUA	Cleavage	1	Putative uncharacterized protein n=1 Tax=Vitis vinifera RepID=F6HXL8_VITVI (probable)
144	Nbv5.1tr6241551	1.5	-1	1	23	167	189	UAUGUACGCAGAUCUUACCCCUG	UAGGGGUAAGAUCUGCGUACAGA	Cleavage	1	not determined by homology or low homology during annotation
144	Nbv5.1tr6240079	1.5	-1	1	23	140	164	UAUGUACGCAGAUCUUACCC--CUG	UAGUAGGGUAAGGUCUGCGUACAUA	Cleavage	1	not determined by homology or low homology during annotation
144	Nbv5.1tr6220120	1.5	-1	1	23	968	990	UAUGUACGCAGAUCUUACCCCUG	UGGGGGUAAGACCUGCGUACAUA	Cleavage	1	Ribosomal RNA processing protein 36 homolog (probable)
144	Nbv5.1tr6200302	1.5	-1	1	23	254	276	UAUGUACGCAGAUCUUACCCCUG	UAGAGGUAAGGUCUGCGUACAUA	Cleavage	1	not determined by homology or low homology during annotation
144	Nbv5.1tr6243667	1.5	-1	1	23	406	428	UAUGUACGCAGAUCUUACCCCUG	UAAGGGUAAGGUCUGCGUACAUA	Cleavage	1	Heat shock cognate 70 kDa protein 2 (probable)
144	Nbv5.1tr6228164	1.5	-1	1	23	95	117	UAUGUACGCAGAUCUUACCCCUG	UAGAGGUAAGGUCUGCGUACAUA	Cleavage	1	Putative uncharacterized protein n=1 Tax=Beta vulgaris subsp. vulgaris RepID=F4NCG1_BETVU (probable)
144	Nbv5.1tr6241731	1.5	-1	1	23	188	210	UAUGUACGCAGAUCUUACCCCUG	UAUGGGUAAGGUCUGCGUACAUA	Cleavage	1	not determined by homology or low homology during annotation
144	Nbv5.1tr6235263	1.5	-1	1	23	68	90	UAUGUACGCAGAUCUUACCCCUG	UAGAGGUAAGGUCUGCGUACAUA	Cleavage	1	not determined by homology or low homology during annotation
144	Nbv5.1tr6220662	1.5	-1	1	23	1684	1706	UAUGUACGCAGAUCUUACCCCUG	CCGGGGUAAGAUCUGCGUACACA	Cleavage	1	Putative uncharacterized protein n=1 Tax=Ricinus communis RepID=B9TAH2_RICCO (probable)
144	Nbv5.1tr6228304	1.5	-1	1	23	1476	1498	UAUGUACGCAGAUCUUACCCCUG	UAGAGGUAAGAUCUGCGUACACA	Cleavage	1	Proline-rich receptor-like protein kinase PERK7 (probable)
144	Nbv5.1tr6227454	1.5	-1	1	23	1461	1483	UAUGUACGCAGAUCUUACCCCUG	UAGAGGUAAGAUCUGCGUACACA	Cleavage	1	Predicted protein n=1 Tax=Populus trichocarpa RepID=B9MTM3_POPTR (probable)
145	Nbv5.1tr6237627	1.5	-1	1	23	1006	1028	CUUGGAUAGAGAGGCUGUUUCCC	UGGAAACAGCUUCUCUAUCCAAG	Cleavage	1	Probable glutathione S-transferase (probable)
145	Nbv5.1tr6243318	1.5	-1	1	23	53	75	CUUGGAUAGAGAGGCUGUUUCCC	UGGAAACAGCCUCUCUAUCUAAG	Cleavage	1	not determined by homology or low homology during annotation
145	Nbv5.1tr6243323	1.5	-1	1	23	77	99	CUUGGAUAGAGAGGCUGUUUCCC	UGGAAACAGCUUCUCUAUCCAAG	Cleavage	1	not determined by homology or low homology during annotation
145	Nbv5.1tr6232332	1.5	-1	1	23	364	386	CUUGGAUAGAGAGGCUGUUUCCC	GGGAAACAGCCUCUCUACCCAAG	Cleavage	1	not determined by homology or low homology during annotation
145	Nbv5.1tr6237192	1.5	-1	1	23	4783	4805	CUUGGAUAGAGAGGCUGUUUCCC	UGGAAACAGCCUCUCUACCCAAG	Cleavage	1	Auxilin-related protein 2 (probable)
145	Nbv5.1tr6237170	1.5	-1	1	23	1523	1545	CUUGGAUAGAGAGGCUGUUUCCC	UGGAAACAGCCUCUCUACCCAAG	Cleavage	1	Putative uncharacterized protein n=2 Tax=Vitis vinifera RepID=F6GVC2_VITVI (probable)
145	Nbv5.1tr6233638	1.5	-1	1	23	2797	2819	CUUGGAUAGAGAGGCUGUUUCCC	UGGAAACAGCCUCACUAUCCAAG	Translation	1	Putative uncharacterized protein n=1 Tax=Vitis vinifera RepID=F6I6Y5_VITVI (probable)
145	Nbv5.1tr6224877	1.5	-1	1	23	6	28	CUUGGAUAGAGAGGCUGUUUCCC	UGGAAACAGCCUCUCUACCCAAG	Cleavage	1	Transmembrane protein 184C (probable)
145	Nbv5.1tr6230624	1.5	-1	1	23	2505	2527	CUUGGAUAGAGAGGCUGUUUCCC	UGGAAACAGCCUCUCUACCCAAG	Cleavage	1	Uridine-cytidine kinase C (probable)
145	Nbv5.1tr6200772	1.5	-1	1	23	2249	2271	CUUGGAUAGAGAGGCUGUUUCCC	UGGAAACAGCCUCUCUACCCAAG	Cleavage	1	Probable inactive receptor kinase At4g23740 (probable)
145	Nbv5.1tr6234168	1.5	-1	1	23	19	41	CUUGGAUAGAGAGGCUGUUUCCC	UGGAAACAGCCUCUCUACCCAAG	Cleavage	1	ATP synthase subunit-like protein n=1 Tax=Medicago truncatula RepID=G7L832_MEDTR (probable)
145	Nbv5.1tr6226859	1.5	-1	1	23	578	600	CUUGGAUAGAGAGGCUGUUUCCC	UGGAAACAGCCUCUCUAUCCCAG	Cleavage	1	Transposon MuDR mudrA-like protein, putative n=1 Tax=Solanum demissum RepID=Q6L3K3_SOLDE (probable)
145	Nbv5.1tr6232557	1.5	-1	1	23	9	31	CUUGGAUAGAGAGGCUGUUUCCC	UGGAAACAGCCUCUCUACCCAAG	Cleavage	1	Uclacyanin-2 (probable)
145	Nbv5.1tr6234701	1.5	-1	1	23	19	41	CUUGGAUAGAGAGGCUGUUUCCC	UGGAAACAGCCUCUCUACCCAAG	Cleavage	1	ADP-ribosylation factor GTPase-activating protein AGD12 (probable)
145	Nbv5.1tr6237233	1.5	-1	1	23	414	436	CUUGGAUAGAGAGGCUGUUUCCC	UGGAAACAGCCUCUCUACCCAAG	Cleavage	1	not determined by homology or low homology during annotation
145	Nbv5.1tr6199841	1.5	-1	1	23	323	345	CUUGGAUAGAGAGGCUGUUUCCC	UGGAAACAGCCUCUCUACCCAAG	Cleavage	1	Integrase core domain containing protein n=7 Tax=Solanum RepID=Q0KIN0_SOLDE (probable)
145	Nbv5.1tr6232346	1.5	-1	1	23	15	37	CUUGGAUAGAGAGGCUGUUUCCC	UGGAAACAGCCUCUCUACCCAAG	Cleavage	1	not determined by homology or low homology during annotation
145	Nbv5.1tr6232105	1.5	-1	1	23	537	559	CUUGGAUAGAGAGGCUGUUUCCC	UGGAAACAGCCUCUCUACCCAAG	Cleavage	1	not determined by homology or low homology during annotation
145	Nbv5.1tr6200442	1.5	-1	1	23	51	73	CUUGGAUAGAGAGGCUGUUUCCC	UGGAAACAGCCUCUCUACCCAAG	Cleavage	1	not determined by homology or low homology during annotation
145	Nbv5.1tr6243614	1.5	-1	1	23	58	80	CUUGGAUAGAGAGGCUGUUUCCC	UGGAAACAGCCUCUCUACCCAAG	Cleavage	1	not determined by homology or low homology during annotation
145	Nbv5.1tr6241731	1.5	-1	1	23	163	185	CUUGGAUAGAGAGGCUGUUUCCC	UGGAAACAGCCUCUCUACCCAAG	Cleavage	1	not determined by homology or low homology during annotation
145	Nbv5.1tr6231441	1.5	-1	1	23	346	368	CUUGGAUAGAGAGGCUGUUUCCC	UGGAAACAGCCUCUCUACCCAAG	Cleavage	1	not determined by homology or low homology during annotation
145	Nbv5.1tr6233004	1.5	-1	1	23	7	29	CUUGGAUAGAGAGGCUGUUUCCC	UGGAAACAGCCUCUCUACCCAAG	Cleavage	1	not determined by homology or low homology during annotation
145	Nbv5.1tr6241634	1.5	-1	1	23	44	66	CUUGGAUAGAGAGGCUGUUUCCC	UGGAAACAGCCUCUCUACCCAAG	Cleavage	1	not determined by homology or low homology during annotation
145	Nbv5.1tr6235304	1.5	-1	1	23	120	142	CUUGGAUAGAGAGGCUGUUUCCC	UGGAAACAGCCUCUCUAUCCCAG	Cleavage	1	not determined by homology or low homology during annotation
145	Nbv5.1tr6243020	1.5	-1	1	23	102	124	CUUGGAUAGAGAGGCUGUUUCCC	UGGAAACAGCCUCUCUACCCAAG	Cleavage	1	not determined by homology or low homology during annotation
145	Nbv5.1tr6241523	1.5	-1	1	23	57	79	CUUGGAUAGAGAGGCUGUUUCCC	UGGAAACAGCCUCUCUACCCAAG	Cleavage	1	not determined by homology or low homology during annotation
145	Nbv5.1tr6231072	1.5	-1	1	23	1395	1417	CUUGGAUAGAGAGGCUGUUUCCC	UGGGAACAGCCUCUCUAACCAAG	Cleavage	1	not determined by homology or low homology during annotation
145	Nbv5.1tr6235455	1.5	-1	1	23	55	77	CUUGGAUAGAGAGGCUGUUUCCC	UGUAAACAGCCUUUCUAUCCAAG	Translation	1	Basic endochitinase (probable)
145	Nbv5.1tr6234953	1.5	-1	1	23	1255	1277	CUUGGAUAGAGAGGCUGUUUCCC	UAGAAACAGCCUCUCUACCCAAG	Cleavage	1	5-methyltetrahydropteroyltriglutamate--homocysteine methyltransferase (probable)
145	Nbv5.1tr6229009	1.5	-1	1	21	1	21	CUUGGAUAGAGAGGCUGUUUC	GAAACAGCCUCUCUACCCAAG	Cleavage	1	Putative uncharacterized protein n=1 Tax=Vitis vinifera RepID=F6HXL8_VITVI (probable)
145	Nbv5.1tr6230229	1.5	-1	1	23	277	299	CUUGGAUAGAGAGGCUGUUUCCC	UUGAAACAGCCUCUCUACCCAAG	Cleavage	1	not determined by homology or low homology during annotation
145	Nbv5.1tr6229399	1.5	-1	1	23	235	257	CUUGGAUAGAGAGGCUGUUUCCC	UUGAAACAGCCUCUCUACCCAAG	Cleavage	1	not determined by homology or low homology during annotation
146	Nbv5.1tr6246854	1.5	-1	1	23	84	107	UAGAGAGACUGUUUCCAAAA-AUA	UGUCUUUUGGAAAUAGUCUCUCUA	Translation	1	not determined by homology or low homology during annotation
146	Nbv5.1tr6233721	1.5	-1	1	23	1245	1267	UAGAGAGACUGUUUCCAAAAAUA	UGUAUUUGGAAACAGCCUCUCUA	Cleavage	1	ESF1 homolog (probable)
146	Nbv5.1tr6224877	1.5	-1	1	23	1387	1409	UAGAGAGACUGUUUCCAAAAAUA	UAAGUUUGGAAACAGCCUCUCUA	Cleavage	1	Transmembrane protein 184C (probable)
146	Nbv5.1tr6228277	1.5	-1	1	23	108	130	UAGAGAGACUGUUUCCAAAAAUA	UCUGUUUGGAAACAAUCUCUCUA	Cleavage	1	not determined by homology or low homology during annotation
146	Nbv5.1tr6222088	1.5	-1	1	23	2620	2642	UAGAGAGACUGUUUCCAAAAAUA	CCCCUUUGGAAACAGCCUCUCUA	Cleavage	1	Calcium-dependent protein kinase 1 (probable)
147	Nbv5.1tr6229044	1.5	-1	1	24	207	230	AGGGAUAAGAUCUGCGUACACACU	AGUGUGUACGCAAAUCUUAUCCCU	Cleavage	1	not determined by homology or low homology during annotation
147	Nbv5.1tr6242740	1.5	-1	1	24	292	315	AGGGAUAAGAUCUGCGUACACACU	AGUGUGUACGCAGAUCUUACCCCU	Cleavage	1	not determined by homology or low homology during annotation
147	Nbv5.1tr6226455	1.5	-1	1	24	31	54	AGGGAUAAGAUCUGCGUACACACU	AGUGUGUACGCAGACCUUAUCCCU	Translation	1	Linoleate 13S-lipoxygenase 3-1, chloroplastic (probable)
147	Nbv5.1tr6221404	1.5	-1	1	24	2271	2294	AGGGAUAAGAUCUGCGUACACACU	AGUGUGUACGCAGACCUUAUCCCU	Translation	1	Putative uncharacterized protein n=1 Tax=Vitis vinifera RepID=F6HQ43_VITVI (probable)
147	Nbv5.1tr6229740	1.5	-1	1	24	2439	2462	AGGGAUAAGAUCUGCGUACACACU	AGUGUGUACGCAGAUCUUACCCCU	Cleavage	1	Transmembrane protein 214-A (probable)
147	Nbv5.1tr6240732	1.5	-1	1	24	594	617	AGGGAUAAGAUCUGCGUACACACU	AGUAUGUACGCAGAUCUUACCCCU	Cleavage	1	not determined by homology or low homology during annotation
147	Nbv5.1tr6230620	1.5	-1	1	24	1548	1571	AGGGAUAAGAUCUGCGUACACACU	AGUAUGUACGCAGAUCUUACCCCU	Cleavage	1	Receptor-like protein kinase HERK 1 (probable)
147	Nbv5.1tr6221163	1.5	-1	1	24	1938	1961	AGGGAUAAGAUCUGCGUACACACU	AGUAUGUACGCAGAUCUUACCCCU	Cleavage	1	Probable protein phosphatase 2C 33 (probable)
147	Nbv5.1tr6212451	1.5	-1	1	24	360	383	AGGGAUAAGAUCUGCGUACACACU	AGUAUGUACGCAGAUCUUACCCCU	Cleavage	1	Transcription factor TCP13 (probable)
147	Nbv5.1tr6235991	1.5	-1	1	24	1505	1528	AGGGAUAAGAUCUGCGUACACACU	AGUGCGUACGCAGACCUUAUCCCU	Translation	1	Chlorophyll a-b binding protein P4, chloroplastic (probable)
148	Nbv5.1tr6241748	1.5	-1	1	24	361	384	CGAGGGUCGAUUGGAAACAGCUUU	GAGGCUGUUUCUAAUCGACCCUCG	Cleavage	1	not determined by homology or low homology during annotation
148	Nbv5.1tr6229952	1.5	-1	1	24	3689	3712	CGAGGGUCGAUUGGAAACAGCUUU	GAGGCUGUUUCUAAUCGACCCUCG	Cleavage	1	Putative uncharacterized protein n=1 Tax=Vitis vinifera RepID=F6HLE0_VITVI (probable)
148	Nbv5.1tr6234047	1.5	-1	1	24	3977	4000	CGAGGGUCGAUUGGAAACAGCUUU	GAAGCUGUUUCCAAACGACCCUCG	Translation	1	Putative uncharacterized protein n=1 Tax=Vitis vinifera RepID=F6GVK1_VITVI (probable)
148	Nbv5.1tr6228827	1.5	-1	1	24	274	298	CGAGGGUCGAUUGGAAACAG-CUUU	AGAGACUGUUUCCAAUCGAUCCUCG	Cleavage	1	not determined by homology or low homology during annotation
148	Nbv5.1tr6237590	1.5	-1	1	24	385	408	CGAGGGUCGAUUGGAAACAGCUUU	GAGGCUGUUUCCAAUAGACCCUCG	Cleavage	1	not determined by homology or low homology during annotation
148	Nbv5.1tr6241787	1.5	-1	1	24	1	24	CGAGGGUCGAUUGGAAACAGCUUU	GAGGCUGUUUCCAAUCGACCAUCG	Cleavage	1	Polyprotein, putative n=1 Tax=Solanum demissum RepID=Q6L4B3_SOLDE (probable)
148	Nbv5.1tr6227413	1.5	-1	1	24	24	47	CGAGGGUCGAUUGGAAACAGCUUU	GAGGCUGUUUCCAAUCGACCCUGG	Cleavage	1	not determined by homology or low homology during annotation
148	Nbv5.1tr6237832	1.5	-1	1	24	441	464	CGAGGGUCGAUUGGAAACAGCUUU	GAGGCUGUUUCCAAACGACCCUCG	Translation	1	Putative uncharacterized protein n=2 Tax=Vitis vinifera RepID=F6HWS4_VITVI (probable)
148	Nbv5.1tr6241366	1.5	-1	1	24	480	503	CGAGGGUCGAUUGGAAACAGCUUU	GAGGCUGUUUCCAAUCGACCCUGG	Cleavage	1	Putative uncharacterized protein n=1 Tax=Beta vulgaris subsp. vulgaris RepID=F4NCG8_BETVU (probable)
148	Nbv5.1tr6200158	1.5	-1	1	24	636	659	CGAGGGUCGAUUGGAAACAGCUUU	GAGGCUGUUUCCAAUCGACCCCCG	Cleavage	1	not determined by homology or low homology during annotation
148	Nbv5.1tr6199119	1.5	-1	1	24	19	42	CGAGGGUCGAUUGGAAACAGCUUU	GAGGUUGUUUCCACUCGACCCUCG	Translation	1	Predicted protein n=16 Tax=Populus trichocarpa RepID=B9NAC2_POPTR (probable)
148	Nbv5.1tr6219482	1.5	-1	1	24	15	38	CGAGGGUCGAUUGGAAACAGCUUU	GAGGUUGUUUCCAAUCGACCCCCG	Cleavage	1	Uncharacterized CRM domain-containing protein At3g25440, chloroplastic (probable)
148	Nbv5.1tr6229970	1.5	-1	1	24	2131	2154	CGAGGGUCGAUUGGAAACAGCUUU	GAGGUUGUUUCCAAUGGACCCUCG	Cleavage	1	Cytochrome P450 93A3 (probable)
148	Nbv5.1tr6228372	1.5	-1	1	24	48	72	CGAGGGUCGAUUGGAAACAG-CUUU	AGAGACUGUUUCCAAUAGACCCUCG	Cleavage	1	not determined by homology or low homology during annotation
148	Nbv5.1tr6235641	1.5	-1	1	24	255	279	CGAGGGUCGAUUGGAAACAG-CUUU	AGAGACUGUUUCCAAUCGACCAUCG	Cleavage	1	not determined by homology or low homology during annotation
148	Nbv5.1tr6243637	1.5	-1	1	24	1018	1042	CGAGGGUCGAUUGGAAACAG-CUUU	AGAGACUGUUUCCAAUCGACCAUCG	Cleavage	1	Probable glutathione S-transferase (probable)
148	Nbv5.1tr6199965	1.5	-1	1	24	347	370	CGAGGGUCGAUUGGAAACAGCUUU	AUUGCUGUUUCCAAUCGACCCCCG	Cleavage	1	not determined by homology or low homology during annotation
15	Nbv5.1tr6199137	1.5	-1	1	23	22	44	UUUACGGCUCGAACUCGUGACCU	AGGUCACGAGUUCGAACCGUAAA	Cleavage	1	not determined by homology or low homology during annotation
15	Nbv5.1tr6229822	1.5	-1	1	23	1361	1383	UUUACGGCUCGAACUCGUGACCU	AAGUCACGAGUUCGAGCCGUGAA	Cleavage	1	Mitogen-activated protein kinase homolog NTF4 (probable)
15	Nbv5.1tr6219704	1.5	-1	1	23	1332	1354	UUUACGGCUCGAACUCGUGACCU	AAGUCACGAGUUCGAGCCGUGAA	Cleavage	1	Mitogen-activated protein kinase homolog NTF4 (probable)
150	Nbv5.1tr6226338	1.5	-1	1	24	905	928	ACGGCUGAGGGAUAUAUAUGACCC	GGGCCAUAUAUAUCCCUCAGUCGU	Cleavage	1	not determined by homology or low homology during annotation
152	Nbv5.1tr6241524	1.5	-1	1	24	108	131	AAGGACAAUGUCUUUGAUACGCCU	AAGCGUAUCAAAGACUUUGUCCUU	Cleavage	1	not determined by homology or low homology during annotation
152	Nbv5.1tr6234879	1.5	-1	1	24	370	393	AAGGACAAUGUCUUUGAUACGCCU	AAGCGUAUCAAAGACUUUGUCCUU	Cleavage	1	not determined by homology or low homology during annotation
164	Nbv5.1tr6235169	1.5	-1	1	23	978	1000	UAGAGAGGCUGUUUCCAAAAAUA	UAUAUUUGGAAACAACCUCUCUA	Cleavage	1	Protein kinase 2B, chloroplastic (probable)
164	Nbv5.1tr6221987	1.5	-1	1	23	161	183	UAGAGAGGCUGUUUCCAAAAAUA	GUCUUUUGGAAACAGCCUCCCUA	Cleavage	1	Thioredoxin-like 3-2, chloroplastic (probable)
165	Nbv5.1tr6228543	1.5	-1	1	24	42	65	CCCCUAAAUCUAACAACUGACUGU	ACAGUCAGUUGUUAGACUUAGGGG	Cleavage	1	not determined by homology or low homology during annotation
168	Nbv5.1tr6211287	1.5	-1	1	24	456	479	UUCAGCAUUCUAGUAGUCGGGCCU	AGACCCGACUACUAAAAUGCUGAA	Translation	1	not determined by homology or low homology during annotation
168	Nbv5.1tr6236149	1.5	-1	1	24	1811	1834	UUCAGCAUUCUAGUAGUCGGGCCU	AGACCCGACUACUAAAAUGCUGAA	Translation	1	Putative uncharacterized transposon-derived protein F52C9.6 (probable)
176	Nbv5.1tr6200107	1.5	-1	1	24	61	86	AUCAGAGUUGUAGGAUAGAGG--CCU	AGGAGCCUCUAUCCUACAACCCUGAU	Cleavage	1	Polyprotein, putative n=1 Tax=Solanum demissum RepID=Q6L4B3_SOLDE (probable)
176	Nbv5.1tr6238103	1.5	-1	1	24	62	87	AUCAGAGUUGUAGGAUAGAGG--CCU	AGGAGCCUCUAUCCUACAACCCUGAU	Cleavage	1	Polyprotein, putative n=1 Tax=Solanum demissum RepID=Q6L4B3_SOLDE (probable)
176	Nbv5.1tr6204117	1.5	-1	1	24	1950	1973	AUCAGAGUUGUAGGAUAGAGGCCU	AAGCCUCUAUCCUACAACCCUGAU	Cleavage	1	Putative protease Do-like 14 (probable)
180	Nbv5.1tr6221665	1.5	-1	1	22	705	726	CUUCCUAAGAAUCUCUGAAGCU	AGCUUCAGAGAUUUUUAGGAAG	Cleavage	1	Genome polyprotein (probable)
183	Nbv5.1tr6238451	1.5	-1	1	24	29	52	ACGGGUUCGAGCUGUAGAAAUAGC	UCUGCUUCUACAGCUCGAACUCGU	Cleavage	1	not determined by homology or low homology during annotation
191	Nbv5.1tr6230117	1.5	-1	1	23	77	99	UGUGUACGCAGAUCUUACCCCUG	CAGGGGUAAGGUCUGCGUACACA	Cleavage	1	Serine/threonine-protein kinase CTR1 (probable)
191	Nbv5.1tr6237192	1.5	-1	1	23	4808	4830	UGUGUACGCAGAUCUUACCCCUG	UAGGGGUAAGGUCUGCGUACACA	Cleavage	1	Auxilin-related protein 2 (probable)
191	Nbv5.1tr6220786	1.5	-1	1	23	3024	3046	UGUGUACGCAGAUCUUACCCCUG	UAGGGGUAAGGUCUGCGUACACA	Cleavage	1	Uncharacterized F-box/LRR-repeat protein C02F5.7 (probable)
191	Nbv5.1tr6234215	1.5	-1	1	23	3250	3272	UGUGUACGCAGAUCUUACCCCUG	UAGGGGUAAGGUCUGCGUACACA	Cleavage	1	Putative late blight resistance protein homolog R1B-16 (probable)
191	Nbv5.1tr6218938	1.5	-1	1	23	3147	3169	UGUGUACGCAGAUCUUACCCCUG	UAGGGGUAAGGUCUGCGUACACA	Cleavage	1	Rho GTPase-activating protein 35 (probable)
191	Nbv5.1tr6200772	1.5	-1	1	23	2274	2296	UGUGUACGCAGAUCUUACCCCUG	UAGGGGUAAGGUCUGCGUACACA	Cleavage	1	Probable inactive receptor kinase At4g23740 (probable)
191	Nbv5.1tr6229611	1.5	-1	1	23	629	651	UGUGUACGCAGAUCUUACCCCUG	UAGGGGUAAGAUCUGCGUAUACA	Cleavage	1	F-box protein SKIP27 (probable)
191	Nbv5.1tr6236845	1.5	-1	1	23	2114	2136	UGUGUACGCAGAUCUUACCCCUG	UAGGGGUAAGGUCUGCGUACACA	Cleavage	1	Putative uncharacterized protein n=1 Tax=Vitis vinifera RepID=A5B598_VITVI (probable)
191	Nbv5.1tr6226289	1.5	-1	1	23	1354	1376	UGUGUACGCAGAUCUUACCCCUG	UAGGGGUAAGGUCUGCGUACACA	Cleavage	1	Uncharacterized protein n=3 Tax=Glycine max RepID=I1K3Y2_SOYBN (probable)
191	Nbv5.1tr6233673	1.5	-1	1	23	444	466	UGUGUACGCAGAUCUUACCCCUG	UAGGGGUAAGGUCUGCGUACACA	Cleavage	1	Fasciclin-like arabinogalactan protein 7 (probable)
191	Nbv5.1tr6236886	1.5	-1	1	23	1357	1379	UGUGUACGCAGAUCUUACCCCUG	UAGGGGUAAGGUCUGCGUACACA	Cleavage	1	Cathepsin B (probable)
191	Nbv5.1tr6223687	1.5	-1	1	23	1750	1772	UGUGUACGCAGAUCUUACCCCUG	UAGGGGUAAGGUCUGCGUACACA	Cleavage	1	Probable WRKY transcription factor 72 (probable)
191	Nbv5.1tr6205343	1.5	-1	1	23	1955	1977	UGUGUACGCAGAUCUUACCCCUG	UAGGGGUAAGAUCUGCGUACAUA	Cleavage	1	RING finger protein B (probable)
191	Nbv5.1tr6200737	1.5	-1	1	23	114	136	UGUGUACGCAGAUCUUACCCCUG	UAGGGGUAAGGUCUGCGUACACA	Cleavage	1	Protein notum homolog (probable)
191	Nbv5.1tr6234953	1.5	-1	1	23	1279	1301	UGUGUACGCAGAUCUUACCCCUG	UAGGGGUAAGGUCUGCGUACACA	Cleavage	1	5-methyltetrahydropteroyltriglutamate--homocysteine methyltransferase (probable)
191	Nbv5.1tr6231088	1.5	-1	1	23	848	870	UGUGUACGCAGAUCUUACCCCUG	UAGGGGUAAGGUCUGCGUACACA	Cleavage	1	MFP1 attachment factor 1 (probable)
191	Nbv5.1tr6237627	1.5	-1	1	23	1031	1053	UGUGUACGCAGAUCUUACCCCUG	UAGGGGUAAGAUUUGCGUACACA	Translation	1	Probable glutathione S-transferase (probable)
191	Nbv5.1tr6199360	1.5	-1	1	23	506	528	UGUGUACGCAGAUCUUACCCCUG	UAGGGGUAAGGUCUGCGUACACA	Cleavage	1	not determined by homology or low homology during annotation
191	Nbv5.1tr6228624	1.5	-1	1	23	394	416	UGUGUACGCAGAUCUUACCCCUG	UAGGGGUAAGGUCUGCGUACACA	Cleavage	1	not determined by homology or low homology during annotation
191	Nbv5.1tr6200442	1.5	-1	1	23	77	99	UGUGUACGCAGAUCUUACCCCUG	UAGGGGUAAGGUCUGCGUACACA	Cleavage	1	not determined by homology or low homology during annotation
191	Nbv5.1tr6243614	1.5	-1	1	23	83	105	UGUGUACGCAGAUCUUACCCCUG	UAGGGGUAAGGUCUGCGUACACA	Cleavage	1	not determined by homology or low homology during annotation
191	Nbv5.1tr6223387	1.5	-1	1	23	167	189	UGUGUACGCAGAUCUUACCCCUG	UAGGGGUAAGGUCUGCGUACACA	Cleavage	1	not determined by homology or low homology during annotation
191	Nbv5.1tr6200090	1.5	-1	1	23	279	301	UGUGUACGCAGAUCUUACCCCUG	UAGGGGUAAGGUCUGCGUACACA	Cleavage	1	PREDICTED: uncharacterized protein LOC100799671 [Glycine max] (probable)
191	Nbv5.1tr6243323	1.5	-1	1	23	102	124	UGUGUACGCAGAUCUUACCCCUG	UAGGGGUAAGGUCUGCGUACACA	Cleavage	1	not determined by homology or low homology during annotation
191	Nbv5.1tr6243099	1.5	-1	1	23	3	25	UGUGUACGCAGAUCUUACCCCUG	UAGGGGUAAGGUCUGCGUACACA	Cleavage	1	Integrase core domain containing protein n=2 Tax=Solanum demissum RepID=Q6L3M9_SOLDE (probable)
191	Nbv5.1tr6243091	1.5	-1	1	23	220	242	UGUGUACGCAGAUCUUACCCCUG	UAGGGGUAAGGUCUGCGUACACA	Cleavage	1	not determined by homology or low homology during annotation
191	Nbv5.1tr6199475	1.5	-1	1	23	51	73	UGUGUACGCAGAUCUUACCCCUG	UAGGGGUAAGGUCUGCGUACACA	Cleavage	1	Putative WRKY transcription factor 10 n=2 Tax=Nicotiana tabacum RepID=Q5ND90_TOBAC (probable)
191	Nbv5.1tr6241156	1.5	-1	1	23	122	144	UGUGUACGCAGAUCUUACCCCUG	UAGGGGUAAGGUCUGCGUACACA	Cleavage	1	not determined by homology or low homology during annotation
191	Nbv5.1tr6228626	1.5	-1	1	23	111	133	UGUGUACGCAGAUCUUACCCCUG	UAGGGGUAAGGUCUGCGUACACA	Cleavage	1	not determined by homology or low homology during annotation
191	Nbv5.1tr6232507	1.5	-1	1	23	223	245	UGUGUACGCAGAUCUUACCCCUG	UAGGGGUAAGGUCUGCGUACACA	Cleavage	1	not determined by homology or low homology during annotation
191	Nbv5.1tr6232816	1.5	-1	1	23	161	183	UGUGUACGCAGAUCUUACCCCUG	UAGGGGUAAGGUCUGCGUACACA	Cleavage	1	not determined by homology or low homology during annotation
191	Nbv5.1tr6235956	1.5	-1	1	23	138	160	UGUGUACGCAGAUCUUACCCCUG	UAGGGGUAAGAUCUGCGUACAUA	Cleavage	1	not determined by homology or low homology during annotation
191	Nbv5.1tr6237839	1.5	-1	1	23	109	131	UGUGUACGCAGAUCUUACCCCUG	UGGGGGUAAGGUCUGCGUACACA	Cleavage	1	Cysteine synthase n=2 Tax=Vitis vinifera RepID=D7UAG1_VITVI (probable)
191	Nbv5.1tr6227396	1.5	-1	1	23	1027	1049	UGUGUACGCAGAUCUUACCCCUG	UAGGGGUAAGUUCUGCGUACACA	Cleavage	1	Putative ribonuclease H protein At1g65750 (probable)
191	Nbv5.1tr6226239	1.5	-1	1	23	1662	1684	UGUGUACGCAGAUCUUACCCCUG	UAGGGGUAAGUUCUGCGUACACA	Cleavage	1	Zinc transporter ZTP29 (probable)
191	Nbv5.1tr6205688	1.5	-1	1	23	1510	1532	UGUGUACGCAGAUCUUACCCCUG	UAGGGGUAAGAUGUGCGUACACA	Translation	1	Predicted protein n=1 Tax=Populus trichocarpa RepID=B9MY34_POPTR (probable)
191	Nbv5.1tr6221964	1.5	-1	1	23	576	598	UGUGUACGCAGAUCUUACCCCUG	CAAGGGUAAGGUCUGCGUACACA	Cleavage	1	ATP-dependent Clp protease ATP-binding subunit ClpX (probable)
191	Nbv5.1tr6240535	1.5	-1	1	23	360	382	UGUGUACGCAGAUCUUACCCCUG	CAGAGGUAAGGUCUGCGUACACA	Cleavage	1	not determined by homology or low homology during annotation
191	Nbv5.1tr6241551	1.5	-1	1	23	167	189	UGUGUACGCAGAUCUUACCCCUG	UAGGGGUAAGAUCUGCGUACAGA	Cleavage	1	not determined by homology or low homology during annotation
191	Nbv5.1tr6239810	1.5	-1	1	23	751	773	UGUGUACGCAGAUCUUACCCCUG	UAGAGGUAAGGUCUGCGUACACA	Cleavage	1	Cysteine synthase (probable)
191	Nbv5.1tr6232557	1.5	-1	1	23	34	56	UGUGUACGCAGAUCUUACCCCUG	UAAGGGUAAGGUCUGCGUACACA	Cleavage	1	Uclacyanin-2 (probable)
191	Nbv5.1tr6233992	1.5	-1	1	23	976	998	UGUGUACGCAGAUCUUACCCCUG	UAGAGGUAAGGUCUGCGUACACA	Cleavage	1	Probable calcium-binding protein CML21 (probable)
191	Nbv5.1tr6227726	1.5	-1	1	23	26	48	UGUGUACGCAGAUCUUACCCCUG	UAAGGGUAAGGUCUGCGUACACA	Cleavage	1	Putative uncharacterized protein n=2 Tax=Vitis vinifera RepID=A5B902_VITVI (probable)
191	Nbv5.1tr6240533	1.5	-1	1	23	316	338	UGUGUACGCAGAUCUUACCCCUG	UAAGGGUAAGGUCUGCGUACACA	Cleavage	1	not determined by homology or low homology during annotation
204	Nbv5.1tr6236695	1.5	-1	1	24	5350	5373	AUAUAACUAUACAUACUCUGCGCC	GACGCAGAGUAUGUAUAGUUGUAU	Cleavage	1	Heterogeneous nuclear ribonucleoprotein Q (probable)
209	Nbv5.1tr6233811	1.5	-1	1	24	2078	2101	AAUAUGUAGACGAGCUUUAUCCCU	AGGGGUAAAGCUCGUCUAUAUAUU	Cleavage	1	Phospho-2-dehydro-3-deoxyheptonate aldolase 2, chloroplastic (probable)
211	Nbv5.1tr6232421	1.5	-1	1	23	156	178	CUAGAACUCCAGCAUAAUAUACA	AAUAUAUUAUACUGGAGUUCUAG	Cleavage	1	not determined by homology or low homology during annotation
22	Nbv5.1tr6241787	1.5	-1	1	24	2	25	CCGAUGAUCGAUUGGAAACAGCCU	AGGCUGUUUCCAAUCGACCAUCGG	Cleavage	1	Polyprotein, putative n=1 Tax=Solanum demissum RepID=Q6L4B3_SOLDE (probable)
22	Nbv5.1tr6235641	1.5	-1	1	24	257	280	CCGAUGAUCGAUUGGAAACAGCCU	AGACUGUUUCCAAUCGACCAUCGG	Cleavage	1	not determined by homology or low homology during annotation
22	Nbv5.1tr6243637	1.5	-1	1	24	1020	1043	CCGAUGAUCGAUUGGAAACAGCCU	AGACUGUUUCCAAUCGACCAUCGG	Cleavage	1	Probable glutathione S-transferase (probable)
220	Nbv5.1tr6206162	1.5	-1	1	24	3134	3157	AGUAUGUACGUAGACCUUACGCCU	AGGGGUAAGGUCUGCGUACAUACU	Translation	1	Uncharacterized protein TC_0114 (probable)
220	Nbv5.1tr6230357	1.5	-1	1	24	3603	3626	AGUAUGUACGUAGACCUUACGCCU	AGGGGUAAGGUCUGCGUACAUACU	Translation	1	Thioredoxin-like 2, chloroplastic (probable)
220	Nbv5.1tr6230358	1.5	-1	1	24	3603	3626	AGUAUGUACGUAGACCUUACGCCU	AGGGGUAAGGUCUGCGUACAUACU	Translation	1	Thioredoxin-like 2, chloroplastic (probable)
220	Nbv5.1tr6233773	1.5	-1	1	24	5231	5254	AGUAUGUACGUAGACCUUACGCCU	AGGGGUAAGGUCUGCGUACAUACU	Translation	1	PHD and RING finger domain-containing protein 1 (probable)
220	Nbv5.1tr6237170	1.5	-1	1	24	1549	1572	AGUAUGUACGUAGACCUUACGCCU	AGGAGUAAGGUCUGCGUACAUACU	Translation	1	Putative uncharacterized protein n=2 Tax=Vitis vinifera RepID=F6GVC2_VITVI (probable)
220	Nbv5.1tr6233721	1.5	-1	1	24	1277	1300	AGUAUGUACGUAGACCUUACGCCU	AGGGGUAAGGUCUGCGUACAUACU	Translation	1	ESF1 homolog (probable)
220	Nbv5.1tr6236425	1.5	-1	1	24	17	40	AGUAUGUACGUAGACCUUACGCCU	AGGGGUAAGGUCUGCGUACAUACU	Translation	1	Putative uncharacterized protein n=1 Tax=Vitis vinifera RepID=F6HJL9_VITVI (probable)
220	Nbv5.1tr6233468	1.5	-1	1	24	1620	1643	AGUAUGUACGUAGACCUUACGCCU	AGGGGUAAGGUCUGCGUACAUACU	Translation	1	Adenylosuccinate synthetase, chloroplastic (probable)
220	Nbv5.1tr6231419	1.5	-1	1	24	1283	1306	AGUAUGUACGUAGACCUUACGCCU	AGGGGUAAGGUCUGCGUACAUACU	Translation	2	Putative uncharacterized protein n=1 Tax=Vitis vinifera RepID=F6I3N7_VITVI (probable)
220	Nbv5.1tr6231419	1.5	-1	1	24	1324	1347	AGUAUGUACGUAGACCUUACGCCU	AGGGGUAAGGUCUGCGUACAUACU	Translation	2	Putative uncharacterized protein n=1 Tax=Vitis vinifera RepID=F6I3N7_VITVI (probable)
220	Nbv5.1tr6234168	1.5	-1	1	24	45	68	AGUAUGUACGUAGACCUUACGCCU	AGGGGUAAGGUCUGCGUACAUACU	Translation	1	ATP synthase subunit-like protein n=1 Tax=Medicago truncatula RepID=G7L832_MEDTR (probable)
220	Nbv5.1tr6232312	1.5	-1	1	24	911	934	AGUAUGUACGUAGACCUUACGCCU	AGGGGUAAGGUCUGCGUACAUACU	Translation	1	Avr9/Cf-9 rapidly elicited protein 146 n=1 Tax=Nicotiana tabacum RepID=Q9FQZ6_TOBAC (probable)
220	Nbv5.1tr6234993	1.5	-1	1	24	7	30	AGUAUGUACGUAGACCUUACGCCU	AGGGGUAAGGUCUGCGUACAUACU	Translation	1	Uncharacterized protein n=13 Tax=Poaceae RepID=J3N262_ORYBR (probable)
220	Nbv5.1tr6230690	1.5	-1	1	24	120	143	AGUAUGUACGUAGACCUUACGCCU	AGGAGUAAGGUCUGCGUACAUACU	Translation	1	Retrovirus-related Pol polyprotein from transposon TNT 1-94 (probable)
220	Nbv5.1tr6232524	1.5	-1	1	24	19	42	AGUAUGUACGUAGACCUUACGCCU	AGGGGUAAGGUCUGCGUACAUACU	Translation	1	E3 ubiquitin-protein ligase UPL5 (probable)
220	Nbv5.1tr6229009	1.5	-1	1	24	25	48	AGUAUGUACGUAGACCUUACGCCU	AGGGGUAAGGUCUGCGUACAUACU	Translation	1	Putative uncharacterized protein n=1 Tax=Vitis vinifera RepID=F6HXL8_VITVI (probable)
220	Nbv5.1tr6240725	1.5	-1	1	24	115	138	AGUAUGUACGUAGACCUUACGCCU	AGGGGUAAGGUCUGCGUACAUACU	Translation	1	not determined by homology or low homology during annotation
220	Nbv5.1tr6243289	1.5	-1	1	24	547	570	AGUAUGUACGUAGACCUUACGCCU	AGGGGUAAGGUCUGCGUACAUACU	Translation	1	not determined by homology or low homology during annotation
220	Nbv5.1tr6232332	1.5	-1	1	24	390	413	AGUAUGUACGUAGACCUUACGCCU	AGGGGUAAGGUCUGCGUACAUACU	Translation	1	not determined by homology or low homology during annotation
220	Nbv5.1tr6230015	1.5	-1	1	24	51	74	AGUAUGUACGUAGACCUUACGCCU	AGGGGUAAGGUCUGCGUACAUACU	Translation	1	not determined by homology or low homology during annotation
220	Nbv5.1tr6235570	1.5	-1	1	24	337	360	AGUAUGUACGUAGACCUUACGCCU	AGGGGUAAGGUCUGCGUACAUACU	Translation	1	not determined by homology or low homology during annotation
220	Nbv5.1tr6241663	1.5	-1	1	24	199	222	AGUAUGUACGUAGACCUUACGCCU	AGGGGUAAGGUCUGCGUACAUACU	Translation	1	not determined by homology or low homology during annotation
220	Nbv5.1tr6230229	1.5	-1	1	24	303	326	AGUAUGUACGUAGACCUUACGCCU	AGGGGUAAGGUCUGCGUACAUACU	Translation	1	not determined by homology or low homology during annotation
220	Nbv5.1tr6240371	1.5	-1	1	24	121	144	AGUAUGUACGUAGACCUUACGCCU	AGGGGUAAGGUCUGCGUACAUACU	Translation	1	not determined by homology or low homology during annotation
220	Nbv5.1tr6243474	1.5	-1	1	24	77	100	AGUAUGUACGUAGACCUUACGCCU	AGGGGUAAGGUCUGCGUACAUACU	Translation	1	DNA damage checkpoint protein rad25 (probable)
220	Nbv5.1tr6228132	1.5	-1	1	24	48	71	AGUAUGUACGUAGACCUUACGCCU	AGGGGUAAGGUCUGCGUACAUACU	Translation	1	not determined by homology or low homology during annotation
220	Nbv5.1tr6224876	1.5	-1	1	24	252	278	AGUAUGUACGUAGACCUUAC---GCCU	AGGUAGAGUAAGGUCUGCGUACAUACU	Translation	1	Putative uncharacterized protein n=1 Tax=Vitis vinifera RepID=D7T7A2_VITVI (probable)
220	Nbv5.1tr6229566	1.5	-1	1	24	252	278	AGUAUGUACGUAGACCUUAC---GCCU	AGGUAGAGUAAGGUCUGCGUACAUACU	Translation	1	Microtubule-associated protein futsch (probable)
220	Nbv5.1tr6237773	1.5	-1	1	24	865	888	AGUAUGUACGUAGACCUUACGCCU	AGAUGUAAGGUCUGCGUACAUACU	Translation	1	Putative uncharacterized protein n=1 Tax=Vitis vinifera RepID=F6HTW0_VITVI (probable)
220	Nbv5.1tr6243667	1.5	-1	1	24	408	430	AGUAUGUACGUAGACCUUACGCCU	AGG-GUAAGGUCUGCGUACAUACU	Translation	1	Heat shock cognate 70 kDa protein 2 (probable)
220	Nbv5.1tr6240079	1.5	-1	1	24	144	166	AGUAUGUACGUAGACCUUACGCCU	AGG-GUAAGGUCUGCGUACAUACU	Translation	1	not determined by homology or low homology during annotation
220	Nbv5.1tr6245944	1.5	-1	1	24	1618	1641	AGUAUGUACGUAGACCUUACGCCU	AGGCAUAAGGUCUACGUACAUUCU	Cleavage	1	Stem-specific protein TSJT1 (probable)
220	Nbv5.1tr6230269	1.5	-1	1	24	5115	5142	AGUAUGUACGUAGACCUUAC----GCCU	GGGUAGAGGUAAGGUCUGCGUACAUACU	Translation	1	Sulfate transporter 3.2 (probable)
220	Nbv5.1tr6243202	1.5	-1	1	24	130	153	AGUAUGUACGUAGACCUUACGCCU	AGGGGUAAGGUCUACGUACACACU	Cleavage	1	not determined by homology or low homology during annotation
220	Nbv5.1tr6221355	1.5	-1	1	24	632	659	AGUAUGUACGUAGACCUUAC----GCCU	GGGUAGAGGUAAGGUCUGCGUACAUACU	Translation	1	not determined by homology or low homology during annotation
220	Nbv5.1tr6200433	1.5	-1	1	24	90	117	AGUAUGUACGUAGACCUUAC----GCCU	GGGUAAAGGUAAGGUCUGCGUACAUACU	Translation	1	Retrovirus-related Pol polyprotein from transposon 17.6 (probable)
220	Nbv5.1tr6241731	1.5	-1	1	24	185	212	AGUAUGUACGUAGACCUUAC----GCCU	GGGUAUGGGUAAGGUCUGCGUACAUACU	Translation	1	not determined by homology or low homology during annotation
220	Nbv5.1tr6241653	1.5	-1	1	24	133	160	AGUAUGUACGUAGACCUUAC----GCCU	GGGUAGAGGUAAGGUCUGCGUACAUACU	Translation	1	not determined by homology or low homology during annotation
220	Nbv5.1tr6243009	1.5	-1	1	24	41	68	AGUAUGUACGUAGACCUUAC----GCCU	GGGUAGAGGUAAGGUCUGCGUACAUACU	Translation	1	not determined by homology or low homology during annotation
220	Nbv5.1tr6225377	1.5	-1	1	24	24	45	AGUAUGUACGUAGACCUUACGCCU	AGG--UAAGGUCUACGUAUAUACU	Cleavage	1	Pentatricopeptide repeat-containing protein At5g21222 (probable)
220	Nbv5.1tr6245118	1.5	-1	1	24	787	813	AGUAUGUACGUAGACCUUAC---GCCU	AGGUAAGGUAAGGUCUACAUACAUACU	Cleavage	1	Photosystem I reaction center subunit IV B, chloroplastic (probable)
220	Nbv5.1tr6200302	1.5	-1	1	24	257	278	AGUAUGUACGUAGACCUUACGCCU	AGG--UAAGGUCUGCGUACAUACU	Translation	1	not determined by homology or low homology during annotation
220	Nbv5.1tr6228164	1.5	-1	1	24	98	119	AGUAUGUACGUAGACCUUACGCCU	AGG--UAAGGUCUGCGUACAUACU	Translation	1	Putative uncharacterized protein n=1 Tax=Beta vulgaris subsp. vulgaris RepID=F4NCG1_BETVU (probable)
220	Nbv5.1tr6223112	1.5	-1	1	23	1	22	AGUAUGUACGUAGACCUUACGCC	GG-GUAAGGUCUACGUACACACU	Cleavage	1	not determined by homology or low homology during annotation
220	Nbv5.1tr6235418	1.5	-1	1	24	100	123	AGUAUGUACGUAGACCUUACGCCU	AGGGAUAAGGUCUACGUACACACU	Cleavage	1	not determined by homology or low homology during annotation
220	Nbv5.1tr6221051	1.5	-1	1	19	1	19	AGUAUGUACGUAGACCUUA	UAAGGUCUGCGUACAUACU	Translation	1	Putative uncharacterized protein n=1 Tax=Medicago truncatula RepID=G7JWM8_MEDTR (probable)
220	Nbv5.1tr6240933	1.5	-1	1	24	54	76	AGUAUGUACGUAGACCUUACGCCU	GGGU-UAAGGUCUACGUACACACU	Cleavage	1	not determined by homology or low homology during annotation
223	Nbv5.1tr6220985	1.5	-1	1	24	412	435	ACCCACUUUGUAGGACUAUACUGG	CCAGUAUAGUCCCACAAAGUGGGU	Cleavage	1	not determined by homology or low homology during annotation
226	Nbv5.1tr6226223	1.5	-1	1	24	814	837	AUUAUUGUUACUGAUGUUGGGCCU	GGGCCCAACAUCGGUAACAAUAAU	Cleavage	1	not determined by homology or low homology during annotation
226	Nbv5.1tr6237243	1.5	-1	1	24	600	623	AUUAUUGUUACUGAUGUUGGGCCU	GGGCCCAACAUCGGUAACAAUAAU	Cleavage	1	Trehalase (probable)
226	Nbv5.1tr6240556	1.5	-1	1	24	56	80	AUUAUUGUUACUGAUGUUGGG-CCU	GGGACCCAACAUCGGUAACAAUAAU	Cleavage	1	Uncharacterized mitochondrial protein AtMg00810 (probable)
226	Nbv5.1tr6206400	1.5	-1	1	24	2957	2980	AUUAUUGUUACUGAUGUUGGGCCU	GAGCCCAACAUCGGUAACAAUAAU	Cleavage	1	Retrovirus-related Pol polyprotein from transposon 17.6 (probable)
228	Nbv5.1tr6198274	1.5	-1	1	24	8	31	AAAGACAUGUAGUCCUGAAGUCCU	AGGACUUCAGGACUACAUGUCCUU	Cleavage	1	not determined by homology or low homology during annotation
228	Nbv5.1tr6199191	1.5	-1	1	24	1184	1207	AAAGACAUGUAGUCCUGAAGUCCU	AAGACUUCAGGACUACGUGUCUUU	Cleavage	1	Jasmonate ZIM domain protein b n=1 Tax=Nicotiana attenuata RepID=I3WT99_NICAT (probable)
229	Nbv5.1tr6232499	1.5	-1	1	24	172	195	CGACUGGAAACAGCCUCUCUGCCU	GGGCAGAGAGGCUGUUUCCAAUCG	Cleavage	1	not determined by homology or low homology during annotation
229	Nbv5.1tr6199997	1.5	-1	1	24	28	51	CGACUGGAAACAGCCUCUCUGCCU	GGGCAGAGAGGCUGUUUCCAAUCG	Cleavage	1	not determined by homology or low homology during annotation
229	Nbv5.1tr6199714	1.5	-1	1	24	402	425	CGACUGGAAACAGCCUCUCUGCCU	GGGCAGAGAGGCUGUUUCCAAUCG	Cleavage	1	Uncharacterized mitochondrial protein AtMg00810 (probable)
229	Nbv5.1tr6228205	1.5	-1	1	24	16	39	CGACUGGAAACAGCCUCUCUGCCU	GGGCAGAGAGGCUGUUUCCAAUCG	Cleavage	1	not determined by homology or low homology during annotation
229	Nbv5.1tr6241757	1.5	-1	1	24	2	25	CGACUGGAAACAGCCUCUCUGCCU	GGGCAGAGAGGCUGUUUCCAAUCG	Cleavage	1	Polyprotein, putative n=1 Tax=Solanum demissum RepID=Q6L4B3_SOLDE (probable)
229	Nbv5.1tr6241781	1.5	-1	1	24	82	105	CGACUGGAAACAGCCUCUCUGCCU	GGGCAGAGAGGCUGUUUCCAAUCG	Cleavage	1	not determined by homology or low homology during annotation
229	Nbv5.1tr6200158	1.5	-1	1	24	629	652	CGACUGGAAACAGCCUCUCUGCCU	GGGCAGAGAGGCUGUUUCCAAUCG	Cleavage	1	not determined by homology or low homology during annotation
229	Nbv5.1tr6200143	1.5	-1	1	24	614	637	CGACUGGAAACAGCCUCUCUGCCU	GGGCAGAGAGGCUGUUUCCAAUCG	Cleavage	1	Probable acyl-activating enzyme 18, peroxisomal (probable)
229	Nbv5.1tr6237292	1.5	-1	1	24	525	548	CGACUGGAAACAGCCUCUCUGCCU	GGGCAGAGAGGCUGUUUCCAAUCG	Cleavage	1	not determined by homology or low homology during annotation
229	Nbv5.1tr6234978	1.5	-1	1	24	62	85	CGACUGGAAACAGCCUCUCUGCCU	GGGCAGAGAGGCUGUUUCCAAUCG	Cleavage	1	Putative uncharacterized protein n=1 Tax=Vitis vinifera RepID=A5C5V8_VITVI (probable)
229	Nbv5.1tr6226820	1.5	-1	1	24	56	79	CGACUGGAAACAGCCUCUCUGCCU	GGGCAGAGAGGCUGUUUCCAAUCG	Cleavage	1	DELLA protein GAI1 (probable)
229	Nbv5.1tr6233538	1.5	-1	1	24	1355	1378	CGACUGGAAACAGCCUCUCUGCCU	GGGCAGAGAGGCUGUUUCCAAUCG	Cleavage	1	Ribosomal RNA small subunit methyltransferase NEP1 (probable)
229	Nbv5.1tr6227413	1.5	-1	1	24	17	40	CGACUGGAAACAGCCUCUCUGCCU	GGGUAGAGAGGCUGUUUCCAAUCG	Cleavage	1	not determined by homology or low homology during annotation
229	Nbv5.1tr6229224	1.5	-1	1	24	566	589	CGACUGGAAACAGCCUCUCUGCCU	GGGUAGAGAGGCUGUUUCCAUUCG	Cleavage	1	Uncharacterized protein n=1 Tax=Glycine max RepID=I1MFK3_SOYBN (probable)
229	Nbv5.1tr6220173	1.5	-1	1	24	11	34	CGACUGGAAACAGCCUCUCUGCCU	GGGUAGAGAGGCUGUUUCCAUUCG	Cleavage	1	Protein TIFY 5A (probable)
229	Nbv5.1tr6235662	1.5	-1	1	24	246	270	CGACUGGAAACAGCCUCUCUG-CCU	AGGACAGAGAGGCUGUUUCCAAUCG	Cleavage	1	not determined by homology or low homology during annotation
229	Nbv5.1tr6241366	1.5	-1	1	24	472	496	CGACUGGAAACAGCCUCUCUGC-CU	AGAGCAGAGAGGCUGUUUCCAAUCG	Cleavage	1	Putative uncharacterized protein n=1 Tax=Beta vulgaris subsp. vulgaris RepID=F4NCG8_BETVU (probable)
229	Nbv5.1tr6241791	1.5	-1	1	24	434	457	CGACUGGAAACAGCCUCUCUGCCU	AGACAGAGAGGCUGUUUCCAAUCG	Cleavage	1	not determined by homology or low homology during annotation
23	Nbv5.1tr6239768	1.5	-1	1	24	625	648	UAUGGGCUUUAGACAAUUUGUAAU	AUUAUAAAUUGUCUAAAGCUCAUA	Cleavage	1	CTV.20 n=2 Tax=Citrus trifoliata RepID=Q8H6Q8_PONTR (probable)
233	Nbv5.1tr6242787	1.5	-1	1	24	2297	2320	AGGGAUAAGGUCUGCAUACACACU	AGUGUGUAUGCAGACCUUACCCCU	Cleavage	1	U-box domain-containing protein 15 (probable)
233	Nbv5.1tr6234113	1.5	-1	1	24	627	650	AGGGAUAAGGUCUGCAUACACACU	AGUGUGUAUGCAGACCUUACCCCU	Cleavage	1	not determined by homology or low homology during annotation
233	Nbv5.1tr6237182	1.5	-1	1	24	2913	2936	AGGGAUAAGGUCUGCAUACACACU	AAUGUGUAUGCAGACCUUACCCCU	Cleavage	1	Putative proline-rich receptor-like protein kinase PERK11 (probable)
233	Nbv5.1tr6234589	1.5	-1	1	24	2698	2721	AGGGAUAAGGUCUGCAUACACACU	AGAGUGUAUGCAGACCUUACCCCU	Cleavage	1	G-type lectin S-receptor-like serine/threonine-protein kinase At1g11330 (probable)
233	Nbv5.1tr6212952	1.5	-1	1	24	2525	2548	AGGGAUAAGGUCUGCAUACACACU	AGCGUGUAUGCAGACCUUACCCCU	Cleavage	1	Histone-lysine N-methyltransferase SUVR3 (probable)
233	Nbv5.1tr6225171	1.5	-1	1	24	1116	1139	AGGGAUAAGGUCUGCAUACACACU	AGCGUGUAUGCAGACCUUACCCCU	Cleavage	1	Predicted protein n=1 Tax=Populus trichocarpa RepID=B9MWZ5_POPTR (probable)
233	Nbv5.1tr6229838	1.5	-1	1	24	1078	1101	AGGGAUAAGGUCUGCAUACACACU	AGCGUGUAUGCAGACCUUACCCCU	Cleavage	1	not determined by homology or low homology during annotation
233	Nbv5.1tr6233078	1.5	-1	1	24	145	171	AGGGAUAAGGUCUGCAUACAC---ACU	AGUAAAGUGUAUGCAGACCUUACCCCU	Cleavage	1	not determined by homology or low homology during annotation
233	Nbv5.1tr6229367	1.5	-1	1	24	22	45	AGGGAUAAGGUCUGCAUACACACU	AGUAUGUAUGCAGACCUUACCCCU	Cleavage	1	not determined by homology or low homology during annotation
233	Nbv5.1tr6210153	1.5	-1	1	24	157	180	AGGGAUAAGGUCUGCAUACACACU	AACAUGUAUGCAGACCUUAUCCUU	Cleavage	1	not determined by homology or low homology during annotation
233	Nbv5.1tr6245813	1.5	-1	1	24	2695	2718	AGGGAUAAGGUCUGCAUACACACU	AGGGCGUAUGCAGACCUUACCCCU	Cleavage	1	Putative uncharacterized protein n=1 Tax=Vitis vinifera RepID=A5BPA1_VITVI (probable)
238	Nbv5.1tr6234215	1.5	-1	1	24	3149	3172	AGACUCGAACUCACAACCUCUCAU	CUGAGAGGUUGUGAGUUUGAGUCU	Cleavage	1	Putative late blight resistance protein homolog R1B-16 (probable)
238	Nbv5.1tr6199773	1.5	-1	1	24	1180	1204	AGACUCGAACUCACAACCUCUC-AU	AUCGAGAGGUUGUGAGUUCGAGUUU	Cleavage	1	Putative uncharacterized protein n=1 Tax=Ricinus communis RepID=B9RH50_RICCO (probable)
238	Nbv5.1tr6221228	1.5	-1	1	24	3354	3377	AGACUCGAACUCACAACCUCUCAU	AAGAGAGGUUGUGAGUUUGAGUCU	Cleavage	1	E3 ubiquitin-protein ligase RING1 (probable)
238	Nbv5.1tr6243020	1.5	-1	1	24	27	50	AGACUCGAACUCACAACCUCUCAU	CCGAGAGGUUGUGAGUUCGGGUCU	Cleavage	1	not determined by homology or low homology during annotation
238	Nbv5.1tr6198847	1.5	-1	1	24	383	406	AGACUCGAACUCACAACCUCUCAU	CCGAGAGGUUGUGAGUUUGAGUCU	Cleavage	1	not determined by homology or low homology during annotation
238	Nbv5.1tr6200090	1.5	-1	1	24	178	201	AGACUCGAACUCACAACCUCUCAU	CCGAGAGGUUGUGAGUUCGAGUUU	Cleavage	1	PREDICTED: uncharacterized protein LOC100799671 [Glycine max] (probable)
238	Nbv5.1tr6242932	1.5	-1	1	24	1185	1208	AGACUCGAACUCACAACCUCUCAU	CCGAGAGGUUGUGAGUUCGAGUUU	Cleavage	1	Polyprotein, putative n=1 Tax=Solanum demissum RepID=Q6L4B3_SOLDE (probable)
238	Nbv5.1tr6234953	1.5	-1	1	24	1179	1202	AGACUCGAACUCACAACCUCUCAU	CCGAGAGGUUGUGAGUUUGAGUCU	Cleavage	1	5-methyltetrahydropteroyltriglutamate--homocysteine methyltransferase (probable)
238	Nbv5.1tr6220930	1.5	-1	1	24	1717	1740	AGACUCGAACUCACAACCUCUCAU	CCGAGAGGUUGUGAGUUUGAGUCU	Cleavage	1	UDP-glycosyltransferase 74F2 (probable)
238	Nbv5.1tr6220929	1.5	-1	1	24	1830	1853	AGACUCGAACUCACAACCUCUCAU	CCGAGAGGUUGUGAGUUUGAGUCU	Cleavage	1	UDP-glycosyltransferase 74F2 (probable)
238	Nbv5.1tr6203846	1.5	-1	1	24	99	122	AGACUCGAACUCACAACCUCUCAU	CUGAGAGGUUGUGAGUUCGAGCCU	Cleavage	1	not determined by homology or low homology during annotation
238	Nbv5.1tr6231212	1.5	-1	1	24	2028	2051	AGACUCGAACUCACAACCUCUCAU	UUGAGAGGUUGUAAGUUCGAGUCU	Cleavage	1	Glutamate decarboxylase (probable)
238	Nbv5.1tr6232507	1.5	-1	1	24	121	145	AGACUCGAACUCACAACCUCUC-AU	AUCGAGAGGUUGAGAGUUCGAGUCU	Cleavage	1	not determined by homology or low homology during annotation
238	Nbv5.1tr6233029	1.5	-1	1	24	27	51	AGACUCGAACUCACAACCUCUC-AU	AUCGAGAGGUUGUAAGUUCGAGUCU	Cleavage	1	not determined by homology or low homology during annotation
238	Nbv5.1tr6240371	1.5	-1	1	24	19	43	AGACUCGAACUCACAACCUCUC-AU	AUCGAGAGGUUGUGAGUUCGAAUCU	Cleavage	1	not determined by homology or low homology during annotation
238	Nbv5.1tr6240693	1.5	-1	1	24	139	163	AGACUCGAACUCACAACCUCUC-AU	AUCGAGAGGUUGUGCGUUCGAGUCU	Translation	1	TMV resistance protein N (probable)
238	Nbv5.1tr6226187	1.5	-1	1	24	98	122	AGACUCGAACUCACAACCUCUC-AU	AUCGAGAGGUUGUGACUUCGAGUCU	Translation	1	Inositol-tetrakisphosphate 1-kinase 1 (probable)
238	Nbv5.1tr6244154	1.5	-1	1	24	1759	1783	AGACUCGAACUCACAACCUCUC-AU	AUCGAGAGGUUGUGAGUUCGAAUCU	Cleavage	1	Zinc finger A20 and AN1 domain-containing stress-associated protein 8 (probable)
238	Nbv5.1tr6234662	1.5	-1	1	24	1866	1890	AGACUCGAACUCACAACCUCUC-AU	AUCGAGAGGUUGUGAGUUCGAGACU	Cleavage	1	WRKY transcription factor 6 (probable)
238	Nbv5.1tr6241268	1.5	-1	1	24	357	380	AGACUCGAACUCACAACCUCUCAU	CCAAGAGGUUGUGAGUUUGAGUCU	Cleavage	1	not determined by homology or low homology during annotation
238	Nbv5.1tr6206508	1.5	-1	1	24	1906	1929	AGACUCGAACUCACAACCUCUCAU	CCAAGAGGUUGUGAGUUCGGGUCU	Cleavage	1	Probable protein phosphatase 2C 60 (probable)
238	Nbv5.1tr6206509	1.5	-1	1	24	2012	2035	AGACUCGAACUCACAACCUCUCAU	CCAAGAGGUUGUGAGUUCGGGUCU	Cleavage	1	Probable protein phosphatase 2C 64 (probable)
238	Nbv5.1tr6219288	1.5	-1	1	24	169	192	AGACUCGAACUCACAACCUCUCAU	CCGAGAGGUUGUGAGUUCGAAUCU	Cleavage	1	not determined by homology or low homology during annotation
238	Nbv5.1tr6243599	1.5	-1	1	24	352	375	AGACUCGAACUCACAACCUCUCAU	CCGAGAGGUUGUGACUUCGAGUCU	Translation	1	not determined by homology or low homology during annotation
238	Nbv5.1tr6226987	1.5	-1	1	24	27	50	AGACUCGAACUCACAACCUCUCAU	CCGAGAGGUUGUGAGUUCAAGUCU	Cleavage	1	Organ-specific protein S2 (probable)
238	Nbv5.1tr6243404	1.5	-1	1	24	1005	1028	AGACUCGAACUCACAACCUCUCAU	CCGAGAGGUUGUGUGUUCGAGUCU	Translation	1	Cellulose synthase A catalytic subunit 4 [UDP-forming] (probable)
238	Nbv5.1tr6235024	1.5	-1	1	24	1220	1243	AGACUCGAACUCACAACCUCUCAU	CCGAGAGGUUGUGAAUUCGAGUCU	Translation	1	Probable 2-oxoglutarate/Fe(II)-dependent dioxygenase (probable)
238	Nbv5.1tr6230067	1.5	-1	1	24	2467	2490	AGACUCGAACUCACAACCUCUCAU	CCGAGAGGUUGUGAGAUCGAGUCU	Cleavage	1	Long-chain-alcohol oxidase FAO4A (probable)
238	Nbv5.1tr6230345	1.5	-1	1	24	2395	2418	AGACUCGAACUCACAACCUCUCAU	CCGAGAGGUUGUGAGUUCGCGUCU	Cleavage	1	Protein CHLOROPLAST IMPORT APPARATUS 2 (probable)
238	Nbv5.1tr6229962	1.5	-1	1	24	527	550	AGACUCGAACUCACAACCUCUCAU	CCGAAAGGUUGUGAGUUCGAGUUU	Cleavage	1	not determined by homology or low homology during annotation
238	Nbv5.1tr6241466	1.5	-1	1	24	1756	1779	AGACUCGAACUCACAACCUCUCAU	CCGAAAGGUUGUGAGUUUGAGUCU	Cleavage	1	Mitochondrial inner membrane protein OXA1 (probable)
238	Nbv5.1tr6231441	1.5	-1	1	24	271	294	AGACUCGAACUCACAACCUCUCAU	CCAAGAGGUUGUGAGUUCGAAUCU	Cleavage	1	not determined by homology or low homology during annotation
238	Nbv5.1tr6240533	1.5	-1	1	24	212	235	AGACUCGAACUCACAACCUCUCAU	CCAAGAGGUUGUCAGUUCGAGUCU	Cleavage	1	not determined by homology or low homology during annotation
242	Nbv5.1tr6232378	1.5	-1	1	24	762	785	AGGGAUAAGGUCUGCGUAGAUACU	AGUGUCUACGCAGACCUUACCCCU	Cleavage	1	Putative uncharacterized protein n=2 Tax=Vitis vinifera RepID=F6HYD3_VITVI (probable)
242	Nbv5.1tr6217468	1.5	-1	1	24	196	219	AGGGAUAAGGUCUGCGUAGAUACU	ACUGUCUACGCAGACCUUAUCCAU	Cleavage	1	not determined by homology or low homology during annotation
244	Nbv5.1tr6234215	1.5	-1	1	25	293	317	AUGAAACCCGCGAACAAAUUGAACA	UGUUCAAUUUGUUCACGGGUUUCAU	Translation	1	Putative late blight resistance protein homolog R1B-16 (probable)
247	Nbv5.1tr6232546	1.5	-1	1	24	2785	2808	GUUAGUUGUUAGACUUAGGGGCAC	GUGCCCCUAAGUCUAACAACUGAC	Cleavage	1	Transcriptional corepressor SEUSS (probable)
266	Nbv5.1tr6237426	1.5	-1	1	24	1205	1228	AGAGAUAAGGUCUGCGUACAUACU	AGUAUGUACGCAGACCUUACCUCU	Cleavage	1	Probable galacturonosyltransferase-like 1 (probable)
266	Nbv5.1tr6230749	1.5	-1	1	24	689	712	AGAGAUAAGGUCUGCGUACAUACU	AGUAUGUACGCAGACCUUACCUCU	Cleavage	1	Putative uncharacterized protein n=1 Tax=Vitis vinifera RepID=E0CRK2_VITVI (probable)
266	Nbv5.1tr6221404	1.5	-1	1	24	2271	2294	AGAGAUAAGGUCUGCGUACAUACU	AGUGUGUACGCAGACCUUAUCCCU	Cleavage	1	Putative uncharacterized protein n=1 Tax=Vitis vinifera RepID=F6HQ43_VITVI (probable)
266	Nbv5.1tr6231089	1.5	-1	1	24	1121	1144	AGAGAUAAGGUCUGCGUACAUACU	GGUAUGUACGCAGACCUUACCUCU	Cleavage	1	Probable carboxylesterase 12 (probable)
266	Nbv5.1tr6226455	1.5	-1	1	24	31	54	AGAGAUAAGGUCUGCGUACAUACU	AGUGUGUACGCAGACCUUAUCCCU	Cleavage	1	Linoleate 13S-lipoxygenase 3-1, chloroplastic (probable)
266	Nbv5.1tr6231070	1.5	-1	1	24	158	181	AGAGAUAAGGUCUGCGUACAUACU	AGUGUGUACGCAGACCUUACCUCU	Cleavage	1	not determined by homology or low homology during annotation
266	Nbv5.1tr6240221	1.5	-1	1	24	255	278	AGAGAUAAGGUCUGCGUACAUACU	AGUGUGUACGCAGACCUUACCUCU	Cleavage	1	not determined by homology or low homology during annotation
266	Nbv5.1tr6233266	1.5	-1	1	24	3858	3881	AGAGAUAAGGUCUGCGUACAUACU	AGUGCGUACGCAGACCUUACCUCU	Cleavage	1	ADP,ATP carrier protein, mitochondrial (probable)
266	Nbv5.1tr6235991	1.5	-1	1	24	1505	1528	AGAGAUAAGGUCUGCGUACAUACU	AGUGCGUACGCAGACCUUAUCCCU	Cleavage	1	Chlorophyll a-b binding protein P4, chloroplastic (probable)
267	Nbv5.1tr6243352	1.5	-1	1	24	592	615	GGGAUUAUACUGGGUUGUUGCUGU	ACAGCAACAACCCAGUAUAAUCUC	Cleavage	1	Serine/threonine-protein kinase sepA (probable)
267	Nbv5.1tr6227196	1.5	-1	1	24	4045	4068	GGGAUUAUACUGGGUUGUUGCUGU	ACAACAACAACCCAGUAUAAUUCC	Cleavage	1	UPI000233CA59 related cluster n=1 Tax=unknown RepID=UPI000233CA59 (probable)
267	Nbv5.1tr6218608	1.5	-1	1	24	3622	3645	GGGAUUAUACUGGGUUGUUGCUGU	ACAACAACAACCCAGUAUAAUCUC	Cleavage	1	Cyclic nucleotide-gated ion channel 4 (probable)
267	Nbv5.1tr6218611	1.5	-1	1	24	3622	3645	GGGAUUAUACUGGGUUGUUGCUGU	ACAACAACAACCCAGUAUAAUCUC	Cleavage	1	Cyclic nucleotide-gated ion channel 4 (probable)
267	Nbv5.1tr6218610	1.5	-1	1	24	3564	3587	GGGAUUAUACUGGGUUGUUGCUGU	ACAACAACAACCCAGUAUAAUCUC	Cleavage	1	Cyclic nucleotide-gated ion channel 4 (probable)
267	Nbv5.1tr6234478	1.5	-1	1	24	3042	3065	GGGAUUAUACUGGGUUGUUGCUGU	ACGACAACAACGCAGUAUAAUCCC	Cleavage	2	Mechanosensitive ion channel protein 8 (probable)
267	Nbv5.1tr6236214	1.5	-1	1	24	3066	3089	GGGAUUAUACUGGGUUGUUGCUGU	ACAACAACAACUCAGUAUAAUCCC	Cleavage	1	Uncharacterized protein At5g50100, mitochondrial (probable)
267	Nbv5.1tr6221607	1.5	-1	1	24	2880	2903	GGGAUUAUACUGGGUUGUUGCUGU	ACAACAACAACCCAGUAUAAUUCC	Cleavage	1	G-type lectin S-receptor-like serine/threonine-protein kinase At4g27290 (probable)
267	Nbv5.1tr6234803	1.5	-1	1	24	2769	2792	GGGAUUAUACUGGGUUGUUGCUGU	ACAACAACAACCCAGUAUAAUUCC	Cleavage	1	G-type lectin S-receptor-like serine/threonine-protein kinase At4g27290 (probable)
267	Nbv5.1tr6224999	1.5	-1	1	24	2747	2770	GGGAUUAUACUGGGUUGUUGCUGU	ACAACAACAACCCAGUAUAAUCUC	Cleavage	1	Protein HOTHEAD (probable)
267	Nbv5.1tr6230738	1.5	-1	1	24	1953	1976	GGGAUUAUACUGGGUUGUUGCUGU	ACAACAACAACCCAGUAUAAUUCC	Cleavage	1	ABSCISIC ACID-INSENSITIVE 5-like protein 5 (probable)
267	Nbv5.1tr6236389	1.5	-1	1	24	2174	2197	GGGAUUAUACUGGGUUGUUGCUGU	ACAACAACAACCCAGUAUAAUCUC	Cleavage	1	Protein HOTHEAD (probable)
267	Nbv5.1tr6222709	1.5	-1	1	24	2161	2184	GGGAUUAUACUGGGUUGUUGCUGU	ACAACAACAACCCAGUAUAAUCUC	Cleavage	1	WD repeat-containing protein 44 (probable)
267	Nbv5.1tr6221350	1.5	-1	1	24	2155	2178	GGGAUUAUACUGGGUUGUUGCUGU	ACAACAACAACCCAGUAUAAUUCC	Cleavage	1	F-box/FBD/LRR-repeat protein At1g13570 (probable)
267	Nbv5.1tr6221734	1.5	-1	1	24	1330	1353	GGGAUUAUACUGGGUUGUUGCUGU	ACAACAACAACCCAGUAUAAUCUC	Cleavage	1	Probable membrane-associated kinase regulator 2 (probable)
267	Nbv5.1tr6222276	1.5	-1	1	24	1417	1440	GGGAUUAUACUGGGUUGUUGCUGU	ACAACAACAACCCAGUAUAGUCCC	Cleavage	1	Nudix hydrolase 20, chloroplastic (probable)
267	Nbv5.1tr6232378	1.5	-1	1	24	715	738	GGGAUUAUACUGGGUUGUUGCUGU	ACAACAACAACCCAGUAUAAUCUC	Cleavage	1	Putative uncharacterized protein n=2 Tax=Vitis vinifera RepID=F6HYD3_VITVI (probable)
267	Nbv5.1tr6224099	1.5	-1	1	24	385	408	GGGAUUAUACUGGGUUGUUGCUGU	ACAACAACAACCCAGUAUAAUUCC	Cleavage	1	Rho guanine nucleotide exchange factor 8 (probable)
267	Nbv5.1tr6241198	1.5	-1	1	24	227	250	GGGAUUAUACUGGGUUGUUGCUGU	ACAACAACAACCCGGUAUAAUCCC	Translation	1	not determined by homology or low homology during annotation
267	Nbv5.1tr6223082	1.5	-1	1	24	312	335	GGGAUUAUACUGGGUUGUUGCUGU	ACAACAACAACCUAGUAUAAUCCC	Cleavage	1	not determined by homology or low homology during annotation
267	Nbv5.1tr6222928	1.5	-1	1	24	214	237	GGGAUUAUACUGGGUUGUUGCUGU	ACAACAACAACCCAGUAUAAUCUC	Cleavage	1	not determined by homology or low homology during annotation
267	Nbv5.1tr6226965	1.5	-1	1	24	152	175	GGGAUUAUACUGGGUUGUUGCUGU	ACAACAACAACCCAGUAUAAUCUC	Cleavage	1	not determined by homology or low homology during annotation
267	Nbv5.1tr6229394	1.5	-1	1	24	184	207	GGGAUUAUACUGGGUUGUUGCUGU	ACAACAACAACUCAGUAUAAUCCC	Cleavage	1	Auxin-induced SAUR-like protein n=1 Tax=Capsicum annuum RepID=Q8S348_CAPAN (probable)
267	Nbv5.1tr6224280	1.5	-1	1	24	158	181	GGGAUUAUACUGGGUUGUUGCUGU	GCAACAACAACCCAGUAUAAUCUC	Cleavage	1	not determined by homology or low homology during annotation
267	Nbv5.1tr6224519	1.5	-1	1	24	196	219	GGGAUUAUACUGGGUUGUUGCUGU	UCAACAACAACCCAGUAUAAUCUC	Cleavage	1	not determined by homology or low homology during annotation
267	Nbv5.1tr6234950	1.5	-1	1	24	2783	2806	GGGAUUAUACUGGGUUGUUGCUGU	ACAACAACAACCCAGUAUAAACCC	Cleavage	1	Fanconi-associated nuclease 1 homolog (probable)
267	Nbv5.1tr6231394	1.5	-1	1	24	1860	1883	GGGAUUAUACUGGGUUGUUGCUGU	GUAACAACAACCCAGUAUAAUCUC	Cleavage	1	Putative uncharacterized protein n=1 Tax=Vitis vinifera RepID=F6GYK9_VITVI (probable)
267	Nbv5.1tr6215604	1.5	-1	1	24	1267	1290	GGGAUUAUACUGGGUUGUUGCUGU	ACAACAACAACCCAGUAAAAUCCC	Cleavage	1	F-box protein CPR30 (probable)
267	Nbv5.1tr6199878	1.5	-1	1	24	742	765	GGGAUUAUACUGGGUUGUUGCUGU	ACAACAACAACCCAGUAUAAUCGC	Cleavage	1	Predicted protein n=1 Tax=Populus trichocarpa RepID=B9NAP0_POPTR (probable)
267	Nbv5.1tr6244451	1.5	-1	1	24	721	744	GGGAUUAUACUGGGUUGUUGCUGU	ACAACAACAACCCAUUAUAAUCCC	Translation	1	not determined by homology or low homology during annotation
267	Nbv5.1tr6232626	1.5	-1	1	24	566	589	GGGAUUAUACUGGGUUGUUGCUGU	ACAACAACAACCCAAUAUAAUCCC	Translation	1	not determined by homology or low homology during annotation
267	Nbv5.1tr6215471	1.5	-1	1	24	543	566	GGGAUUAUACUGGGUUGUUGCUGU	ACAACAACAACCCAGUAAAAUCCC	Cleavage	1	Putative uncharacterized protein n=1 Tax=Vitis vinifera RepID=A5C0M8_VITVI (probable)
267	Nbv5.1tr6240221	1.5	-1	1	24	209	232	GGGAUUAUACUGGGUUGUUGCUGU	ACAACAACAACCCAGUAUAAACCC	Cleavage	1	not determined by homology or low homology during annotation
267	Nbv5.1tr6224101	1.5	-1	1	24	220	243	GGGAUUAUACUGGGUUGUUGCUGU	ACAACAACAACCCAAUAUAAUCCC	Translation	1	not determined by homology or low homology during annotation
267	Nbv5.1tr6198329	1.5	-1	1	24	5	28	GGGAUUAUACUGGGUUGUUGCUGU	ACAACAACAACCCAAUAUAAUCCC	Translation	1	not determined by homology or low homology during annotation
267	Nbv5.1tr6229206	1.5	-1	1	24	118	141	GGGAUUAUACUGGGUUGUUGCUGU	ACAACAACAACCCAGUAUAAUACC	Cleavage	1	not determined by homology or low homology during annotation
267	Nbv5.1tr6227069	1.5	-1	1	24	2689	2712	GGGAUUAUACUGGGUUGUUGCUGU	AUAACAACAACCCAGUAAAAUCCC	Cleavage	1	U-box domain-containing protein 5 (probable)
267	Nbv5.1tr6206442	1.5	-1	1	24	2603	2626	GGGAUUAUACUGGGUUGUUGCUGU	ACAAUAACAACCCAGUAAAAUCCC	Cleavage	1	Predicted protein n=3 Tax=rosids RepID=B9N1R5_POPTR (probable)
267	Nbv5.1tr6225830	1.5	-1	1	24	936	959	GGGAUUAUACUGGGUUGUUGCUGU	AUAACAACAACCCAGUAAAAUCCC	Cleavage	1	Putative pterin-4-alpha-carbinolamine dehydratase (probable)
267	Nbv5.1tr6223899	1.5	-1	1	24	788	811	GGGAUUAUACUGGGUUGUUGCUGU	ACAAUAACAACCCAAUAUAAUCCC	Translation	1	Os01g0389700 protein n=3 Tax=Oryza sativa RepID=Q5VNJ6_ORYSJ (probable)
267	Nbv5.1tr6217531	1.5	-1	1	24	143	166	GGGAUUAUACUGGGUUGUUGCUGU	AAAACAACAACCCAGUAUGAUCCC	Cleavage	1	not determined by homology or low homology during annotation
284	Nbv5.1tr6243432	1.5	-1	1	24	205	228	AAGAUAAGAAUGGACCUUGGGCCU	AGGCCCAAGGUCCAUUCUUAUCAU	Cleavage	1	Cell number regulator 9 (probable)
284	Nbv5.1tr6227409	1.5	-1	1	24	208	231	AAGAUAAGAAUGGACCUUGGGCCU	AGGCACAAGGUCCAUUCUUAUCAU	Cleavage	1	not determined by homology or low homology during annotation
286	Nbv5.1tr6207356	1.5	-1	1	21	362	382	AUUGGACCAGACUACCCGCCU	UGGCGGGUAGCCUGGUCCAAU	Translation	1	Magnesium transporter NIPA3 (probable)
290	Nbv5.1tr6218532	1.5	-1	1	24	226	249	ACGAGUUCGAACUGUGGAAAUAGU	GCUGCUUCCACAGCUCGAACUCGU	Translation	1	not determined by homology or low homology during annotation
291	Nbv5.1tr6217689	1.5	-1	1	23	315	337	GUUUCCAAUCGACCAUCGGCUCU	UGAGCCGAUGGUCGAUUAGAAAC	Cleavage	1	not determined by homology or low homology during annotation
291	Nbv5.1tr6213024	1.5	-1	1	23	935	957	GUUUCCAAUCGACCAUCGGCUCU	UGAGCCGAUGGUCUAUUGGAAAC	Translation	1	Protein slowmo homolog (probable)
298	Nbv5.1tr6199894	1.5	-1	1	23	197	219	UACUAGACCUCCAGACUUUCCUC	UAGGAAAGUCUGGAGGUAUAGUA	Cleavage	1	Polyprotein, putative n=1 Tax=Solanum demissum RepID=Q6L4B3_SOLDE (probable)
298	Nbv5.1tr6199809	1.5	-1	1	23	245	267	UACUAGACCUCCAGACUUUCCUC	UAGGAAAGUCUGGAGGACUAGUA	Cleavage	1	Polyprotein, putative n=1 Tax=Solanum demissum RepID=Q6L4B3_SOLDE (probable)
298	Nbv5.1tr6243739	1.5	-1	1	23	348	370	UACUAGACCUCCAGACUUUCCUC	UAGGAAAGUCUGGAGGUCUAGAA	Cleavage	1	Polyprotein, putative n=1 Tax=Solanum demissum RepID=Q6L4B3_SOLDE (probable)
298	Nbv5.1tr6237177	1.5	-1	1	23	351	373	UACUAGACCUCCAGACUUUCCUC	UAGGAAAGUCUGGAGGUCUAGAA	Cleavage	1	Polyprotein, putative n=1 Tax=Solanum demissum RepID=Q6L4B3_SOLDE (probable)
298	Nbv5.1tr6227533	1.5	-1	1	23	388	410	UACUAGACCUCCAGACUUUCCUC	UAGGAAAGUCUGGAGAUCUAGUA	Cleavage	1	not determined by homology or low homology during annotation
298	Nbv5.1tr6237948	1.5	-1	1	23	315	337	UACUAGACCUCCAGACUUUCCUC	UAGGAAAGUCUGGAGGUCUAGAA	Cleavage	1	Polyprotein, putative n=1 Tax=Solanum demissum RepID=Q6L4B3_SOLDE (probable)
298	Nbv5.1tr6237474	1.5	-1	1	23	438	460	UACUAGACCUCCAGACUUUCCUC	UAGGAAAGUCUGGAGGUCUAGAA	Cleavage	1	Polyprotein, putative n=1 Tax=Solanum demissum RepID=Q6L4B3_SOLDE (probable)
298	Nbv5.1tr6205152	1.5	-1	1	23	434	456	UACUAGACCUCCAGACUUUCCUC	CAGGAAAGUCUGGAGGUCUAGAA	Cleavage	1	Polyprotein, putative n=1 Tax=Solanum demissum RepID=Q6L4B3_SOLDE (probable)
298	Nbv5.1tr6235193	1.5	-1	1	23	851	873	UACUAGACCUCCAGACUUUCCUC	UAGGAAAGUCUGGAGGCCUAGUA	Cleavage	1	Putative uncharacterized transposon-derived protein F52C9.6 (probable)
298	Nbv5.1tr6236937	1.5	-1	1	23	1039	1061	UACUAGACCUCCAGACUUUCCUC	UAGGAAAGUCUGGAGGUCUAGAA	Cleavage	1	Retrovirus-related Pol polyprotein from type-1 retrotransposable element R2 (probable)
298	Nbv5.1tr6233777	1.5	-1	1	23	4217	4239	UACUAGACCUCCAGACUUUCCUC	UAGGAAAGUCUGGAGAUCUAGUA	Cleavage	1	Putative uncharacterized protein n=3 Tax=Vitis vinifera RepID=D7T9Z3_VITVI (probable)
298	Nbv5.1tr6200693	1.5	-1	1	23	767	789	UACUAGACCUCCAGACUUUCCUC	UAGAAAAGUCUGGAGGUCAAGUA	Cleavage	1	Putative uncharacterized transposon-derived protein F52C9.6 (probable)
3	Nbv5.1tr6202128	1.5	-1	1	24	1445	1469	AGAGUCGGAGCCAGAAUUUAAA-UU	AACUUUAAAUUCUGGCUCCGCCUCU	Cleavage	1	Probable protein phosphatase 2C 73 (probable)
300	Nbv5.1tr6232225	1.5	-1	1	24	1146	1169	ACUCGAACUCACAAACUCUCAAUU	AACCGAGAGUUCGUGAGUUCGAGU	Cleavage	1	Myb-related protein Myb4 (probable)
300	Nbv5.1tr6233945	1.5	-1	1	24	2798	2821	ACUCGAACUCACAAACUCUCAAUU	AACGAAGAGUUUGGGAGUUCGAGU	Translation	1	Myosin heavy chain kinase A (probable)
300	Nbv5.1tr6237025	1.5	-1	1	24	2867	2890	ACUCGAACUCACAAACUCUCAAUU	AACGAAGAGUUUGGGAGUUCGAGU	Translation	1	Myosin heavy chain kinase A (probable)
303	Nbv5.1tr6239984	1.5	-1	1	24	177	200	AGACUGUUUACAAUAGACCCUUGG	CCAAGGGUCUAUUGGAAACAGUCU	Translation	1	not determined by homology or low homology during annotation
303	Nbv5.1tr6239877	1.5	-1	1	24	144	167	AGACUGUUUACAAUAGACCCUUGG	CCGAGGGUCUAUUGGAAACAGUCU	Translation	1	not determined by homology or low homology during annotation
303	Nbv5.1tr6213024	1.5	-1	1	24	939	962	AGACUGUUUACAAUAGACCCUUGG	CCGAUGGUCUAUUGGAAACAGUCU	Translation	1	Protein slowmo homolog (probable)
312	Nbv5.1tr6243432	1.5	-1	1	24	205	228	AUGAUAAGAAUGAACCUUGGGCCU	AGGCCCAAGGUCCAUUCUUAUCAU	Cleavage	1	Cell number regulator 9 (probable)
312	Nbv5.1tr6227409	1.5	-1	1	24	208	231	AUGAUAAGAAUGAACCUUGGGCCU	AGGCACAAGGUCCAUUCUUAUCAU	Cleavage	1	not determined by homology or low homology during annotation
316	Nbv5.1tr6244278	1.5	-1	1	24	673	696	GUCUUUCGGAAACAGUCUCUCAAC	AUAGAGAGACUGUUUCCGGAAGAC	Cleavage	1	Putative uncharacterized protein n=2 Tax=Vitis vinifera RepID=D7TQQ5_VITVI (probable)
316	Nbv5.1tr6225602	1.5	-1	1	24	1771	1794	GUCUUUCGGAAACAGUCUCUCAAC	GUAGAGAGACUGUUUCCGAUAGAC	Cleavage	1	Vesicle transport v-SNARE 13 (probable)
320	Nbv5.1tr6207431	1.5	-1	1	21	132	152	UGAGACGAUGUCUGACAGACU	AGUCUGUCAGACAUCGUCUAA	Cleavage	1	Putative uncharacterized protein (Fragment) n=1 Tax=Solanum demissum RepID=Q6L3J0_SOLDE (probable)
320	Nbv5.1tr6207430	1.5	-1	1	21	132	152	UGAGACGAUGUCUGACAGACU	AGUCUGUCAGACAUCGUCUAA	Cleavage	1	Putative uncharacterized protein (Fragment) n=1 Tax=Solanum demissum RepID=Q6L3J0_SOLDE (probable)
320	Nbv5.1tr6222967	1.5	-1	1	21	109	129	UGAGACGAUGUCUGACAGACU	AAUCUGUCAGACAUCGUUUCA	Cleavage	1	Ulp1 protease family, C-terminal catalytic domain containing protein n=1 Tax=Solanum demissum RepID=Q60D46_SOLDE (probable)
320	Nbv5.1tr6243195	1.5	-1	1	21	287	307	UGAGACGAUGUCUGACAGACU	AAUCUGUCAGACAUCGUUUCA	Cleavage	1	Ulp1 protease family, C-terminal catalytic domain containing protein n=1 Tax=Solanum demissum RepID=Q60D46_SOLDE (probable)
35	Nbv5.1tr6229367	1.5	-1	1	24	22	45	AGGGAUAAGGUCUGCAUACAUACU	AGUAUGUAUGCAGACCUUACCCCU	Cleavage	1	not determined by homology or low homology during annotation
35	Nbv5.1tr6242787	1.5	-1	1	24	2297	2320	AGGGAUAAGGUCUGCAUACAUACU	AGUGUGUAUGCAGACCUUACCCCU	Cleavage	1	U-box domain-containing protein 15 (probable)
35	Nbv5.1tr6234113	1.5	-1	1	24	627	650	AGGGAUAAGGUCUGCAUACAUACU	AGUGUGUAUGCAGACCUUACCCCU	Cleavage	1	not determined by homology or low homology during annotation
35	Nbv5.1tr6233078	1.5	-1	1	24	145	171	AGGGAUAAGGUCUGCAUACA---UACU	AGUAAAGUGUAUGCAGACCUUACCCCU	Cleavage	1	not determined by homology or low homology during annotation
35	Nbv5.1tr6237182	1.5	-1	1	24	2913	2936	AGGGAUAAGGUCUGCAUACAUACU	AAUGUGUAUGCAGACCUUACCCCU	Cleavage	1	Putative proline-rich receptor-like protein kinase PERK11 (probable)
35	Nbv5.1tr6234589	1.5	-1	1	24	2698	2721	AGGGAUAAGGUCUGCAUACAUACU	AGAGUGUAUGCAGACCUUACCCCU	Cleavage	1	G-type lectin S-receptor-like serine/threonine-protein kinase At1g11330 (probable)
35	Nbv5.1tr6212952	1.5	-1	1	24	2525	2548	AGGGAUAAGGUCUGCAUACAUACU	AGCGUGUAUGCAGACCUUACCCCU	Cleavage	1	Histone-lysine N-methyltransferase SUVR3 (probable)
35	Nbv5.1tr6225171	1.5	-1	1	24	1116	1139	AGGGAUAAGGUCUGCAUACAUACU	AGCGUGUAUGCAGACCUUACCCCU	Cleavage	1	Predicted protein n=1 Tax=Populus trichocarpa RepID=B9MWZ5_POPTR (probable)
35	Nbv5.1tr6229838	1.5	-1	1	24	1078	1101	AGGGAUAAGGUCUGCAUACAUACU	AGCGUGUAUGCAGACCUUACCCCU	Cleavage	1	not determined by homology or low homology during annotation
51	Nbv5.1tr6202881	1.5	-1	1	24	115	138	AUACGGAAAAGGGUCAGAACAGCC	GGCAGUUCUGAUCCUUUUCCGUAU	Cleavage	1	not determined by homology or low homology during annotation
52	Nbv5.1tr6231992	1.5	-1	1	24	630	653	AAGAAUCGGUCUCGGUGUGGAUAC	GUAUCCACACCGAGACCGAUCCUU	Cleavage	1	Predicted protein n=1 Tax=Populus trichocarpa RepID=B9IKX6_POPTR (probable)
52	Nbv5.1tr6231366	1.5	-1	1	24	1268	1291	AAGAAUCGGUCUCGGUGUGGAUAC	GUAUCCACACCGAGACCGAUCCUU	Cleavage	1	Putative uncharacterized protein n=1 Tax=Ricinus communis RepID=B9S841_RICCO (probable)
60	Nbv5.1tr6238148	1.5	-1	1	24	139	162	AUCAGGGUUGUAGGAUAGAGGCCC	CUACCUCUAUCCUACAACCCUAAU	Cleavage	1	Polyprotein, putative n=1 Tax=Solanum demissum RepID=Q6L4B3_SOLDE (probable)
64	Nbv5.1tr6234969	1.5	-1	1	22	512	533	UUGGUCCUAGUAUUCCUCUGGC	GCAAGAGGAAUAUUAGGACCAA	Translation	1	Polyprotein (Fragment) n=5 Tax=Ananas comosus RepID=B4YF12_ANACO (probable)
72	Nbv5.1tr6200090	1.5	-1	1	24	177	200	AAUUCGAACUCACAACCUCUUGGU	ACCGAGAGGUUGUGAGUUCGAGUU	Cleavage	1	PREDICTED: uncharacterized protein LOC100799671 [Glycine max] (probable)
72	Nbv5.1tr6242932	1.5	-1	1	24	1184	1207	AAUUCGAACUCACAACCUCUUGGU	ACCGAGAGGUUGUGAGUUCGAGUU	Cleavage	1	Polyprotein, putative n=1 Tax=Solanum demissum RepID=Q6L4B3_SOLDE (probable)
72	Nbv5.1tr6199773	1.5	-1	1	24	1180	1203	AAUUCGAACUCACAACCUCUUGGU	AUCGAGAGGUUGUGAGUUCGAGUU	Cleavage	1	Putative uncharacterized protein n=1 Tax=Ricinus communis RepID=B9RH50_RICCO (probable)
8	Nbv5.1tr6243078	1.5	-1	1	24	175	198	AUGAAAAGAAUGAACCUUGGGCCU	AGGUCCAAGGUCCAUUCUUUUCAU	Cleavage	1	not determined by homology or low homology during annotation
8	Nbv5.1tr6243304	1.5	-1	1	24	104	127	AUGAAAAGAAUGAACCUUGGGCCU	AGGCUCAAGGUCCAUUCUUUUCAU	Cleavage	1	not determined by homology or low homology during annotation
84	Nbv5.1tr6235601	1.5	-1	1	24	868	891	UGAAAUUGUAGGAUAAUAUUGGCC	GGGCAAUAUUAUCCUACUAUUUCA	Cleavage	1	Putative AC transposase (probable)
84	Nbv5.1tr6200343	1.5	-1	1	24	119	142	UGAAAUUGUAGGAUAAUAUUGGCC	GGGCAAUAUUAUCCUACUAUUUCA	Cleavage	1	Transposon Dart DNA, complete sequence n=2 Tax=Oryza sativa Japonica Group RepID=Q587Q6_ORYSJ (probable)
85	Nbv5.1tr6232421	1.5	-1	1	24	158	181	AUCCUAGAACUCCAGUAUAAUAUG	UAUAUUAUACUGGAGUUCUAGUAU	Cleavage	1	not determined by homology or low homology during annotation
86	Nbv5.1tr6231992	1.5	-1	1	23	631	653	AAGGAUCAGUCUCGGUGUGGAUA	UAUCCACACCGAGACCGAUCCUU	Cleavage	1	Predicted protein n=1 Tax=Populus trichocarpa RepID=B9IKX6_POPTR (probable)
86	Nbv5.1tr6231366	1.5	-1	1	23	1269	1291	AAGGAUCAGUCUCGGUGUGGAUA	UAUCCACACCGAGACCGAUCCUU	Cleavage	1	Putative uncharacterized protein n=1 Tax=Ricinus communis RepID=B9S841_RICCO (probable)
87	Nbv5.1tr6240413	1.5	-1	1	24	97	120	AAUAUGUAGACGAGCCUUGCCCCU	AGGGGCAAGGCUUGUCUACAUAUU	Cleavage	1	not determined by homology or low homology during annotation
88	Nbv5.1tr6233594	1.5	-1	1	24	1232	1256	UUAACGGCUGAGAGAUAUAU-AUGG	CUGUGAUAUAUCUCUCAGCCCUUAA	Cleavage	1	SPX and EXS domain-containing protein 1 (probable)
90	Nbv5.1tr6232869	1.5	-1	1	21	112	132	UUCGGUUUCGGUUCUGGGUCU	AGACCCAGAACCGGAACCGAA	Cleavage	1	not determined by homology or low homology during annotation
91	Nbv5.1tr6239203	1.5	-1	1	22	310	331	UUCUGGACCUUAGAAGUGGAUC	GAUCCACUUCUAAGGUCCAAAA	Cleavage	1	Putative uncharacterized protein n=4 Tax=Vitis vinifera RepID=F6H9U7_VITVI (probable)
91	Nbv5.1tr6221667	1.5	-1	1	22	1707	1728	UUCUGGACCUUAGAAGUGGAUC	GAUCCACUUCUAAGGUCCAAAA	Cleavage	1	Genome polyprotein (probable)
93	Nbv5.1tr6240732	1.5	-1	1	24	594	617	AGGGCUAAGAUCUGCGUACAUACU	AGUAUGUACGCAGAUCUUACCCCU	Cleavage	1	not determined by homology or low homology during annotation
93	Nbv5.1tr6230620	1.5	-1	1	24	1548	1571	AGGGCUAAGAUCUGCGUACAUACU	AGUAUGUACGCAGAUCUUACCCCU	Cleavage	1	Receptor-like protein kinase HERK 1 (probable)
93	Nbv5.1tr6221163	1.5	-1	1	24	1938	1961	AGGGCUAAGAUCUGCGUACAUACU	AGUAUGUACGCAGAUCUUACCCCU	Cleavage	1	Probable protein phosphatase 2C 33 (probable)
93	Nbv5.1tr6212451	1.5	-1	1	24	360	383	AGGGCUAAGAUCUGCGUACAUACU	AGUAUGUACGCAGAUCUUACCCCU	Cleavage	1	Transcription factor TCP13 (probable)
93	Nbv5.1tr6239295	1.5	-1	1	24	13	36	AGGGCUAAGAUCUGCGUACAUACU	AGUGUGUACGCAGAUCUUAUCCCU	Cleavage	1	not determined by homology or low homology during annotation
93	Nbv5.1tr6242740	1.5	-1	1	24	292	315	AGGGCUAAGAUCUGCGUACAUACU	AGUGUGUACGCAGAUCUUACCCCU	Cleavage	1	not determined by homology or low homology during annotation
93	Nbv5.1tr6220190	1.5	-1	1	24	1192	1215	AGGGCUAAGAUCUGCGUACAUACU	AGUGUGUACGCAGAUCUUAUCCCU	Cleavage	1	Dehydrogenase/reductase SDR family member 4 (probable)
93	Nbv5.1tr6229740	1.5	-1	1	24	2439	2462	AGGGCUAAGAUCUGCGUACAUACU	AGUGUGUACGCAGAUCUUACCCCU	Cleavage	1	Transmembrane protein 214-A (probable)
11	Nbv5.1tr6243737	2	-1	1	22	93	114	UUUGGGUUUAGGAACUUGCACC	AAUUCAAUUUCCUAAACCCAAA	Cleavage	1	Dolichyldiphosphatase (probable)
11	Nbv5.1tr6219501	2	-1	1	22	51	72	UUUGGGUUUAGGAACUUGCACC	AAUUCAAUUUCCUAAACCCAAA	Cleavage	1	Putative uncharacterized protein n=2 Tax=Vitis vinifera RepID=A5BWB6_VITVI (probable)
111	Nbv5.1tr6226797	2	-1	1	24	1229	1252	GAUAUGUAGACGAGCCUUACCCCU	AGGGGUAAGGUUCGUCUACAUAUU	Cleavage	1	Inosine-uridine preferring nucleoside hydrolase (probable)
111	Nbv5.1tr6231239	2	-1	1	24	314	337	GAUAUGUAGACGAGCCUUACCCCU	AGGGGUAAGUCUCGUCUACAUAUU	Cleavage	1	Predicted protein n=1 Tax=Populus trichocarpa RepID=B9N051_POPTR (probable)
111	Nbv5.1tr6243140	2	-1	1	24	79	102	GAUAUGUAGACGAGCCUUACCCCU	AGGGGUAAGUCUCGUCUACAUAUU	Cleavage	1	not determined by homology or low homology during annotation
111	Nbv5.1tr6241883	2	-1	1	24	22	45	GAUAUGUAGACGAGCCUUACCCCU	AGGGGUACGGCUCGUCUACAUAUU	Cleavage	1	U5 small nuclear ribonucleoprotein 200 kDa helicase (probable)
111	Nbv5.1tr6231683	2	-1	1	24	22	45	GAUAUGUAGACGAGCCUUACCCCU	AGGGGUACGGCUCGUCUACAUAUU	Cleavage	1	U5 small nuclear ribonucleoprotein 200 kDa helicase (probable)
111	Nbv5.1tr6226285	2	-1	1	24	2786	2809	GAUAUGUAGACGAGCCUUACCCCU	AGGGGUAAGACUCGUCUACAUAUU	Cleavage	1	Probable leucine-rich repeat receptor-like protein kinase IMK3 (probable)
111	Nbv5.1tr6226284	2	-1	1	24	3765	3788	GAUAUGUAGACGAGCCUUACCCCU	AGGGGUAAGACUCGUCUACAUAUU	Cleavage	1	Probable leucine-rich repeat receptor-like protein kinase IMK3 (probable)
111	Nbv5.1tr6204678	2	-1	1	24	161	184	GAUAUGUAGACGAGCCUUACCCCU	AAGGGUAAGGUUCGUCUACAUAUU	Cleavage	1	not determined by homology or low homology during annotation
111	Nbv5.1tr6231841	2	-1	1	24	930	953	GAUAUGUAGACGAGCCUUACCCCU	AGAGAUAAAGCUCGUCUACAUAUU	Cleavage	1	Premnaspirodiene oxygenase (similar to)
112	Nbv5.1tr6235956	2	-1	1	24	38	61	AAGACUCGAACUCACAACCUCUCU	AGAGAGGUUCUGAGUUCGAGUCUC	Cleavage	1	not determined by homology or low homology during annotation
112	Nbv5.1tr6224291	2	-1	1	24	51	74	AAGACUCGAACUCACAACCUCUCU	CGAGAAGUUGUGAGUUCGAGUCUC	Cleavage	1	not determined by homology or low homology during annotation
112	Nbv5.1tr6221614	2	-1	1	24	198	221	AAGACUCGAACUCACAACCUCUCU	CGAGAGUUUGUGAGUUCGAGUCUC	Cleavage	2	not determined by homology or low homology during annotation
112	Nbv5.1tr6232507	2	-1	1	24	123	146	AAGACUCGAACUCACAACCUCUCU	CGAGAGGUUGAGAGUUCGAGUCUC	Cleavage	1	not determined by homology or low homology during annotation
112	Nbv5.1tr6243083	2	-1	1	24	274	297	AAGACUCGAACUCACAACCUCUCU	CGAGAAGUUGUGAGUUCGAGUCUC	Cleavage	1	not determined by homology or low homology during annotation
112	Nbv5.1tr6199536	2	-1	1	24	295	318	AAGACUCGAACUCACAACCUCUCU	CGAGAGGUUAUGAGUUCGAGUCUC	Cleavage	1	not determined by homology or low homology during annotation
112	Nbv5.1tr6240385	2	-1	1	24	3	26	AAGACUCGAACUCACAACCUCUCU	CGAGAGGUUAUGAGUUCGAGUCUC	Cleavage	1	not determined by homology or low homology during annotation
112	Nbv5.1tr6230229	2	-1	1	24	203	226	AAGACUCGAACUCACAACCUCUCU	CGAGAGCUUGUGAGUUCGAGUCUC	Cleavage	1	not determined by homology or low homology during annotation
112	Nbv5.1tr6228714	2	-1	1	24	312	335	AAGACUCGAACUCACAACCUCUCU	CGAGAGUUUGUGAGUUCGAGUCUC	Cleavage	1	not determined by homology or low homology during annotation
112	Nbv5.1tr6243075	2	-1	1	24	306	329	AAGACUCGAACUCACAACCUCUCU	CGAGAUGUUGUGAGUUCGAGUCUC	Cleavage	1	not determined by homology or low homology during annotation
112	Nbv5.1tr6199001	2	-1	1	24	498	521	AAGACUCGAACUCACAACCUCUCU	CGAGAGGCUGUGAGUUCGAGUCUA	Cleavage	1	not determined by homology or low homology during annotation
112	Nbv5.1tr6243289	2	-1	1	24	446	469	AAGACUCGAACUCACAACCUCUCU	CGAGAAGUUGUGAGUUCGAGUCUC	Cleavage	1	not determined by homology or low homology during annotation
112	Nbv5.1tr6232105	2	-1	1	24	462	485	AAGACUCGAACUCACAACCUCUCU	CGAGAGUUUGUGAGUUCGAGUCUC	Cleavage	1	not determined by homology or low homology during annotation
112	Nbv5.1tr6236232	2	-1	1	24	515	538	AAGACUCGAACUCACAACCUCUCU	CGAGAGAUUGUGAGUUCGAGUCUC	Cleavage	1	Predicted protein n=1 Tax=Populus trichocarpa RepID=A9PCN0_POPTR (probable)
112	Nbv5.1tr6243136	2	-1	1	24	520	543	AAGACUCGAACUCACAACCUCUCU	CGAGAAGUUGUGAGUUCGAGUCUC	Cleavage	1	Probable LRR receptor-like serine/threonine-protein kinase At4g20940 (probable)
112	Nbv5.1tr6226859	2	-1	1	24	506	529	AAGACUCGAACUCACAACCUCUCU	CGAGAGUUUGUGAGUUCGAGUCUC	Cleavage	1	Transposon MuDR mudrA-like protein, putative n=1 Tax=Solanum demissum RepID=Q6L3K3_SOLDE (probable)
112	Nbv5.1tr6233683	2	-1	1	24	391	414	AAGACUCGAACUCACAACCUCUCU	UGAGAAGUUGUGAGUUCGAGUCUC	Cleavage	1	not determined by homology or low homology during annotation
112	Nbv5.1tr6225493	2	-1	1	24	1468	1491	AAGACUCGAACUCACAACCUCUCU	CGAGAGGUAGUGAGUUCGAGUCUC	Cleavage	1	Uncharacterized protein At3g28850 (probable)
112	Nbv5.1tr6225270	2	-1	1	24	1578	1601	AAGACUCGAACUCACAACCUCUCU	CGAGAGAUUGUGAGUUCGAGUCUC	Cleavage	1	NEP1-interacting protein 1 (probable)
112	Nbv5.1tr6229566	2	-1	1	24	196	219	AAGACUCGAACUCACAACCUCUCU	CGAGAGUUUGUGAGUUCGAGUCUC	Cleavage	1	Microtubule-associated protein futsch (probable)
112	Nbv5.1tr6225757	2	-1	1	24	1836	1859	AAGACUCGAACUCACAACCUCUCU	CGAGAAGUUGUGAGUUCGAGUCUC	Cleavage	1	Probable allantoin permease (probable)
112	Nbv5.1tr6224876	2	-1	1	24	196	219	AAGACUCGAACUCACAACCUCUCU	CGAGAGUUUGUGAGUUCGAGUCUC	Cleavage	1	Putative uncharacterized protein n=1 Tax=Vitis vinifera RepID=D7T7A2_VITVI (probable)
112	Nbv5.1tr6225610	2	-1	1	24	2619	2642	AAGACUCGAACUCACAACCUCUCU	GGAGAGAUUCUGAGUUCGAGUCUU	Cleavage	1	Putative uncharacterized protein n=1 Tax=Vitis vinifera RepID=F6HY04_VITVI (probable)
112	Nbv5.1tr6225609	2	-1	1	24	2628	2651	AAGACUCGAACUCACAACCUCUCU	GGAGAGAUUCUGAGUUCGAGUCUU	Cleavage	1	Putative uncharacterized protein n=1 Tax=Vitis vinifera RepID=F6HY04_VITVI (probable)
112	Nbv5.1tr6234984	2	-1	1	24	138	161	AAGACUCGAACUCACAACCUCUCU	CAAGAGCUUGUGAGUUCGAGUCUC	Cleavage	1	not determined by homology or low homology during annotation
113	Nbv5.1tr6241665	2	-1	1	22	243	265	UUUGUCUGUAAAAUAUUGC-CCU	UGGAGCAAUAUUUUACAGACAAA	Cleavage	1	Polyprotein (Fragment) n=5 Tax=Ananas comosus RepID=B4YF12_ANACO (probable)
115	Nbv5.1tr6230967	2	-1	1	24	2663	2686	AAGUACGAAAAACUCUAGGGGCCC	GGGCCUCUAGAGUUUUUCGUACUA	Cleavage	1	Ethylene-responsive nuclear protein n=1 Tax=Solanum lycopersicum RepID=Q38MV1_SOLLC (probable)
115	Nbv5.1tr6232539	2	-1	1	24	103	126	AAGUACGAAAAACUCUAGGGGCCC	GGGUCCUUAGAGUUUUUCGUACUC	Cleavage	1	not determined by homology or low homology during annotation
115	Nbv5.1tr6237866	2	-1	1	24	368	391	AAGUACGAAAAACUCUAGGGGCCC	GGGCCACUAGAGUUUUUCGUACUA	Cleavage	1	Polyprotein, putative n=1 Tax=Solanum demissum RepID=Q6L4B3_SOLDE (probable)
115	Nbv5.1tr6246220	2	-1	1	24	3359	3382	AAGUACGAAAAACUCUAGGGGCCC	GGGUUCCUAAAGUUUUUCGUACUC	Cleavage	1	Tetratricopeptide repeat protein 1 (probable)
128	Nbv5.1tr6199932	2	-1	1	23	1219	1241	ACUCGGAUUAUCGGAUUGGUGCA	CCCACCAACCCGAUAAUCCGAGA	Cleavage	1	Auxin-induced protein 5NG4 (probable)
142	Nbv5.1tr6236149	2	-1	1	24	1264	1287	AUAAUAUGUAGACAGGCCUUACCC	GGGUAAGGCUUGUCUACAUAUUAC	Cleavage	1	Putative uncharacterized transposon-derived protein F52C9.6 (probable)
142	Nbv5.1tr6222847	2	-1	1	24	1150	1173	AUAAUAUGUAGACAGGCCUUACCC	GGGUAAGGCUUGUCUACAUAUUAC	Cleavage	1	Predicted protein n=2 Tax=Populus trichocarpa RepID=B9IQJ8_POPTR (probable)
142	Nbv5.1tr6237465	2	-1	1	24	551	574	AUAAUAUGUAGACAGGCCUUACCC	GGGUAAGGCUUGUCUACAUAUUAC	Cleavage	1	Polyprotein, putative n=1 Tax=Solanum demissum RepID=Q6L4B3_SOLDE (probable)
142	Nbv5.1tr6200379	2	-1	1	24	44	67	AUAAUAUGUAGACAGGCCUUACCC	GGGUAAGGCUUGUCUACAUAUUAC	Cleavage	1	not determined by homology or low homology during annotation
142	Nbv5.1tr6232585	2	-1	1	24	242	265	AUAAUAUGUAGACAGGCCUUACCC	GGGUAAGGCUUGUCUACAUAUUAC	Cleavage	2	not determined by homology or low homology during annotation
142	Nbv5.1tr6233059	2	-1	1	24	80	103	AUAAUAUGUAGACAGGCCUUACCC	GGGUAAGGCUUGUCUACAUAUUAC	Cleavage	1	not determined by homology or low homology during annotation
142	Nbv5.1tr6230629	2	-1	1	24	23	46	AUAAUAUGUAGACAGGCCUUACCC	GGGUAAGGCUUGUCUACAUAUUAC	Cleavage	1	not determined by homology or low homology during annotation
142	Nbv5.1tr6233038	2	-1	1	24	142	165	AUAAUAUGUAGACAGGCCUUACCC	GGGUAAGGCUCGUCUACAUAUUAU	Cleavage	1	not determined by homology or low homology during annotation
142	Nbv5.1tr6226236	2	-1	1	24	1128	1151	AUAAUAUGUAGACAGGCCUUACCC	GGGUAAGGCCCGUCUACAUAUUAC	Cleavage	1	Thermospermine synthase ACAULIS5 (probable)
142	Nbv5.1tr6243451	2	-1	1	24	1097	1120	AUAAUAUGUAGACAGGCCUUACCC	GGGUAAGGCCCGUCUACAUAUUAC	Cleavage	1	not determined by homology or low homology during annotation
142	Nbv5.1tr6232611	2	-1	1	24	151	174	AUAAUAUGUAGACAGGCCUUACCC	GGGUAAGGCCCGUCUACAUAUUAC	Cleavage	1	BTB/POZ and TAZ domain-containing protein 1 (probable)
142	Nbv5.1tr6241818	2	-1	1	24	246	269	AUAAUAUGUAGACAGGCCUUACCC	GGGUAAGGCCCGUCUACAUAUUAC	Cleavage	1	not determined by homology or low homology during annotation
142	Nbv5.1tr6199917	2	-1	1	24	361	384	AUAAUAUGUAGACAGGCCUUACCC	GGGUAAGGCCCGUCUACAUAUUAC	Cleavage	1	Putative RNA-directed DNA polymerase (Reverse transcriptase) n=1 Tax=Malus x domestica RepID=E4Z8N8_MALDO (probable)
142	Nbv5.1tr6199965	2	-1	1	24	12	35	AUAAUAUGUAGACAGGCCUUACCC	GGGUAAGGCCCGUCUACAUAUUAC	Cleavage	1	not determined by homology or low homology during annotation
142	Nbv5.1tr6228480	2	-1	1	24	188	211	AUAAUAUGUAGACAGGCCUUACCC	GGGUAAAGCCUGUCUACAUAUUAC	Cleavage	1	not determined by homology or low homology during annotation
142	Nbv5.1tr6240918	2	-1	1	24	70	93	AUAAUAUGUAGACAGGCCUUACCC	GGGUAAGGCAUGUCUACAUAUUAC	Cleavage	1	not determined by homology or low homology during annotation
142	Nbv5.1tr6240413	2	-1	1	24	99	122	AUAAUAUGUAGACAGGCCUUACCC	GGGCAAGGCUUGUCUACAUAUUAC	Cleavage	1	not determined by homology or low homology during annotation
146	Nbv5.1tr6241634	2	-1	1	23	186	208	UAGAGAGACUGUUUCCAAAAAUA	GUCUUUCGAAAACAGUCUCUCUA	Cleavage	1	not determined by homology or low homology during annotation
146	Nbv5.1tr6227607	2	-1	1	23	1640	1662	UAGAGAGACUGUUUCCAAAAAUA	GUCGAUUGGAAACAGUCUCUCUG	Cleavage	1	Ureide permease 2 (probable)
146	Nbv5.1tr6241064	2	-1	1	23	63	85	UAGAGAGACUGUUUCCAAAAAUA	GUCGAUUGGAAACAGUCUCUCUG	Cleavage	1	not determined by homology or low homology during annotation
146	Nbv5.1tr6237502	2	-1	1	23	305	327	UAGAGAGACUGUUUCCAAAAAUA	GUCGAAUGGAAACAGUCUCUCUA	Cleavage	1	60S ribosomal protein L6, mitochondrial (probable)
148	Nbv5.1tr6235448	2	-1	1	24	693	717	CGAGGGUCGAUUGGAAACA-GCUUU	AGAGCCUGUUUCCAAUCGACCCUCG	Cleavage	1	Putative pentatricopeptide repeat-containing protein At1g12700, mitochondrial (probable)
148	Nbv5.1tr6219853	2	-1	1	24	4	28	CGAGGGUCGAUUGGAAAC-AGCUUU	GAGGCUUGUUUCCAAUCGACCCUCG	Cleavage	1	DELLA protein GAI1 (probable)
154	Nbv5.1tr6199894	2	-1	1	24	237	260	UAGUACGAAAAACUCUAGAGGCCU	AGGCUCCUAGAGUUUUUCGUACUC	Cleavage	1	Polyprotein, putative n=1 Tax=Solanum demissum RepID=Q6L4B3_SOLDE (probable)
154	Nbv5.1tr6227533	2	-1	1	24	428	451	UAGUACGAAAAACUCUAGAGGCCU	GGGCUCCUAGAGUUUUUCGUACUC	Cleavage	1	not determined by homology or low homology during annotation
154	Nbv5.1tr6243388	2	-1	1	24	576	599	UAGUACGAAAAACUCUAGAGGCCU	GGGCUCCUAGAGUUUUUCGUACUC	Cleavage	1	Polyprotein, putative n=1 Tax=Solanum demissum RepID=Q6L4B3_SOLDE (probable)
154	Nbv5.1tr6243769	2	-1	1	24	601	624	UAGUACGAAAAACUCUAGAGGCCU	GGGCUCCUAGAGUUUUUCGUACUU	Cleavage	1	Polyprotein, putative n=1 Tax=Solanum demissum RepID=Q6L4B3_SOLDE (probable)
154	Nbv5.1tr6200693	2	-1	1	24	807	830	UAGUACGAAAAACUCUAGAGGCCU	GGGCUCCUAGAGUUUUUCGUACUU	Cleavage	1	Putative uncharacterized transposon-derived protein F52C9.6 (probable)
154	Nbv5.1tr6233334	2	-1	1	24	1705	1728	UAGUACGAAAAACUCUAGAGGCCU	GGGCUCCUAGAGUUUUUCGUACUC	Cleavage	1	L-2-hydroxyglutarate dehydrogenase, mitochondrial (probable)
154	Nbv5.1tr6245709	2	-1	1	24	2938	2961	UAGUACGAAAAACUCUAGAGGCCU	GGGCUCCUAGAGUUUUUCGUACUC	Cleavage	1	Probable RNA-directed DNA polymerase from transposon BS (probable)
154	Nbv5.1tr6233777	2	-1	1	24	4257	4280	UAGUACGAAAAACUCUAGAGGCCU	GGGCUCCUAGAGUUUUUCGUACUC	Cleavage	1	Putative uncharacterized protein n=3 Tax=Vitis vinifera RepID=D7T9Z3_VITVI (probable)
[truncated: 1,338 more rows]

## Sheet: Table S3e
Table S1e. List of the identified N. benthamiana sRNAs targeting PSV.
[truncated: 12 more rows]

## Sheet: Table S3f
Table S1f. List of the identified targets for PSV specific sRNAs in N. benthamiana
[truncated: 706 more rows]
