# Supplementary material for: Multiple cellular compartments engagement in Nicotiana benthamiana-peanut stunt virus-satRNA interactions revealed by systems biology approach
Source: Plant Cell Rep. 2021 May 24;40(7):1247–67. doi: 10.1007/s00299-021-02706-4 (PMC8233301; doi:10.1007/s00299-021-02706-4)
Supplement: Supplementary file 6 — Supplementary file6 (XLSX 6253 kb) [file 299_2021_2706_MOESM6_ESM.xlsx]

## Sheet: Table S4a
Table S2a. A list of differentially expressed genes (DEGs) in PSV-P and PSV-P+satRNA infected N. benthamiana. RC_ referes to the reverse complement Nbv sequence.
Log(2) Fold Change		P-value		Microarray target
PSV-P vs healthy	PSV-P+satRNA vs healthy	PSV-P vs healthy	PSV-P+satRNA vs healthy	Accession Number	Probe	Target Sequence	Transcript Name
-3.521	-2.645	0.016863	0.13625	Nbv3K585736079	CUST_69485_PI429860205	tcatacacaccacaaaaccattgatcttcatatctaatcaaagagctaggtaccacacacaatatctcatatttcaatctttttctatagtccgaagaaagatacaatgtcttgcattttcaaggttattgggttcgagaagagaacatcgtgtttagatgaagatgatgatggagatgacgggtatgattatgctcccgcagcatgcttagaaggaggtggggacgacgatgatggagactatgactatgctccggcagcatgaattcaattgagataatcttgacaatggaagatctagcgtagacatagcatgatttgtcaaactcacacaacagctaatccatacatggtgaagaagtaggaaccttggttttaattagtcctaatctttttctt…	hypothetical protein
-2.627	-1.85	0.042313	0.272608	Nbv3K585685646	CUST_56171_PI429860205	agcagaaatttgatatatatactctcaagatgacgtcgttacggattcatcctattgttcctgtaggaacattggataaaagtggaacgatacaaagaagattaacacgcaagaatgacaggcacaaatgtgttagtactcattcatttgtttcaaagtcatctatctcaacctcaaatcacatgatgcaaaagaagcccattagtgtttctgcttctctttctctatcaaatccacagcatggtgacagagttgtcaaagatgatgatcaaagaaaggaaggcatagtatatgaaaatcttaacgagtggatggagtcgtcgatggtggacattgtaaagaacttgaagcaagcgccgctactagtacacatttacgcgcaagaagatgatagagggc…	SH2 domain-containing protein 4A (probable)
-2.554	-1.961	0.009998	0.088271	Nbv3K705827525	CUST_84675_PI429860205	gcaccggcaccatcatttaaagaaatattaaaagcaagacagataaattacatgtacattattttagatacttcatgccacggactgagctttcatagtgctgattgttgttactcaaacatcatgtgtaaattaaataggtctcatagataatcaagtcaaagatgacaatgtataattacatcataattaatgaagatctctactactatttcacagttgcttaaatgctctgaggcatcccttcttgtgcggaccaaaatggcgtgtaagcccatctattgatgtaatcagatggagtcttggctcaactactgttcgaattgcggaggagtacatttatgggcagcagcagcggagtaggcttgctcatttcattgaattaatggagatgctaaa…	Light-induced protein, chloroplastic, Precursor (probable)
-2.521	-2.211	0.063292	0.189583	Nbv3K585737164	CUST_69730_PI429860205	tctcatatttccatattcctatagtccaattgagaagaaagacacaatgtctaacattttcaagattattggatttgagaaaagaaggtcgtgttcagatggagacgatgacggagatgacgggaatgactatgctccagcagcatgcttagagggaggtgctgacgacaatgatggagactatgattatgctcctgcagcatccttggaaggggacgccgatgatgatgatgatggggattatgattatgctccagctgcataaattcaacggaggttctcatcagtggcaaatctagaatcgatatagcgtatttggtcaaactcgcaacaaccaattcatacatgaggaagaatcaggaaccttggtttagttaatcctaattttgtcctt	Putative competence-damage inducible protein (probable)
-2.509	-1.521	0.004128	0.139058	RC_Nbv3K605746986	CUST_28089_PI429860205	acttaggggactcaacacaggggttgagtccgtctaggactagcaacctgaaatgaaaagaccatcctgatgcatcctacttcttttccgtgcatatatttgtttcgtacttgcatgcttatttgaagtatttggaaaattaaaaaaagagagagaaatagcagtgcggagagttaattatccgttttagaaataaataatgtcaaaatagtattgaaactctatcaaatttttgaaagaaaaatggtttgtttattggtcaaaaaaaagttttattttcaaatagtttgttgaaaaggaaaatacaa	Axin interactor, dorsalization-associated protein B (probable)
-2.415	-1.38	0.002433	0.133565	Nbv3K585693213	CUST_57916_PI429860205	aaaatattttgtacaagctaaggtagttactcaaaaatgattggttctaaggcattttctgtttttattttgttgaatgtaatattgtttttcacttgtgtttcatctcataatgtaccatgccctccaactccaaagagtaatccagtgactccatccccaacaaaagccccagctaagtgccctaaagatacactaaaatttggtgtgtgtggagattggttagggctgattcatgaggtaattggggcaaaaccaagtagtcaatgttgtgctcttttggaagggatagcagatgttgaagctgctttgtgtttatgcactgccattaaggtcaatgctttgggtgcccttaacctaaaaattcctattgccatcagtttggttcttaattcttgt…	Putative lipid-binding protein At4g00165, Precursor (similar to)
-2.406	-1.421	0.018367	0.287089	Nbv3K665799606	CUST_80351_PI429860205	gctgtggattcttctacgtccgcttccagcggagttttggacaaggagagtacaaagcatgattctcctattctgttttttctcttctttcacaaggcaattcggctggagcttgacgcacttcaccgttcggctttagcgtatgctacgcgacaattggccgatatacagccgttgctcaagcgttaccgttttcttagatcagtttacaagcatcattcccatgctgaggatgaggtgatttttccagctcttgatatacgtgtgaagaatgtagcacaaacatactccttagagcataaaggtgaaagtgatctttttgaccacctttttgagctcttaaattccgagaagcataactatgaaagttttccacgagagctggcatcttgtactggg…	hypothetical protein
-2.396	-1.949	0.040457	0.178465	Nbv3K585701332	CUST_59695_PI429860205	aaagagataaaaacaacatatatctcagagatagaatgtctagcattttcaagattattgggttcgggaagagaaggtggtgttcagatagagatgattatggggctgacgggtatgattatgctccagcagcatgcttagaaggaggaggtgacgataatgatggagactatgactatgctcctgcagcatcactggaaggcgacgacgatgatcgagattatgattatgctccagctgcatgatattcatcggaaattcttgacagtaacagatttagagtagacgcatcgtgtttgatagaactcacgatgtctaatttcatacatgatcaggagaagtacgaacctaggttgtttacttaatcctaggttttctttcaagtaggaatatattgta…	Squamosa promoter-binding-like protein 5 (probable)
-2.388	-1.503	0.005149	0.135094	RC_Nbv3K725615810	CUST_1468_PI429860205	agtaggaacgcttatttgcatcatattgcatttgacttaggggactcaacacaggggttgagtccgtctaggactagcaacctgaaatgaaaagaccatcctgatgcatcctacttcttttccgtgcatatatttgtttcgtacttgcatgcttatttgaagtatttggaaaattaaaaaaagagagagaaatagcagtgcggaga	hypothetical protein
-2.384	-1.926	0.040596	0.182647	RC_Nbv3K585736742	CUST_26092_PI429860205	tcttgaactacgtccgacttgattccgaaaggatacgtaggcagcctttgtttggggttcagtcacaccaaaataaatattcaaagtcccttaaaagtgaaactggggcaattgttataatagttcggcgatgatcccgcttgattggttccaaagttgtatctcaatccaaatcctttttacctaaaccctgttcaagtccttccgatcaatcgatgagaatgttcaagtatcagagaatgcagctacttggatccgatgcaatcaaaaggagagaaataaaatgagagagtcatattgggtaaaacccatacgggcaccataaggcgatggtaatcagagaaatgaacaatgagagagtcctgttagtgaaaactcgtaaagagcactataaggtga…	Eukaryotic translation initiation factor 3 subunit A (eIF3a) (probable)
-2.346	-1.664	0.011453	0.134462	RC_Nbv3K645777548	CUST_33954_PI429860205	ctagttcttggtgaaggaaaaattctcgagtttgatactcctgaccagttattgaggaacagtgcttccgcattttcaaatttggtgacagaatttttgcggagatcatccaaggggtaacttaaaagcatagcacaaggcacatgtgatagtacatctagtttctaacctctaaagaaacggctgaccgatttaatttgccaatattgatgtggtgttgtacagtacagaataacaaaatgaaatcaagtaatagagctagttgagcggctataactggattaattcatttagtatacagaagccacttctacaagtacatactgtatctaataactgccaaccaaaggtgacctgaaatctgtaggatatttacagtggttattcttaatccttacc…	ABC transporter C family member 5 (ABC transporter ABCC.5) (similar to)
-2.345	-2.136	0.002497	0.013622	RC_Nbv3K705832065	CUST_42454_PI429860205	acacaataagaggggatgaaaaacaagaaaagcgacaacgatgaactccattttcggatcccaaaaatagccataaaatccccttaaatccatcaccaaagggcagtgaaagagaggataacaaattagtctctagagctaaataggggtcagtatacactctgcatacacctgatatatagtacatatacatggggtatacacgatttatattcggcatacaaaagatatacagtggcaaaaaggagaaaccaaaaaaacgacctccagcaacaaaccagtgacgacgacaaaccatacatacaccttctgtttgttgccaaatttctagcgagatagatatccgttgagttccgtcgagggtgccggttcgagttccatcaaggtggtcgctgacca…	Topoisomerase I damage affected protein 4 (probable)
-2.284	-2.14	0.159415	0.300811	Nbv3K585713325	CUST_63117_PI429860205	gcatgacacccttgatctcctccatttgttgagatccaattccaaaaaacaacgaatctcttactatcagaaaacaaagtcagagactacaacacgtatacccgaaatacctcaacaagtggtggacatggaagagaattttttgcaaatgccattcgttttaagctataaataggagaattcaaccatattttgcaacaacttgagttgactttgacgtgtataggctcatatctcaaagctagggtaagttcaaaatactccttcgctaccaatatggttgttctaatgagtgccagcaagaagaaggtatcaattggtttccccaagtttttggctacagaggctaagttaggatcaagtatatgtgtctacagaggatgtgaaggcgatgacgat…	GDP-mannose 4,6 dehydratase (GMD) (probable)
-2.26	-1.835	0.010063	0.070176	RC_Nbv3K765635756	CUST_3976_PI429860205	atacttgatagaaactggggtgcaggttggcatttgctctcattactccttgcacctaaacctttggacaggataagttgcttaaatgctctgaggcatcccttcttgtgcggaccaaaatggcgtgtaagcccatctattgatgtaatcagatggagtcttggctcaactactgttcgaattgcggaggagtacatttatgggcagcagcagcggagtaggcttgctcatttcattgaattaatggagatgctaaatccttatccaaaaccaaagcattggctgggagcgtttcctggaaagtggcgtctgttatactgtactggttgacatataggattgacccttagacagccttctgttagagtactcattggggaagtgcacctaacaatatct…	Plastid lipid-associated protein 1, chloroplastic, Precursor (probable)
-2.258	-2	0.000795	0.006719	RC_Nbv5tr6217934	CUST_88757_PI429860205	cgtctctttgcaaatcattctaaaatggccatttcttctaaatatattgctatttttgtcatttttattttcctttctcttccatcaaaaatcacatgtcaatctgaaaataatgacaatactcaatcaaaatgtggttcagatagtggacatggatgtagaaataagaatgaggcattaaagctaaaacttgttgccattgcttcaattcttgtaacaagcatgattggtgtttgtttacctcttgtttctcgtacagttcctgcccttcaacctgataggaatttattcgtgttggttaaggcatttgcttccggggttatactagccaccggatacatgcacgttatgcctgactcgttcgattgcctcaggtcagactgtttgccggataatccc…	Fe(2+) transport protein 1 (similar to)
-2.243	-1.531	0.007093	0.117564	RC_Nbv3K585734389	CUST_25566_PI429860205	gtctttatataacagaaattagttacccttaaatttaatgtgtagtttcttgaagttttgagattgggattgaaattaaagaaaataaaaagatggggttggaaagtatgaagaaattgaagcctttgctgcatttgctgttgccactatgtgttcattggattgctgaagagatgacagtttctgtgcttgttgatgttacaactagtgctctttgtcctggcaattccacttgttctgaagctatttacatcaatggtgttcaacaaacagttgtcggaatattcaagatgctggtccttcctatcctaggtcagctttcagatgagtatggacgtaaaccacttcttctcctcaccatatctacaacaattattccttttggtttactcaccatca…	Hippocampus abundant transcript-like protein 1 (probable)
-2.213	-1.459	0.010317	0.162309	RC_Nbv3K645786326	CUST_35427_PI429860205	gtctttatataacagaaattagttacccttaaatttaatgtgtagtttcttgaagttttgagattgggattgaaattaaagaaaataaaaagatggggttggaaagtatgaagaaattgaagcctttgctgcatttgctgttgccactatgtgttcattggattgctgaagagatgacagtttctgtgcttgttgatgttacaactagtgctctttgtcctggcaattccacttgttctgaagctatttacatcaatggtgttcaacaaacagttgtcggaatattcaagatgctggtccttcctatcctaggtcagctttcagatgagtatggacgtaaaccacttcttctcctcaccatatctacaacaattattccttttggtttactcaccatca…	Hippocampus abundant transcript-like protein 1 (probable)
-2.208	-1.858	0.033162	0.14035	Nbv3K585682859	CUST_55558_PI429860205	atgcaaaataaattcaaaaggttaagttccaccgaccaatcgtcatgacaaagtttggaaaagctggagtttctccagatgtagaaatgcaatcggtatttaggaagcaaccagttgcagtcgaaagggcctagatcaagtgataaaaaataatcaaggccacagaatcaaccaccgtttcaaactaacaattgctttatttgaaaattttgaatcaggttcaatccaaagcaacgtgcaaaaagcaagtgcgaccaaagaggaaagaagtgcgctagtgctagaaatagcattgcagcgaataatcaatgcaaaagggaagtttccacaaaattctttcctgc	Glycyl-tRNA synthetase beta subunit (GlyRS) (probable)
-2.203	-1.775	0.043246	0.190829	Nbv3K585703707	CUST_60294_PI429860205	gggtgacagctctggcgactctgctagggacacaaacccagaacttcggttcagggtttaagaattcaagcttagaataaattgttatatttggctttatctgattttcctatatatttcatgcgaaatatgctaaatgcttaccgctttgatattaggtgaattgtacatatgaactgttacgaaattcattttccttctgagtcttttgataggtagttatgttgtgttttcataccagcatcacaaaacttctatcttgagataaagccagttagcctaccagcttctggtgaaggatttagtcacacatatttaggcgggagagtagttagctagccagtgttattctactactggtgacgcttgacgctcctcggctggggttgtctgcctggg…	Hemolysin-3 homolog (probable)
-2.196	-1.422	0.00367	0.101502	RC_Nbv3K625765009	CUST_31591_PI429860205	tttcggatcccaaaaatagccacaaaatcccgtcaaatccatcaccgaagggcagagaaagagagcataaaaaattagcgtctagagcttaagagggggcagtataccctctgcatacactggatatacggtatacattcggcatacaagagatatacagaacgaaaaggagaaaccaaaaaaacgacctctagcaaaaaaccagtgacgacgacaaaccatacat	Lysine-specific demethylase phf2 (probable)
-2.166	-1.373	0.021331	0.255064	RC_Nbv3K785649384	CUST_5613_PI429860205	aaatgtccgattttaagatacggaatcgtgtcagcattgaccttggtggcaggggcgatgagatagtgtttgaagctatggtgaatgatcctcatagtccattgaataagaccagagttgtacttaggcaacttattagtgctcgagcaaagcgagaggacgtcgtgcgatagaggtattgaagagactggcacgtcgtaacctcatgtatcattcatactcgatgcaggttcatgggtatatctgctcatccatgacagatgagaacagttcattcaccctagtccttggggtatgctggttttgatgttaagctgatcctttattttcaagggactattctgacttgataactttattatgataagtataactagcttcagcgcataagtttcattt…	Serine/threonine-protein kinase stt7, chloroplastic, Precursor (probable)
-2.159	-1.371	0.008284	0.164855	Nbv3K585669478	CUST_52582_PI429860205	aagagaaaaaaaggtccatactgaaagagttagttaaggccgggatgaaacatgcaaccgtttagacacacagtagaagcataactattaggtgcattgcatcccaacatgcgatttcttgtatgttaaatgtcccaaaactcacaaggttgttgtgtgagtaaattagccaggttttgttcaggtggttggttttgatggtatgtcgtgatgaacgcgcaactttgcacgcggccacaatattatacacaaagtcaagctccacctcccgaaaaagtccatccttacctagctccataaatccccaatcaaatattcccagtacaatcctcgcccgagagagcctttcaaaagaatcagctcactcttattagtgaatcatattcagatttgttccaa…	Zinc finger protein YPR013C (probable)
-2.141	-1.474	0.005404	0.096604	RC_Nbv3K585691589	CUST_13500_PI429860205	aaaaaatttgaaatggtggggaactgagttagaccactgtcccttggcaacttgccctacagcccctggaatcgtagtggcaggatgtccagttttcaagtagcccacaagaagaagaattgattgaatattattagacaagtttagtcttaaccaagtctaaactggtgtaagttatttataacaagcatttgatgtaattttgagtaactgatagctttgctctgtaaatgatttgattatcaatcattaagtagttaattgagtttcctccttttc	Oligopeptide transporter 3 (AtOPT3) (similar to)
-2.101	-0.756	0.010428	0.557757	RC_Nbv3K585685183	CUST_12051_PI429860205	aaaaaatggacagcactagactaacagttgttgtagatgagataagatcatgtatttcagtgtctattacttttccttcctagcaaatgactggaaacgttaagaaaaccaaaatgctgcctcatccaagctgcaacacgcattcaagaatttctatcaacatttctagtgtagattaatatgagaatatattgtatgaagtgatcaatgattataaattctaaatattaatgaatagctctatttcatatttggaattatttac	hypothetical protein
-2.1	-1.515	0.032308	0.221927	Nbv3K745620024	CUST_45933_PI429860205	atgcctttctgtagggagccctagcaacttaagtatttaaaaggcttttggagaaacatgtatcaattatcagatcttccaaaaattattttgggaagtgatcacggggaagcagattttaatgttgatgagcttctagttgcttaaatgctctgaggcatcccttcttgtgcggac	Probable mannan synthase 2
-2.088	-0.853	0.013304	0.50198	Nbv3K765635051	CUST_48030_PI429860205	actataaattcaagtcctcaatttgaatctctctacactgaatattgcactataagtttatgactaaactactactactactagccttactagtgttctttccattgtagtagtaagtgagttgctttagcactataattcaattattaacagtaatggccttctctgctgggcaatcttatgcagtttccacaacttttgatcccttgcaacaaaattcctggggtcctaagcctcatatttcagcatgttccttcaactacatcacctttggaaaatgtgacaagtccaacgtcttatcaagaaagcctctctatatatcagcagtaagtggatttgggcatgttgatgaatcaaaggagtccaaatctaaagaacttttagtccagtgcaatgcat…	Glucose-6-phosphate/phosphate translocator 2, chloroplastic, Precursor (similar to)
-2.075	-1.486	0.037528	0.244534	Nbv3K665803144	CUST_81076_PI429860205	tttggaatcactgtgaacctatctatgtgtttccggagtttaacaactcaactatacctctttgggaagaagagtttattttgatttgtcttgagtgttcaattgatcacttcttatcgggtgggtatattgggaaatgctgcggactttaatgaggctgatactgtggatggcatatcatatgacaatatggataggaggagaatgatgattgcatttgacatgaggtatggcatgcatgcttaaatatttatgtttttgtttggcgtgaagcaagttatttatgattttctatctgcttttacctgttgaaaagatgtgttggattcatcatggcaaaaatggttttgagggaattcatggacccaacgatctttgccaagttcaaagcattcctca…	Serine/threonine-protein kinase stt7, chloroplastic, Precursor (probable)
-2.058	-1.257	0.01578	0.24728	Nbv3K585718157	CUST_64557_PI429860205	acaaatggttttcagcttgccatatcatcattattccttaatttctttttattcaaaaaaattttcctcctcataaacttaaatatatgcaaaaatatcctcaccttttctattatttctgctttcttcttgttcatttttttgtgtgtatctttgatccattattggcctagttcttgattctatagaagctacaaagaatggctcaattattgtcacctgtttgcacagattccctcaaattacaaaacccactgcagtgtttttcttcaagaagtaaatggccaattttggctaataattttaataatccgaattggagctcaattggtcattctgtaaagaagagaggattagggagaattaaagttgcttatcaagcatctgaggaaattgctg…	Protein tumorous imaginal discs, mitochondrial, Precursor (probable)
-2.035	-1.557	0.017446	0.129164	RC_Nbv3K605753531	CUST_29587_PI429860205	aatgggtttagtttagaatcccctatatcaaccttcttcgccaatattagggctccaatccctaagttgaaattttagacatagggcctccattccctagtcgccttttaccaaaattagggctccaatcctgagttgagcgtttttcctttagccgacattagggctccaatccctgagtcgacctattttcttttagccgacattagggctccaatccctaagttgagtgattttcctttagccgacaatagggctccaatccctgagttgagcgattttcctttagccgacatcagggctccaatccctgagttgagcgattttcttttagcctacattagggctccaatccctaagttgagcgatttcctttagccgatattagggctccaatac…	Putative golgin subfamily A member 6-like protein 8 (probable)
-2.034	-1.405	0.0069	0.108875	RC_Nbv3K685819614	CUST_40662_PI429860205	tgaatcgctcccgaaaaggaatctattgattctctcccaattggttggaccgtaggtgcgatgattttttgcgtcgttgtgcctgggctgtgagggctctcagccacatggatagttcaatgtgctcatcggcgc	Uncharacterized protein ycf68 (similar to)
-2.031	-1.813	0.04489	0.140328	RC_Nbv3K585682633	CUST_11425_PI429860205	gaggcaaaaatgaagaaaaggggtacaaaataaaaatggctagttaaagccgggattagacatgtaacccgttcaaacacatggtagaagcgtttaactgtttaggtgcattgcatcccaacgtgcgattttctatatattaaatgcctcaaaacggttgtgtgtgagcaaaaaaagggcaggttatgtttatatggttgattttgttggaatgcggtgataaatgctcaaccttgctcgtggccacaacattatccgcaaaatcgagctctacgtcccagagatgcccatccctaccaagctcaatataatccccaaataagatgttccccaatacaatcccatcgccctgagttgacgctggatgcgaatacctctttggaacagtgagatatagta…	NADH-quinone oxidoreductase subunit N (probable)
-2.024	-1.658	0.011532	0.074648	RC_Nbv3K585693885	CUST_14047_PI429860205	cataaagccataacataaaaatagttttgttcatttacaccagtcttcaaattccttaagcaaaaaccattccagggaaataaatccctggtaagaaagacaactttagaagaaatttgatatatatactctcaagatgaggtcgttacggatgcatcctattgttcctggagaaacactggataaaactggaacgacacagagaagattaacatggccagtgcgcaagaatgatatccacaaatgttttagtactcattcatttgtttcaaagccatctttctcaatctctaatcaaatgatgcaaaggaggcatcttagtgtttctgcttctatttttctaccaaatccacagccccgggacagagttatcaaagatgatgatcaaagaaaggaagc…	Structural maintenance of chromosomes protein 5 (SMC protein 5) (probable)
-1.997	-1.793	0.060052	0.170622	Nbv3K665799367	CUST_80311_PI429860205	ttttcggatttcaaagacagccataaaatcccttcaaatccatcaccaaaggtcagagaaagagaggataaaaaattagcctctagagctaaagaggggtcagtatacactctgcatacactggatatactgtatatatatacggggtatacacgatatacatcggcatacaagagatatacagtggcgaaaaggagaaaccaaaaaactacctccagcaacaaaccaatgacgacgaaaaaccatccatacaccttctgtttgtcgccaaatttatagcgagctagagatccgttgagttccgtcgagggtgccgattccagttccgtcgaggtggtcgctgttcatttttccggcgagttcgagcttttgaaactcgacgtcactgtaaatgttttc…	Lipoyl synthase, apicoplast (LS), Precursor (probable)
-1.992	-1.811	0.04913	0.141045	RC_Nbv3K585735621	CUST_25848_PI429860205	agaaataaaaaatctttattcttttaaagcatttttttagaaaaaaataattccaaaaaaaaagagttagtttacttactccattcataatcttccgaactacgctagatttgattcatgcggggttatgacacgtaggcaatccccatcggattcgatcatagccaaagaa	hypothetical protein
-1.989	-1.731	0.021419	0.088237	RC_Nbv3K585691762	CUST_13546_PI429860205	acctttttcggcataactcgtggaccttttcggcataacccgatgacttcccggcataacccgtggacctttccggcataacccgatgatttttctggcataacccgtggaccttttctggcataacccaatgattctcccggcataacccgtggacctttatggcataaccctatgactttcctggcataacccgtggacctttccggcataacccatgaaccttttccggtataacc	Glutamate-ammonia-ligase adenylyltransferase (ATase) (probable)
-1.984	-1.449	0.030344	0.208764	RC_Nbv3K745625023	CUST_2669_PI429860205	aaaagaaaaaacatccctcttctccaacttccctaattttatctcaaatcgttcccaagaaccaaagagacggccagtcgcatttctcattgacgcctacaaggtggactgaaactagagatggatacagaaagtcctgctccagtacttgaaaaggatactacagctgtggagacttcgctggatagctctcatcttggcaagaagaatcagaagaaagccccaaaaagaatacataaagctgagagagagaagctgaagagggagcatctaaatgagcttttccttggtttgtctaatgctcttgaactatcagagcagatgaatggaaaagcctccatattgaatgaagctgctcgatttgtaaaggacatgctttctcagatcaagcatctgagg…	Transcription factor bHLH47 (AtbHLH47) (probable)
-1.953	-1.542	0.024725	0.144402	Nbv3K585735435	CUST_8709_PI429860210	cgatgacacaaacccagaacctcagtcagggtttaagaatttgagcttagaataaatttttatatttggaattatctaattttcctatatgtttcatgctaaatgtgctaaatgcttaccgctttgatattaggtgaattgcacatatgaattgttacgaaactcattttccctctgagtcttctaataggcagttatgttgtgtttgcctaccaacatcacaaaacttctgtcttgagataaagccagttagcctaccagcttttggtgaaggatttagtcacacatatttaggcagg	RNA-directed RNA polymerase L (Protein L) (probable)
-1.95	-1.351	0.016137	0.174197	Nbv3K665800418	CUST_80525_PI429860205	acacgcaaaaaatatcctaacattttccattatttcttcttcatttttttatccattattggcttagttcttgattctttagaagctgtaaagaatggctcaattattgtcacctgtttgcacagattccctcaaattacaaaacccactgccgcctttctcttcgagaagtaaatggccagttttggctaataattttaatagtttgaattggagctcagttggtcattctgggaagaagagaagattagggagaatcaaagttgcttatcaagattctgcagcatctgaggaaattgctgacgattattatgctgttttgggtttgcttcctgatgctacacccgcgcaaataaagaaggcgtattataattgcatgaaagcttgtcatccagactt…	Chaperone protein DnaJ (probable)
-1.947	-1.631	0.070368	0.230562	Nbv3K765631023	CUST_47560_PI429860205	acacgacgtgcttgcggacttcatgccccgatcttgaaagctagcggacctcgaaataatgaatcatggattagatcgcaatgaagataaagtttaaggaaataatacaaagagttggaacaactgaaggaaaattggttcctggattggtaaggttcatacattgcaacaagagtattgtcaaaagaatgcgttgaacttgggacacatcgaaaaaatgtccccgaaacaactgtcaatgcaaatgcagtcaaaaggttgacctcaaaacacatgg	hypothetical protein
-1.947	-1.559	0.147127	0.39238	RC_Nbv3K585677787	CUST_10243_PI429860205	agtgttttccagagttctcatatatactctgtcatttaatatggtggtaattgtgagcgaaaactcatcacctatccttcctagcaggattctagcaattgaagctgggcctgtatttagcttctgttgtatgaatagagagtctgaaagtgatgatgatgatgacatcgatgatggagcaaaagtagcacctgccgcataatatttgcatgggtaatttatcgttcagatcatacatctaattagaaattatttttttgtccaataaaaagaaaatgggttagggagggagttgttatctccttagaataagtaggaacctctatttagtcttaaaagatgagacttacacaatcgtaaagttgtcttcttgtaatctatagtttatgagttcgagtc…	30S ribosomal protein S7 (probable)
-1.947	-1.673	0.065454	0.206037	RC_Nbv3K725839229	CUST_43230_PI429860205	gggggaggtaccctttttcttgttaatgcaacctcccaaaaaccaagctaatccctcttcattcggacgcacatcagatctgactccattcttgctcgacctccaaaaatccttttctttttactcaatccaacttcttttattttccgggaaaacaatcttttactgatttacagattcatcatttagttttcccggaaattaaaatctaactttcaacccacaaatatggtatcgttaaagattcatcctagaacccattcattgattcatgtaaacaaacccaattcaatttctgattttaacttgacgacttgtctctcagtttctaaaagggtgtgttctcatcgtgtttctgcttctctatctctatcaaatccaccttctaattcaggcgga…	Isoleucyl-tRNA synthetase, cytoplasmic (IleRS) (probable)
-1.935	-0.77	0.01622	0.537619	RC_Nbv3K745625288	CUST_2713_PI429860205	ggtgggtggtggcccaaagtgtgttctatcacttgtacaatcaagtctcatacatgtcccttaatgagatctccccactcacatttagcattggtaacactatgaagagaatttctgtcatagtatcatccatcatcatcttccaaattccagttcaaccagttaatgcccttggtgctgccattgcaatctttggaactttcctctactcacaggtaaatagattcaaaaagtagttatattatttgatattgtcagtgtcagtttcttttcatatttgcttggggaccaataaagatccatcaactgatcaatctagcatatggacaacttgctacttcatcctatagttatcactgcaccccatgcttagacaactagaatgattgtgaccgtcca…	Glucose-6-phosphate/phosphate translocator 2, chloroplastic, Precursor (similar to)
-1.903	-1.059	0.000303	0.051036	RC_Nbv3K685817156	CUST_40326_PI429860205	gcataataattcatttcaaaggctcaatccatggccaccggcagcagcagcagctccagtagcaacagcaagaaggaaaatcaagttcttatattgggtcggtacgaaattgggaaattactaggtcacggtacatttgcaaaagtgtaccttgccaggaacatcaaaaccaacgagtgcgtagccataaaggtgattgataaagaaaaaatcctcaaagtaggactaattggccacataaaacgtgagatctcgatcctgaaaagagttaggcatccaaacattgtgcaattatacgaagttatggcaaccaaagccaaaatctatttcgtgatggagtatgtgaaaggtggagagttattcaataaggttgctaaaggcaggcttaaagaagaagtt…	CBL-interacting serine/threonine-protein kinase 12 (similar to)
-1.881	-0.505	0.01634	0.738784	RC_Nbv3K645785085	CUST_35160_PI429860205	ctattgacaatggacattcatagactattactgaatgaggacaaccggtttgattttgtcaatgagattgctgcagaggccaaacagtatgttgagaacaaccgagatgaatatggtgcaaagaaggctatccttcatgtgcttagtaatcgtatgaatgatgctggagtttatcgcgcagaggcatacatggaatctgaccccttcaagccaggccctggatatttgaaagacgaactactgtagatcattagttagctatactttctgtattcatatagcgtatctctagttggtagccactatacattttcatctggggtataatgtcaaatgaggagagatgaaaaacaatcctagcagctaaaaaaaaacttttttaaatggtagaacacaatc…	Conserved oligomeric Golgi complex subunit 3 (COG complex subunit 3) (probable)
-1.879	-0.76	0.010136	0.481037	RC_Nbv3K725609762	CUST_597_PI429860205	ctgttttcacggcttgaacccgtgacctcctagtcacatgacagcaactttaccgattacgccgaggctccccttctgtttgcacagtaaaagtggtccaaaaaactcacaagagcttaataaataccgcaaactgaagatctgaaagattatgtagactgatatctgtttaattgctgtttttttggtaggtggatggtggcccaaagtgtgttctatcacttgtacaatcaagtctcttacatgtctctaaatgagatctctccactcacatttagcattggtaacactatgaagagaatttctgtcatagtctcatccatcataatcttccaaattccaattcaaccagttaatgcccttggtgctgccattgcaatctttggaactttcctctac…	Glucose-6-phosphate/phosphate translocator 2, chloroplastic, Precursor (similar to)
-1.878	-1.418	0.037597	0.211502	Nbv3K765638440	CUST_48513_PI429860205	tgtggatggcatatcatatgacaatatggataggaggagaatgatgattgcatttgacatgaggtatggcatgcatgcttaaatatttatgtttttgtttggcgtgaagcaagttatttatgattttctatctgcttttacctgttgaaaagatgtgttggattcatcatggcaaaaatggttttgagggaattcatggacccaacgatctttgccaagttcaaagcattcctcaccaagggaaatgatccctcctgtttgcgcgagtttcttctgcatgctgtaaaaagaaattcttcagctggaaattttggtatacagatacttgatagaaactggggtgcaggttggcatttgctctcattactccttgcacctaaacctttggacaggataagt…	Serine/threonine-protein kinase stt7, chloroplastic, Precursor (probable)
-1.876	-1.758	0.036473	0.098105	RC_Nbv3K605751775	CUST_29168_PI429860205	ttttcggatttcaaagacagccataaaatcccttcaaatccatcaccaaaggtcagagaaagagaggataaaaaattagcctctagagctaaagaggggtcagtatacactctgcatacactggatatactgtatatatatacggggtatacacgatatacatcggcatacaagagatatacagtggcgaaaaggagaaaccaaaaaactacctccagcaacaaaccaatgacgacgaaaaaccatccatacaccttctgtttgtcgccaaatttatagcgagctagagatccgttgagttccgtcgagggtgccgattccagttccgtcgaggtggtcgctgttcatttttccggcgagttcgagcttttgaaactcgacgtcactgtaaatgttttc…	Lipoyl synthase, apicoplast (LS), Precursor (probable)
-1.873	-0.758	0.016599	0.529444	Nbv3K705826534	CUST_84494_PI429860205	actataaattcaagtcctcaatttgaatctctctacactgaatattgcactataagtttatgactaaactactactactactagccttactagtgttctttccattgtagtagtaagtgagttgctttagcactataattcaattattaacagtaatggccttctctgctgggcaatcttatgcagtttccacaacttttgatcccttgcaacaaaattcctggggtcctaagcctcatatttcagcatgttccttcaactacatcacctttggaaaatgtgacaagtccaacgtcttatcaagaaagcctctctatatatcagcagtaagtggatttgggcatgttgatgaatcaaaggagtccaaatctaaagaacttttagtccagtgcaatgcat…	Glucose-6-phosphate/phosphate translocator 2, chloroplastic, Precursor (similar to)
-1.87	-1.484	0.01698	0.11015	RC_Nbv3K585723870	CUST_22921_PI429860205	ttgaatgaagctgctcgatttgtaaaggacatgctttctcagatcaagcatctgaggacagaaaatacaactttgctgtctgaatctcagtatctgagtgtggagaaaaaggagcttcaggatgaaacttcagctctggaggctgaaattggcagactgcagaatgaggtcgaagcaagggaagccaagaccaatcttgacctaaatctagctcctccagaaattcagcacccagagttcgccttacaaaataattatatgagattacctgcttcagaacatgcgtttcaagactcacaaattatgaaccctgcttatgtctttccctttagttgtaatccccaggttcatctagcgccagatgctacaaagtccacgtccacgcccacgtctactgtg…	Transcription factor bHLH47 (AtbHLH47) (probable)
-1.859	-1.553	0.000561	0.0076	RC_Nbv3K585676573	CUST_9946_PI429860205	aaaatctggaataatcagaggttctccagggcctgaaatgaatcgatccttagggagcaaatagtttcagttgagatcttcatcaaagaagttgggccgggatcgagtgatcgaaactagtcaaggccacaaaatcaaccactgtttcaaactaacaattgttctttgtttgaaaaattgaaacaggtgcaatccaagcaaccctgcaagaaggaggtgcaaccaaaaagg	Nucleolar complex protein 3 homolog (NOC3 protein homolog) (probable)
-1.851	-1.583	0.036883	0.141913	RC_Nbv3K585699584	CUST_15426_PI429860205	tgaaggaaaattggttccagatcggaaaggcccatacattacgacaagagtactaccaaaagaatgtgttgtacttgagtcacgttaaaggaaatgtccccgaaacaactgttgtgcaaatgtagtcagaaggtgctctatttgatcctccatatattattaatattctccagttgggatgacgaaggctttcattctcgctacccaaacactatcaacctttg	General transcriptional corepressor trfA (probable)
-1.848	-1.629	0.015705	0.065876	Nbv5tr6237390	CUST_94831_PI429860205	accattccagggaaataaatccctggtaagaaagacaactttagaagaaatttgatatatatactctcaagatgaggtcgttacggatgcatcctattgttcctggagaaacactggataaaactggaacgacacagagaagattaacatggccagtgcgcaagaatgatatccacaaatgttttagtactcattcatttgtttcaaagccatctttctcaatctctaatcaaatgatgcaaaggaggcatcttagtgtttctgcttctatttttctaccaaatccacagccccgggacagagttatcaaagatgatgatcaaagaaaggaagccatagtatcagaaaatctggacgagtgggtgaaggaatcgatggtggacattgtaaagaacttga…	Predicted protein n=1 Tax=Populus trichocarpa RepID=B9IQ58_POPTR (probable)
-1.848	-0.764	0.007428	0.435638	RC_Nbv3K725609761	CUST_596_PI429860205	cctattattggtggttgtgcacttgctgctattactgagctcaacttcaatctaacaggtaagaacaaaatgcatgtttcacccttcaattacaaatctatatcttagaatatttctgttgtttttaatcttgataacatgcaggttttatgggggcaatgatatcaaacttggcatttgtattcagaaatatattctcaaagaaagggatgaaggggaagtcagtaggagggatgaattactatgcttgtctttcaatgatgtctcttttgattctgactccttttgctattgctgttgagggtccacaagtatgggcacttggatggcagactgcagtctctcaaattggcccaaatttcatatggtggatggtggcccaaagtgtgttctatcact…	Glucose-6-phosphate/phosphate translocator 2, chloroplastic, Precursor (similar to)
-1.848	-0.982	0.002311	0.165283	RC_Nbv3K805657913	CUST_6516_PI429860205	taccaccaaaactagcactagctgtacgtccgaggcccggtgtatgggagtacttgtcactgaatcttaagacaaagaaagtggctgaattaagcattcctgaataccttcaattgaaagagaacactgttgatgaaagtggaaacatattggagttggattttgagccatttacaactgttacaccaccaaaaacactttctgactctattggcaatggtttggagtttcttaatcgccacattgcttcgaaaatgtttcatgataaggagatctccaagtgcctccttgactttctcagaaaccataactacaaaggaaagtcattgatggtgaaagaaagcattcaaagcctggaaagtttccaacttgttctgaaaaaagcagaggaatatttgt…	Sucrose synthase (putative)
-1.846	-1.557	0.051364	0.18553	RC_Nbv3K585684095	CUST_11787_PI429860205	tcatggtagcatagggcccaattcactagatatcccggcataactcgaggctctccctagcataacccaaggagctttttcttttcaaatcccggcattacccgttgatctccctggcataacccaaggatcttttactttccaaatcccagcataaccatggatctccctggcataacccaaggagatttttctctctagaatcctggcataacccgtggatctc	Autophagy-related protein 2 homolog B (probable)
-1.841	-0.986	0.00139	0.130248	RC_Nbv3K645782090	CUST_34572_PI429860205	acggctgaaaagccgttgttgcttgctgcttgcaggctcgaaaatctctctttcgcctctcctccctgtctcaattctgattgattagcttcttccttcgcgcaagctacggtctaacgacccccttgttgtgttgcattttgtgatcttccgcttcagtctgcgtttttcggatagccgggacccgatgttgatttccgattaaaatgtcagcgtaaggtttggggcggcccatctgattagttcagctatcactgctggaaaccccagcggttgttcggctgcgtactccccgtctgcctatctcacactcccaaagcgaatttttcattcagtctcccaataaacgaaaaaggatttctggtgacacgaaagctgtgctcgacgctctctttccta…	NAD(P)H-quinone oxidoreductase subunit 5, chloroplastic (similar to)
-1.827	-1.48	0.019101	0.109926	Nbv3K585694161	CUST_58126_PI429860205	gggggcagtatacgcattgcatacactggatatacagttgatatacacggggtacacacgatatacattcggcatacaagagacatacagtggcgaaaaggagaaaccaaataaacgacctccagcaacaaaccagtgacgacgacaaaccatccacacaccttctgattgtcgccaaatttctagcga	GPI ethanolamine phosphate transferase 1 (probable)
-1.824	-1.385	0.021128	0.149906	Nbv3K585709496	CUST_62021_PI429860205	aaatgtctttattttaattgttagacctattttaatagttattttgtttaagtggagttaattaaataggatagtgtatttattcacgattgcgggaaaagaataacatttggattcaaaagatctatttttatacctaattttcagacctaacccaaaacattttcagtcgagacacacataaaaacacacgccaacacatgctagcacatgagcacaacactctctacacttcacaattcacactccacaaacacacataaacaacacaaaaaaggggatgaaaaagcaagaaaaatgacagccatgaactctattttcggatttcaaaaacatccataaaatcccttcaaatccatcaccaaagggcagagaaagagaggataaaaaattagcctc…	WW domain-containing protein A (probable)
-1.819	-0.79	0.007257	0.399182	Nbv3K785648087	CUST_49602_PI429860205	aagcaaccaccactgccagccttattaaagtcttctttacatagtagaaagacatttgttttagtactatctttcaattattaaaagtaatggccttctctgctgggcagtcttatgcactttcgataacttttgatcccttgcaacaaaattcctggggttctaaacctcatgtttcatcatcttccttcaacaacatcacctttactaaatgtgacaagtccaacatcttgtcaagaaagcctctccatatttcagcagtacagagtggatttgggcatgttgatgaatcaaaggagtgcaaatctagagaccctttagtccaatgcaatgcatatgaagctagtcgacaacagtcgatacgaagccttgactttggtcaagaagctcaggttgctg…	Glucose-6-phosphate/phosphate translocator 2, chloroplastic, Precursor (similar to)
-1.815	-1.197	0.035428	0.292002	RC_Nbv3K785644591	CUST_5060_PI429860205	gcacagtcatggtcttgcacatacagagttgaggcttgaaaatttgcacatcagtccagtagataaacatattaaagggcgctgatggctacggtggtaattgtgatactttttgctaatatggtccagtttggaatcactgtgaacctatct	Putative odorant receptor 85d (probable)
-1.807	-1.729	0.120132	0.231117	Nbv3K585675684	CUST_53955_PI429860205	agagatacaacacccaatatctcatattttcttatagtccaattaagaagaaagatacaatgtcttgcattttcaaaattattgggttcgagaagagaagatcgtatttagatggagatgatatgtatgattatgctcccattgcatgcttagaaggggatgatgatggagactatgattatgctcctgctgcatccttggaaggagacgatgatggcgattatgattatgctccagctgcatgatgttcattggaaattcttgaaataacagattcagagtagatgcatcgtgtttgatagaactcacaatatgtctaattcatacatgaggaagaagtacaaaccttgatttacttctaagtaggaatatatataggttggaacattttgcggctga…	hypothetical protein
-1.803	-1.281	0.001407	0.03683	RC_Nbv3K585707139	CUST_17499_PI429860205	aaaattagcctctagagctaaagggaggggagctatacactccatatacattctgcatacagaagatatacagggacagaaccacaagacccatatcactattcatcatcttcctcttctttttgaacctctaaaaatccaaaaccaaaaccactcgtccccatacccacgacgaacaacactccgtcgaaccagcctgcttcacgaaccagttcactgccagcttcctcccctgtcggtcaccctcacagcagcgacaacgccagcttgccacgtccaagcgtccatcgttgttagcttcaaaaccagttgggtaggatcatcattctcgtcaaaaaaaaagtaacgtgaaacagttcctcaactcagccctgagttcgtcgaggtcatttccgtcga…	Protein ALEX (probable)
-1.799	-0.498	0.052404	0.802129	RC_Nbv3K585720840	CUST_21966_PI429860205	attcaaagcactttggccacctttgctccttttcttctttaccctttcttcaaatctttagtttcaagtttatttctccatttccaatggccagtgttgaggttcaatctacaccggtagaagtagtaggaactgctccagttgaggtggaggtgaaaactacagaagaggcacccaagtcagaggattccaccccagctgtggcagaggaaaatgtggcagagaaaaatgtggccgaaacaacaccagcagaagagactgctccagttgaagagaaagcagcccctgctgctgagtatacagtagctgaagaagcaacgacagaagtagaaacagaagctccagtggcaaaggagacagtggctgaagaagctgcaaaagcagaaacagtaacagtag…	Induced stolen tip protein TUB8 (probable)
-1.765	-1.597	0.000754	0.005813	Nbv3K585709933	CUST_62158_PI429860205	ttgagaatatgagtcaagccttaaaattcgacttccaaatttgcgaagaaatcgggcgtggtagattcggtaccgtctaccgctgcttttctccggtcaacggtcattccttcgcctgtaaatccatcgaaaaatccctcctcctcgattccaccgaccgtgagtgcctcgacaaggagcccaagattcttcagctcctttccggtagcccaaacattctcaaaatccacaaagtctacgaagatgaaaacttccttaacattgtaaccgacctctgcccaaacaacgatctctacgagcgggtttctaccggaccgttatcggaaggggccgctgctaatattctgacccaattaatttccgcgattaatcactgtcacaaaatgggggtggcccacc…	Phosphoenolpyruvate carboxylase kinase 1 (AtPPCK1) (similar to)
-1.755	-1.572	0.001588	0.010791	RC_Nbv3K605751335	CUST_29046_PI429860205	aaatgttgccttcatgctttcaggaatgggtggtggatcagtggatgttttcagaatggtattccataattctgttttatgtctcttttgtcggttcattttgccgttgttagtttaatcactaattaacactatcatgatattttaattttggcctttgaaatgtgcatagtctagttgcagctgtacaacgttccaagtttttgtataatggctttgaatgaatccatcttctattttagtatctttttcggaattcacatctgaagaaccttgggaagtagtgcatttggaacttatcctatgccagaaatacttaatgcttcggttgtaatgcttcggttgtaatgctcttaggcgtttgataatctaagctacagatatattagaaaattagca…	Golgi to ER traffic protein 1, Precursor (probable)
-1.72	-1.259	0.000455	0.014715	Nbv3K585728134	CUST_67456_PI429860205	ggctacttccaatttgggccacaactatccttttctggacaacttatgcacaaatgattacattttcagtcgaacaagctgccactatggatagatcagttggcaaattccaaattccagcaggctctcttactgtcttctttgtgtctgccatcttaatctctttggctatttatgaccgatttatcatgccactctggcagaaattgaagggaaaaccaggttttaccagcctacaaaaaatagccatagggcttgtgctttctactatgggaatggcaatagctgctatagttgatttaaaaaggttgtcagtggcaaaatctgtggggcgaaacacgtcaactttgcctattagtgtattctatttgatcccacaattctttttggttggagctg…	Nitrate transporter 1.4 (similar to)
-1.72	-1.497	0.157693	0.349678	RC_Nbv3K585715038	CUST_20093_PI429860205	caacttccaatggtggttttgattatcttttttaatttagtttgcattcctcagtgatgtcagtgtcgcatgagcctggcggacctaaactacacagctaagttcaagacgagcacgaccgtcataaatggtttgagtatgggaagtaagtttattccaagaaatgaggaacctcaaaaattaacctacgttaatacttcgaccttcatttagaaccaccacttaaatcatttcttgaaacattaaattaaacttataatctctggaaaattagtttcttgtgtcctcgtgttttagaatagaattgctacatttgtggactactttaaactttccaatttccctttcctttaatttctactaaatccattacaagaaaacccacacaaaaagacaagg…	F-box/kelch-repeat protein At3g23880 (probable)
-1.715	-1.336	0.019016	0.128946	RC_Nbv3K585725926	CUST_23585_PI429860205	cggaaggctatcgaccccagtttagcaggactagcagctacctatggcttaaatcttaatgttctccaagcttgggttatatggaacctttgcaatgttgagaacaaaatgatctcagtggagagaatacttcagtttagcaatgttcctagtgaagccccactgataattgaaaagtccaggccggaacccaattggccgctaaaaggaagaatcgaaatgaaggatcttcatgtgcaatacagtcctgatctaccaagagtactaaaaggtataacatgcacctttccggagggaaagaaaattggtgtagttggaagaacaggaagtggaaagtccactttgatccaagctctgttcagggttgtggaaccatctgagggatgcatacttatcgat…	ABC transporter C family member 3 (ABC transporter ABCC.3) (similar to)
-1.689	-1.386	0.011437	0.073401	RC_Nbv3K605743790	CUST_27548_PI429860205	ctcagcatatgagcttgtactttagcagtttaagctattgagaaatgaacaggaagagtgtctgttcagaagatagactaatgtgaataagtttgcttcaaattcttgacactgcactgttagttttaacaaagattcttatgctacattaggctactttttcaaaaggaaaggaaacaaa	hypothetical protein
-1.685	-1.305	0.007786	0.073305	Nbv3K585695533	CUST_58439_PI429860205	tcatccttttcactttcaccatcatttaacacttagaaaagaagtcaatacttacaaaatatgggtgaccgtcacacacatggcccgattcaaactcaccaatacccacaccaaattcaagtgcacccacaccgtacaactcatgaagctggtggtatgattaaaagtcttctccctcaaagaggtccttcagctacacaagtactagcaattgtaactcttcttcctgttggtgggacccttttctgcctagctggcattacctttataggcagtttaattgggtttgctgttgccacccctgtttttctcctctttagcccagttcttgtacctgctgttctcactgttgcccttgctgttgctggtttcttgacttctggtgcttttggtgttact…	Oleosin 5 (probable)
-1.682	-1.649	0.006962	0.020506	RC_Nbv3K605751529	CUST_29109_PI429860205	actaggaattttaggtcggtttcgcctgaagctaaggatttgttgaggaagatgatctgtaaggatgtttctagaaggttttcagcagaacaagtcctgagtatgtatttttggcgcttttgttggctttcattttagtttgacttttggtctactccagctgattttgatcttatttttgttaaatgcaggacacccatgggtaattaatggaggatcaatggctgattagtagtgtttttttttaact	Phosphoenolpyruvate carboxylase kinase 2 (AtPPCK2) (similar to)
-1.665	-1.38	0.008373	0.056481	RC_Nbv3K725615771	CUST_1463_PI429860205	tgcatctcacctttgtaatatatggttgtatatgattgatgcatttagatatagtctattcatgatagtcgtggtgcattcccccctcaatgtaattatgtatacccaaaattgagctccatacatctatctgtatgtaagattaatcgtaattcaataaaagttatataaggagaaaatagagaaaacaactatccagcct	Homogentisate 1,2-dioxygenase (similar to)
-1.657	-0.913	0.051399	0.468986	RC_Nbv3K625764836	CUST_31563_PI429860205	ggcaactcatttgtaagaaagaaacagctccaatgaacttgtgaactgacaatctgctatgattttactttggtcagtgatatctggaagcaaagtagatctgctgtgaagaatgccaaattggacatacatgca	Oligopeptide transporter 3 (AtOPT3) (similar to)
-1.65	-1.422	0.025869	0.10629	RC_Nbv3K725833845	CUST_42655_PI429860205	ggaggggttccctttttcttgtttaatgcaacctcccaaaaaccaagctaatccctcttctttcggaaacacatcaaatctgactccattcttactcagcctccaaaaatcctcttcttcctttttactcaatccaacttcttttattttccaggaaaacaatcttttattgatttacagattcatcatatagttttcccggaaaattaaaacctatctttcaaccctcaaatatggcatcgttaaagattcatcacagaacccattcattaattcatgtaaacaaacccaaatcaatttctgatataaacttgaccacttctctctcagtttctaaaagggtttcctctcatcgtgtttctgcttctctatctctatcaaatccaccttgtaattcag…	ATP synthase subunit b 2 (F-ATPase subunit b 2) (probable)
-1.644	-0.897	0.004992	0.210229	RC_Nbv3K625775964	CUST_33730_PI429860205	ccagcggttgttcggctgcgtactccccgtctgcctatctcacactcccaaagcgaatttttcattcagtctcccaataaacgaaaaaggatttctggtgacacgaaagctgtgctcgacgctctctttcctattccactgcgctaagtggtctttcccccaattcccccttcatgtatggttacctgatgccatggaggggcctactcccatttcggctcttatacatgctgctactatggta	NAD(P)H-quinone oxidoreductase subunit 5, chloroplastic (similar to)
-1.639	-0.834	0.006499	0.278348	Nbv3K585737135	CUST_69720_PI429860205	cttcgtttgaaacgatgtggtagaaagcaacgtgcgacttgaaggacaggatccgttgtggatttgtacatccaccattttatgtaggaatgaaggtgctcttggctcgacatcattggttctgtttcattagattagaacccctcttttttgttgtcttggaatgtaaatagtccatgatggagctcgagtagaaagtattaatttatttctcggggcaagagtctagggttaatgccaatcaataaaaaaattggaacaacttcgtaaatgtattttcggtatggaaatcgaaagaatccaattcgagcaagtttccaattcaaaaatttcttggaattgatcaaactttttcgatccaaagtgtttcacgcgggaatccatcgtctgtaggattct…	Protein C13 (probable)
-1.621	-1.431	0.082464	0.220922	Nbv3K585697939	CUST_58973_PI429860205	ggtgactatgacaaggctcgagcatggcaaagtatgtgccattgtcttgccaaacgagtgggaaacacgagcaaccttaggcaggggcttttataaggctaaactgtgtgtgtttgtgaacaaacaagatataagcatggggttgtctatgtcaaggcttgagcatggcaaagtatgtgccattgccttgcctaaacagtgggcagtacaatcaactttaggcaggtgcttttatagagttgatcatgcaaagagtcggcaattttgtgagttggtgttcgcctagtgtggctgcagcttgccaaactcgaaatttcctttgcaatagaatttataaaagattgggaatggatttccgtaaatctgcttgtgtccttcgatatttatgttgccttgaat…	Glycoside hydrolase family 2 protein (probable)
-1.62	-1.576	0.009853	0.028025	Nbv3K585665846	CUST_51756_PI429860205	cgattacttggtatgaataattatattctctttctttctttatttcaatcttaccaactaactcttttattttcccacattcaactaactctcctttgcaggcacagggagaccaatatggattctaccctttggctcgagcacaagagtcttgagaccgatatagaggaaaaaaagggcatgctggaacaagccgagaaagctgaagaaaacagagcaaaagaggtggcagataacacatacaatcgtactattgatggcaagcaggcagtagatggcctggaggtttttcttgagcataagccagattgggtaggcacaatagatgtcaagtcgagcaaggagaagggctacgacgaaatggtttcgaagctggagaaggaccataaaggttctatt…	Methionyl-tRNA synthetase (MetRS) (probable)
-1.613	-1.001	0.004575	0.134217	RC_Nbv3K585681602	CUST_11171_PI429860205	aactttgcttcttcaggcagcagcccacgtttgttttacctttcttaggtgtgctgcagtatgtcaactttggcatgctgcagagataaaaatgtcaatttaggtgtgctgaaggctgtcttcttttgcctataaaatgagagcttaccaatagaaa	hypothetical protein
-1.611	-1.043	0.000805	0.040878	Nbv3K745622515	CUST_46292_PI429860205	acaaaaagggcttctttaccaaagttgaaactgagttcagagttgtgttttgtaacttcccaattgagtggtcagaggacattttcagtgacaaaaagggcttctttaccaaagttgaaactgagttcagagttgtgttttgtaacttcccaattgagtggtcagaggacattttcagtgacaaaaagggcttctttaccaaagttgaaactgagttcagagttgtgttttgtaacttcccaattgagtggtctcaagatttcaagcacccattttagctcttcaacagctccactttctgttcctttcaagccttctcttcaacctgttgctcgtaggatttgccccttcactgggaagaagtccaacagagcaaacaaggtctctcactcaaaccac…	50S ribosomal protein L28, chloroplastic, Precursor (similar to)
-1.607	-1.221	0.006464	0.070201	RC_Nbv3K585702151	CUST_16016_PI429860205	aagcttaagctgtttgtgatttgaacacatcacctcagcttgctctgataccatgttaaagcgtgttatcggcccatctaaaaagttgttagaaagaggacacttttatttacttaattatggtctatgatttatgtttggaaatggctgattgaaaaaaagaagaagctgaactctatagtggactgcgctgaataatggaacttgttatgtgctaggctcgtttcatttgtggatattttgaaaatagttattcattaagatattattactatggagcagtaacatgtgtagttgtggtggtggtaatgatcgtcttcagctt	hypothetical protein
-1.589	-1.239	0.009943	0.082327	Nbv3K585707904	CUST_61545_PI429860205	agatacttagtgatcctgtgcaaaggagagtttacgatgagatccatgggtacagtgccacagcaatcaaccctttcctgagtgattcatcacctaaagatcatgtgtttgttgacgagtttagctgcataggctgcaaaaattgtgcgaatgtttgccccaaagtatttggcattgaggaagactatggaagagctagagtttacgatcaatctggaaacactgatttaattcaacaagctatagatagctggtaggttcttgcttcgcggatgtagctgcttgttttgaacttctgtatccattctgctaaaggcctaatgtaattttgtactgtcaagtttcaagtaagaatagacatagttattatttcctttctggtctctcaatgtggtacga…	Ferredoxin-1 (FdI) (probable)
-1.589	-1.311	0.009454	0.061906	RC_Nbv3K785651995	CUST_5897_PI429860205	ttaaatatatgcaaaaatatcctcaccttttctattatttctgctttcttcttgttcatttttttgtgtgtatctttgatccattattggcctagttcttgattctatagaagctacaaagaatggctcaattattgtcacctgtttgcacagattccctcaaattacaaaacccactgcagtgtttttcttcaagaagtaaatggccaattttggctaataattttaataatccgaattggagctcaattggtcattctgtaaagaagagaggattagggagaattaaagttgcttatcaagcatctgaggaaattgctgatgattattatgctgttttgggtttgcttcctgatgctactcccgcgcaaataaagaaggcgtactataattgcatga…	Protein tumorous imaginal discs, mitochondrial, Precursor (probable)
-1.588	-0.991	0.000172	0.019296	RC_Nbv3K585684849	CUST_11970_PI429860205	ttctgggaccccaagcagaacgagactggcattcatcatttcattttcagaaaatgttgttaaatattgattttatgtttttttgtgccttgcaggttgttaattgtgaacctttaacaactggccagggagaacttctaaattccaaaaaataaccatatggcaacctggatccaacgagggataagcaaagccaacaagccgtatgcctcttgcgcttcatcaccattatgttctgggatcaagatttaccagattagtagaaccaattgtggttaattttccagaggggagaaggaggctggtgatacctgcttccataaatgccaatactaagaattgtttgcgtattagtttaggaaaaatagatattgttgtcctgttgatgtttctttctta…	Negative modulator of initiation of replication (probable)
-1.584	-0.774	0.000315	0.09292	Nbv3K745624691	CUST_46634_PI429860205	ccttcctatcatttctaaaaccctctcttcctttctctttgtcacacataaacccaaaaatatcatcacagatacgtacctgttttaccattttcaatgccatttcgtttcctataaataggcaattctatccttagtcataacccatcacaattcacaaaccattttacgtctagctgatgcagcagaaaggtagaaacaataaccgtagatccaggagcttctctagatctcgccttgccattgagggtttttagcatttttctcccacgctaatactcaatccacatcacctacattgtcttcaacgatccaaatcatcagatcgaaatcatctatcatcacacaacaatgactgctacttcaggacaagagcgtgaggttcaaaaaagttattgg…	Phosphoethanolamine N-methyltransferase (similar to)
-1.581	-0.779	0.000427	0.10406	RC_Nbv5tr6229411	CUST_89778_PI429860205	ctgcttctggggttggttctcaaagtaattttgttattgactttttccttcatgtctagggagatatcctttacctgttgtttgaagtaaagtattcaatcataatgaacgccaaagttggagttgcaagaaatattgaaaatggagcaatcttggggcagtcgtatgccctagttgaacactggaatccttcatatcctgatggccttaactataatggcaaaatctttttggtgcataaaggccttcgaagtgacgggatgaagcttgtcaggattgcgtgggaacttgttatgagatcacatgtttacattatacatgaacttgtttatcaacttgacaatgtttctacactactgatcgttacttccattaggctaggaatcctctggtgcagct…	Transferase, transferring glycosyl groups, putative n=1 Tax=Ricinus communis RepID=B9T3V5_RICCO (probable)
-1.579	-1.214	0.005711	0.061208	RC_Nbv3K685819083	CUST_40581_PI429860205	tttccttcagttgtggggtagcaaaagcacttaggattcaagaatgaggcatggccggcgtcactgtggttcacaacctccgaaaccaatgtttggatacaccaaaaaaggaggaagaaacaaaccttaatggtattgcatgttccatattccatttctttcccaccaatatcaccaaatcaacatcaactttataattcaaattaccattttcactttaaagtataaaccttgagaaccttccatctaaaaaaatgggataggcctaatcccaacgaagcagcagtgcatccatctgtctttaattttgtagtgggggtcatttcagagtgagaagtcttttcctataaaatgacaggacttctaaccaaactaagtgtgactgctaagaagacctag…	Nitrate transporter 1.4 (similar to)
-1.577	0.168	0.087986	0.951685	RC_Nbv5tr6231502	CUST_89661_PI429860205	attgcatcagcatgaagattgacaaagcattgcatttattcttgaaaatgagaaaagagaggatattattttgattaatttcatgtgcgagttggggctgattgaacatgcaaaagaactgatgtgtctcatgatcactcaaggtatattgccggattgcataacttacacaacacttctcacgagtatgaataagaagacaagtgcagaggaggttgttgagctccacgactatatggtgcttcgaggtgtagttcctgatggtgaaacttatagaaccattgtcgatccacgtattaaacaattaggtttcggttttgattgagttatgctgttacaatgagtaatgccaaattataacagcacacgtaaccataggtggg	Pentatricopeptide repeat-containing protein At1g11710, mitochondrial (probable)
-1.574	-0.855	0.132427	0.616573	Nbv3K725838221	CUST_85998_PI429860205	ataaatatggtaattagaaagaaataaaaacgaacagacctgctactataaaacagcacaactagctgttcttggagtggacagagtaacaaaagtagtcagatcatggcggtggcgattcgtttggtttttgtattggctcttttacttctgtttttgggtgttaacgccgaggtttctttaattgatgatctcaaggttgaagaagataaatcacaacattttggcctcagccaggcaattcgtgttttcaccagagggaccagtaggcgactagttcaaggtgtagttttaaagcttgcaaaatacatgaacaatggggagctggctgtagctcctgcaccagctccacattcaagccaattggattgtggagggttatgcaaatatagatgcagt…	Gibberellin-regulated protein 14, Precursor (similar to)
-1.568	-0.335	0.052666	0.863542	RC_Nbv3K605748138	CUST_28277_PI429860205	tcgtccattggtgccacggagctcccgggattgctctaacacttgtcaaggcagctgaggtaataactttcttcaatgtgatttacttcaaatactatgatgtatgcatctcattgattggtccctttacttaatgtcaaaatgtttactgaataaaaagttgttatagagaggtgaaatataacaaaaagaattggttccaagaaaatcttggcttttatcgtaaatggatgttatataaggatgatattatagagaggtctgtatatattatgtaatttgttgatactgtaacttggaaatccatggatttttccaatgcccagttgttcggagacagagaatttcttaatgcagcagtaggtgcagcagaggtagtatgg	LanC-like protein 1 (p40) (similar to)
-1.566	-1.289	0.004382	0.037128	Nbv3K585681827	CUST_55312_PI429860205	tacattcaaaaacagtcacgccaaaaatacatgaaaaaacagcgcagattgtgaaatctgaatctgaaaatcacaaaaaagagcttgagaattttgtggtaatataaatagttgccgaaatggcgacgccattaacgacgggaggaatacaaggcggaggaggagtagcagtaatggcagggccgagtgcaggacacgtggatcaatcaggaccgttgaataatagaccggcgacgggacttaaaggtacatcgcctatacggattttccttttcttccataaagctatacgtgcggagctggatgcgttgcatcgatcggcgatggcatttgcgacgaatcggaacagtgaaattaagccttttaaggaacggtgttacttcttgaggtcgatttata…	hypothetical protein
-1.553	-1.209	0.00336	0.040545	Nbv3K625767066	CUST_74995_PI429860205	ccttcactcaatttctctctctacaattttctcattttctctctctttatcatattctcagttggcataataaccttggtcagtaactacaaaaggagatgatcatttcagcagtgaactagtggagcatctagttgttttctgatacatgggaaatagtgaggaaggaaaatcttgtaaacctgagaaatcatcttcgaccgcagcagaccagagcagtattcacgtgtatcctgattgggcggctatgcaggcatattatggtcatcgagtagctgtatctccttttgtcaattctcctgttgcacctggtcatgctcctcatccttatatgtggggaccgctacagcctatgattccaccttatggtgcaccatatgcaggaatctatgcgcatgg…	Common plant regulatory factor 1 (CPRF-1) (similar to)
-1.543	-1.314	0.038694	0.149082	RC_Nbv3K705831417	CUST_42360_PI429860205	tttgcagagaaatttaagtgagcaagtttgagaataaaaaattaaaacaatggctgtctcttcttcaccaaaattgatttttctttttgtcactctcgtggctactgctcatctgatgacttggcctcaagtaaacgccatgagagaactttctcaagaattaagaggaatgcaattactgtaccctcatcatctgaatggcgttacttgtgcgagacaatgcaactacgacgaagactgcagtgatggttgggtttgcgacaaatgtagatgggatgttttaactggtcattacatctgtggccctttcaattcacttccttctgcacctatatattaatatgggatgcaataagttggtaagttgcatgcaatattatattgtatgctttatataca…	hypothetical protein
-1.538	0.076	0.020923	0.973547	RC_Nbv3K605740249	CUST_26938_PI429860205	gtcagtcttgcatgaaaggtgatgattgcccatttgatcatcaactctccaagtatccgctaagcaattactatgcatcgaacgggttttgcagcagaggtgctgattgtttattttcacatgggataactgataagatagcagcagtgacaagttctaccgcttcaaaccttgagcttatgtcaccatcagctccaagtaactctaactctttgatgcaaataaacacatatggggtagcacataaagatgtgaactcctcatctggttcagctgggcttgttcctggtaagcgcactgagcagactatatcggagcctgtgcaa	Zinc finger CCCH domain-containing protein 65 (AtC3H65) (similar to)
-1.536	-1.328	0.000851	0.008233	Nbv3K585718181	CUST_64559_PI429860205	aaagtaggtttttgtgcacggtctcagtcatggagtctcatctaaaggctgctgaaagaattttcagatatcttaaagaaacaccggacatggttctctactgtccttcaggtaataatttgatctcattgggtatgttgatgctgattatgcaggttgtctggtggacaggaaaagcacatctggaacggcacattctctaggttcctgtcttatctcatagagtacaaggaagcaaaattcaatggccttctcaacaattgaagcaaaatatatagcagtcgcctcctgctgtgctcaattattgttgttcaagcagcaattagaggaccttggggtatacgccgattgtgtaccactcttgcgcgacaatacaagtgcatactgctcgatgcagac…	Copia protease (probable)
-1.532	-1.059	0.00279	0.063518	RC_Nbv3K805657981	CUST_6525_PI429860205	tagcagagtaattaaggagttcagtaacaacatatagtttccaaattagtcttttcttttcagttttacgacctcttttcaataccgttgagacagctggaaaagaaataatggagggaaagatgagcttgacagttgcagatgctgtaaactacaagggtctccctgctgatagatctaaaactggtggttgggttcctgctgctcttgtcctggggattgaaatcaatgaaaggctttcaacaatgggaatagcagtaaatctagtgacatatttgggtggtgtgatgcatctaccaagtgcagcatcagccaatattgttacagattttatgggcacagcatttcttctctgcctccttggaggttttcttgcagattctttccttggcagataca…	Nitrate transporter 1.4 (similar to)
-1.529	-1.207	0.163815	0.427441	RC_Nbv3K605752995	CUST_29460_PI429860205	aaaaattaaaggaaggaggtaattttgggggtaaaaatttctttttttttgcaaaagatgttatattatataatattaagttggatcgttgcaaggagtaggagacataaaaaacaacattctaggggaacaaggatgggtcataacaaaaatgggattctgggggaaaatattagtagtgtccgtttcgggagggtaacaaaaaaccccatcgatggtgctagtctgacagcgtggggtaggtttctaacaaaaagagttcctgaacgttcgccttcaagcatctgttgtacaatagccagtggttgatcaaaacagtgatgttgggtgaagcctccatctgaaaattgttagaaacacgttctgaatgcaatatactaaacgtgtactcttttgtag…	hypothetical protein
-1.513	-0.941	0.039328	0.347112	RC_Nbv3K605753073	CUST_29478_PI429860205	aacttctcaaatcatgagtttataccaatagactttgttcatttctttcacaaagccttgaaaaacgatatacagtatgttgtctccctctcagttaagctggctgaagatgttggaattcttgcggaatttcaaaaacgcttccatcttctacaatttctattgaagattcatagtaattctgaggatgaagttgtctttcctgctctggaatcaagggtaaatctccaaaatgttagtcattcctacacccttgaccatcaactggaggtagagaatttcggcaagatttctgttatcttaagtaagctcaccagtttgcgaggtgatgacataactgatggtgagaagcttaagtataaaaggctttgcttaaagctccacaatgcatgcatatct…	hypothetical protein
-1.512	-1.587	0.028649	0.047927	Nbv3K705825814	CUST_84370_PI429860205	caaaaactcaaaacttcacatctttagtagtagcatcaatattcaagatggttctccaaactcaacttgggttgaacaagccccaatcctacgctcacgagcaaaattattattccgacggcagccatggcggctctatgcaaatgacaaggccatcgggctattccaccatgccatatggccagtccactcacaatcacatgatgatgggtcatggtggccaacatcatggcggacactatggtggtcatggccatggctacggcggtcatgaacatcatggggcgcatatgccccatgactccactaacttttcaagcagcaccaatatggtccatagtgatgctggctatggcagtggaatgcaacaatctacccatatgttgtcagccatgggca…	Phosphatidylserine decarboxylase beta chain (probable)
-1.506	-1.562	0.007131	0.014715	Nbv3K685813337	CUST_82459_PI429860205	ggtacgccgtattacgtggcaccggaggtattaatggggaaagaatacaatgagaaagtggatgtatggagcgccggtattattttgtatattatgctttctggggttcctccattttacggtgaaactccaacggagacatttcaggctgttttaagggaaaatttaagatttccgactaggaattttaggtcggtttcgcctgaagctaaggatttgttgaggaagatgatctgtaaggatgtttctagaaggttttcagcagaacaagtcctgagacacccatgggtaattaatggaggatcaatggctgattagtagtgtttttttttaactatcctataaatactagcaggacaaatcttgtttgcttatgctgtatatataccagagaatgtc…	Phosphoenolpyruvate carboxylase kinase 1 (AtPPCK1) (similar to)
-1.506	-0.665	0.018026	0.485065	Nbv3K725608579	CUST_44284_PI429860205	cttctagccatagcattacacttcatttatttccacccttaagttaagaattagtacaaatggccttctctatagggaaatcttttggactttccacaacttttgatcccctgcaacaaaatattttcagttctaaaccttatgtttcatcatttttctccaagaaaaaacatgacaaggccaatattctgtccaaaaaacctctgcatatttcagcagtaagtggatttggacatgttgatgaatcgaaagagtcaaaatctaaggacaaattagtccaatgcaatgcttatgaagcgagaagaccaaagtcaataccaattaatattgaatttgatcaagaaagtcaagttgctgctgctcagaagttcaagattgggctttattttgcaacatggt…	Glucose-6-phosphate/phosphate translocator 2, chloroplastic, Precursor (similar to)
-1.502	-1.273	0.023866	0.107198	RC_Nbv3K585690242	CUST_13189_PI429860205	caacaaacagtatggaattttccacttattcttcttctggtcttttactgtgtgcatgctattcttattttgttgggggttttgttttccttgaggaatcttgacataaagactgtttctttgtatgtaggtgcttgatattgaattgtgtgacttacctcgtataaaagcttaagctgtttgtgatttgaacataggacctctgcctgctttgatacgatgttaaagtgtgttagcggccaatctaaaagcttaagttgtcagaaaaaatgcacttttatttatttttttatgtcttcaacacttgattctatgatttgtgttttgaaatgggacgctgattgaaaatagaagaagctgagctctgtacaggactggactgagtaatggaacttgtta…	Interferon gamma (IFN-gamma) (probable)
-1.5	-1.2	0.015385	0.100012	Nbv3K585687830	CUST_7112_PI429860210	tctggtaaagttttttaattttcgaaacatcatttatttttgtcaaatcgtttttgacagacttgaagtagtagatgcaaatatatacatccacaacgactgtacatgtctgactgccaagccaatgttttcctcttggtatcagttccat	Gelsolin-related protein of 125 kDa (GRP125) (probable)
-1.499	-0.821	0.004299	0.195452	Nbv3K585666141	CUST_51824_PI429860205	gcgtcgtcggcctggacaatttcaacagctattacgacccatcgttgaaaagagctcgtcagaaattgttagaacgtaatgggatttttgttattgaaggtgatattaatgacaggcatttactcgagaagctttttgacgttgttgcttttactcacgtaatgcacttagctgcacaagctggcgttcgttacgctatgaagaatcctggttcttatatccatagtaatattgcaggtctcgttagcgttttcgaggcctgtaaatcagctaatccacagcctgcaattgtttgggcatcgtctagctctgtttatggacttaattctaaagtccccttttcagaaaaagatcgaacggatcaaccagcgagtctttacgccgctacaaagaaagctg…	UDP-glucuronate 4-epimerase 2 (similar to)
-1.496	-1.393	2.4e-05	0.000126	Nbv3K585705481	CUST_60837_PI429860205	ggggcatggatgtcattgggccaattgagccggcagcgtcgaacgagcatagattcatcctggtgtccattgaccactttaccaagtgggtcgaggctgtagtccgtaactaagaaggcagtggtggactttgtgcattcaaacatcatttgtcggttttgaattcccaaggtgatcatcacagacaatgctgcaaatctcaacagtcatttgataaaagaggtatgccaacaattcaagatcatgcatatgaactctaccctgtatcgccccaaggaaaatggagctgttgaggctgccaataagaacataaagaagatacttcgtaagatggttcaaggttctaggcagtggaatgaaaagctgccttttgcattactaggttatcgcactactgtt…	Integrase (probable)
-1.495	-1.103	0.022109	0.169857	Nbv3K705825833	CUST_84373_PI429860205	atttcactacattaatcacattcaatcaatggttgagagcgctaattaacactgaaaatggctaaatttgctgcaccctccattgcccttcttctcactttgaccattctctttttcactatggttagttccactgatgtcccatgcccaccatccccacaccctaaaccccaccctactcccaagccccaccccaagcctacccctacccactctaccccatcatccaagggtaagtgcccaatggacacacttaagctaaatgtgtgtgccaacttgttgaatgacttggtgcaccttgttattggaagtagcccagccaagactgaatgctgctctttaattcaaggacttgctgatgttgatgctgctgtttgcctttgcactgctattaaagcc…	14 kDa proline-rich protein DC2.15, Precursor (similar to)
-1.495	-1.382	0.041243	0.114818	RC_Nbv3K685814635	CUST_39826_PI429860205	ggcatgttggatttctacgcagataagattataacattcttcttggcaagtggacttggtgtgggatttggtgtcagttctgaactcaaacgttacataaatggatttgtggatactattgaaacatcagggattgatacattcgaagagttaaggaccgagagcaaaaaattctttgacaggggtactttagcaacaactcctcttttagcaggatttacaaccatggctgttctcaccattattacttccttccaccgcaaatgaagaaactttcgggtcaacagttttaataaatgaacctcgaggccctgttggttaattcgtgtgatgtttaataatcttttttgttttgttttgatgcgttaatttttggatgcaataaatgtttatgtgcaa…	CASP-like protein At2g39518 (probable)
-1.492	-1.476	0.000717	0.003212	RC_Nbv3K585707649	CUST_17664_PI429860205	atggtaccaggaggaagcaaaatggacactgcatctatgcttgatgaagctgctaattatctcaagtttttaaggtcacaaattaaagcgatggaagcttttggccataaaatagatccattaattatgactaacattagttctttatcttcaataccattcaactatccatttcccaggcaaccacattttcccatacaattagataatccagttcagcgaccctatagttgaatataagaggataggacaatgagatccaactgtaaaattcctcacaactttgttatttgtgaaggaggttatttttttttttgcccctttggcttaact	Transcription factor bHLH87 (AtbHLH87) (similar to)
-1.481	-1.119	0.026697	0.174706	RC_Nbv3K585739171	CUST_26707_PI429860205	gtttcgttcatttatttgttatgccgctatgagatgtttcaaatgtcatattcttcttctgtagaaggcttatgacatatcctaacagttgttatacataacttgggaccaatagattatagttcaaaatatgtatctcctttagaccacaatgattatactatctattttgcctcccataagtagttataaagcctgacaaataagcttgaactttagcagcttaagctcttgagaaatgtataggaagggtgtctgttcagaagataagactaatgtgaataagtttgcttcaaattctggacatatatgcacttttagttttaacaaagattcttatgctacattaggctactttttcaaaaggaaaggaa	hypothetical protein
-1.479	-1.161	0.042274	0.202981	RC_Nbv3K645791666	CUST_36409_PI429860205	atacatagaaataaaaaagatatctgcagcaccttcttgaaaaagtatgatttagaacacatctatctccttcacaggctgcaaaaattgtgccaatgtttgcccaaaagtgtttgacattgaggaagactatggaag	Ferredoxin (similar to)
-1.478	-0.999	0.002374	0.063533	RC_Nbv3K585725089	CUST_23323_PI429860205	atggtaagcaacccccacttccaaccgagaggttgtgagttcgagtctccccaagagaaaggtgggaagttcttggagggaaggatgccagttggtctatttggaaacaacctctctacccccagggtaggggtaaggtctgtgtacacactatcctccccagaccccactaagtgggattatactgggttgttgttgttgttgtttgaaggtgtagctggagcacatattgtgttttctggcttatgctttttggcagctatctgg	Photosystem II CP47 chlorophyll apoprotein (similar to)
-1.474	-1.313	0.015254	0.061378	Nbv3K805659629	CUST_50986_PI429860205	ccaaagaacttcagcgtctaaagcaaaaaatggaaacctctaccggagttttgcgccgatttccttccgttgccggcgtcggtaccggagttaaccgcaatcgttttcaccataactcttctagttcaaaattgtccatgttaagttttacagaaattaagggaagtttgaaatcgaaaaagttgatggtttctgggtttaaagatgagggttatttggagtattataataattctggtagaggtagtagtaggattattaggtgtgggaagaaagagaagaacaaagagaatgacgtggcgttgaaaaagacgaagaagaagatgaaattgcttaaggttttgtctagggatttgggtaatttgactgagatgggatttggttttggttctgatattg…	hypothetical protein
-1.472	-1.721	0.003077	0.003543	Nbv3K745622336	CUST_46266_PI429860205	gacagatcgaattgtgtacaacttttaattagttttactctctgttcgtgaagaaatgtcgcactacgagaaccaatatagtgcagaccacgccctgcagacggatgaatatggcaatcccatccgccaaactgacgaatatggtaacccagtgcatcaaactggaggtaccatgggagactatggaaccaccggaacaggaggtacctacggaactcatgctggcggtggtgcaggccacaccactggcatacttggtggagaacaccgtcccggccatgagcacggtactttcggtggcatgctccaccgttctggaagctccagctccagctcatcggaggatgatggacaaggcggaagaaggaagaagaaagggatgaaggagaagattaagga…	Late embryogenesis abundant protein D-11 (LEA D-11) (similar to)
-1.47	-0.809	0.000698	0.081006	Nbv3K685817607	CUST_83258_PI429860205	tgtcatggagtattttagaatatggtaggcaaatgggtgctagtggtgaacttggtcatgctatggatgctgttaaatggggtactgattatctcctcaaagctcaccctgaaccttatgttctctatggagaggtaggagatggtaatacagaccattactgttggcaaagaccagaagatatgactacatcaagagctgcttacaggattgacccgaaccatccgggttcggaccttgccggagaaactgccgccgccatggccgccgcttccatcgtcttccgccgctacaatcctggctatgctaatgagctacttaaccatgcccatcagctcttcgaatttgctgataaatataggggcaaatatgatagcagtattacagtggcccaaaaat…	Endoglucanase 6, Precursor (similar to)
-1.466	-1.343	0.019375	0.064753	RC_Nbv3K665797928	CUST_37198_PI429860205	attttcacatgatgtctactattggtctgttcgtccatcgacggaaactaccattagttctgttttagtgtttcgctttgttggaaatgagaaagagtcttagccagtgaaactattatttataaacgctcgagaaaatcagttgtatcgtccgctgaattagttttattaagaatctgttctgattatgaatttgttcaatttaagttcagctaattatttgctcttctccaattcgctttacacatttttatcatgtcaaaatgctttatgatgcaggcgagcatccggtgggaaaaacgacaatctaaagtcttggaacaagctaaaatcagaatgatga	Protein transport protein TIP20 (probable)
-1.464	-0.905	0.033863	0.275152	RC_Nbv3K705831928	CUST_42428_PI429860205	gagaaaggaacatcacgagctagttgtgcccccaaaccagtccagaggaggcggtaggttcgtgttgctggagtgcaagtttagcgccgagccgagcgaagtaggcagggtgatgattggatctcaggtcatcgccaagagggacagtgtcagatatcttgggtcggtgattcagggg	Peptide chain release factor 3 (RF-3) (probable)
-1.456	-0.7	0.11842	0.664633	Nbv3K585682674	CUST_55509_PI429860205	tatatgaagaaatcctgtacttttttcttgttcatggctctgtagtcaagggattcttgctccctggctttggaacaggcgccctttgcttgaaggtgacaactggtggcgaggtcatgcagcagcctgcttgaaacatgttcatttgtcagcacatattctcagggattaatgaagttaagtgtaaagcagcacaaattattgtggttttgcataatggaaaatccgtcgtacttgctgctaggggaactgagatcctgaagacttcataggcagggaatgctgccttactggaggagatctagatagcatgctaaagttgatatgttctgacatggagtatatgttgcaaaccatttagctttacctctttagctattcattacaagcgcgagacaa…	Ubiquitin carboxyl-terminal hydrolase 34 (probable)
-1.456	-1.072	0.014904	0.135805	RC_Nbv3K585708245	CUST_17863_PI429860205	cagatcaagttgtatactacaattaatatattctaagtttttttagaggaaataaaaaatgggaattgtcacaattactgatgagtttactagcccaatttcagccccaagaatgtttaaggctttcattcttgatggagacaattttcttcctaaaattgcacctcaagttttcaaaaatattgagacaattcaaggagatggaggccctggaaccatcaagcaaatgaactttgctgaaggtagtgaaatcaagtttgtgaagcatagggttgatgctattgaaaaggaaaagatgacctatgcttatacattgatagaaggtgatactttgatggacaagattgactcaatttcatatgaggtaaagtttgagtccatgcctgatggaggatgtaa…	Major allergen Pru av 1 (probable)
-1.447	-1.052	0.078791	0.343756	RC_Nbv3K605745948	CUST_27893_PI429860205	ctcaaacttagtcttacacacgccattctcactcttccctggcccctgcaattctctcctactatttatacacgcaatttccacttccctcctcctctacagctctcctcctctctctatctggattcgactaaaatggcgtgtatggaagtatattcaatttcaagtccaaaaatggaatatgttgaacgacggtgcttcagttttattaattcgtcgactagtctaaaattatggcctatgattcggagaacgaactctccaattcgaagagaaagaaaattaggtgtgagttgttcattgccaaatgctttgtctccattaggatcggaagaggatgcaagtgttgccccgagcagtcactccttagaagatgagtttagccacgtcacgaagttc…	Tsukushin (Tsukushi), Precursor (probable)
-1.446	-1.175	0.042815	0.185208	Nbv3K625759948	CUST_73940_PI429860205	aacttttgcatgtttatcaatgaggtctatgaggtgggtttttgaatatttgataatgcatgtactttgtgttgcacttcaattgctaatcattgtagcactttagatacttagtgatcctgtgcaaaggagagtttacgatgagatccatgggtacagtgccac	Chloroplast heat shock protein-binding protein (Fragment) (similar to)
-1.446	-1.314	0.001056	0.007229	RC_Nbv3K585685819	CUST_12209_PI429860205	gaggaggatgatctgtaaggatgtttctagaaggttttcagctgaacaagtcctgagtatgttttttcggcccttttttttggctttcattttagtttgacttttggtcaacactagctgattttgatcttatatttgttaaatgcaggacactcatggataattaacggaggatcaatggctgattagtgttgttttattaact	Phosphoenolpyruvate carboxylase kinase 1 (AtPPCK1) (similar to)
-1.441	-1.044	0.002031	0.041644	RC_Nbv3K625769132	CUST_32374_PI429860205	catttactagaggacttgctcttcagcttgttgagaggggaatacgtgttaatggcgttgctcctggtccaatttggacaccactgattccagcttcgtttactgaagaggaatgtgcgaattttgggaaacaagtgccaatgaagagggctggtcagcctatagaggtggccccttcgtatgttttcctggcttctagccctgaatcctcctatatatctggccaagtcatacaccctaatggtgggaccattgtcaatgcatagagcctctttggaagtctgtttgtctgtttcatggaaagctgggatccgttttgtgatagttttaaatgtacgaagtatgtgtttgtatgttttgtaccatggttctagagtgg	Glucose and ribitol dehydrogenase homolog 1 (similar to)
-1.44	-0.958	0.041243	0.306073	Nbv3K725842022	CUST_86524_PI429860205	tttttcttccacaaaaataagaaaaaagaatccttcttgtttctcttccagtccaaaccagatctaatatcgttctcacaagagctgaaatctttgactgcaatgtcgtcggtggtgaaggatttgcactcaaatggggtagatgtaaagaaatctgagaccccttttattgtttctgatcccattatggccaatgacaatggaaatgctcattcaacaaatggcacaaattcaaaggcattcaagattttcataggctatgatccacgagaagacgtggcatatgaggtttgtcgccactcccttttaaaaagatcatcaatcccacttgagatcacgcccattaagcaatctgagctgaggcaacaaggcctgtactggcgtgaaagagggaaatta…	Pentatricopeptide repeat-containing protein At3g56550 (probable)
-1.427	-1.348	0.000108	0.000613	Nbv3K805657506	CUST_50676_PI429860205	tttctgagatcttcctttcttccaccagaaaaatcaaatatcagccaacccatcttcacaaaatcaaaaaatcagtgtattcctctcagaaaaaaactaagcagcaaaaacatttcaagaaaatagcctaagccatggccaacatgatcatggcttcctccaaagtcctaatcacctgttcttcctcaccaagaaccaaactttccctcccacaaatcccaattccaaaactccccttcccaaaattacccaaatccccactaaccctttccctcccatcaaatttcaagtccatttcagtcattcttgctagctcattagcctttgcacccccttcacttgctgaagaaattgaaaaagcttcgctctttgacttcaatttaactctccctattataa…	ATP synthase subunit b', chloroplastic, Precursor (similar to)
-1.425	-2.044	0.014484	0.004177	RC_Nbv3K585700246	CUST_15573_PI429860205	tctttcatttcaatggcttagcttcaataacaaatattaaccataaatgataaacccctaaacaaagcctaaactctctctgtttcttcctggaattaatagatttttcatcagaattatcccctacggttagtacttaactcatcatacagtctgtttattcctctcacaattcttttactgattcgccctttccttcattcttgtacggagtattatatttgtcaaaaatcctatcttttctccttttctcttttctcactactagctaataagatacaaattttttttcaacaataagtcacttgaatttccaagattctgccttgagaatattgccctcctctggagaaacatgttgaaacttggggttttagtagtagtattatatttcctggt…	Glucan endo-1,3-beta-glucosidase 8 ((1-3)-beta-glucanase 8), Precursor (similar to)
-1.423	-0.931	0.010932	0.171698	RC_Nbv3K725611709	CUST_936_PI429860205	cccaagaaaaaaaatttaaggaaaaaaccaaaaggcctttatcccccatgttgttcttgtttgggaaaatagtatgctaatttcaactaacttcgaatggctaaattgtttttttaatgaaacaaatatgtttcattgttatttcattgtgtgctaactataattttatttcgcgaaacaattaaagattttccagagtaactttgtcacgcccggcaaaccatttctggaaagtagtacgctaattcagctaaagatggctaacttattgttgtatgagaaaaacttgggctctttgacttgtaaagaaaaagggaacaattgggtcttttcatattgttttcttagttgagtgtttcttttattttttctgaaactctttagctagttccgctacga…	Keratin-associated protein 12-1 (probable)
-1.422	-1.031	0.064917	0.314045	Nbv3K765640575	CUST_48809_PI429860205	acggagaatcaccagctgatcacgaaagatgtccggtggaggaggtggcgttggtagttccagaaacagacgaccccactttacctgtaatgacattcagagcatggtttcttggactgacttcatgcactctcttgatttttctcaacactttctttatttacagaactcaacctttaactatttcagctattctcatgcaaatagctgtgctcccaattgggaaattcatggctgctacacttcccaaaaagagttactctttgtttgggagatggggttttagtttaaatccagggccatttaatatcaaagagcatgttattattacagttatggccaattgcggtgtttccattggaggtggtgatgcttattccattggggctattactgtta…	Oligopeptide transporter 3 (AtOPT3) (putative)
-1.419	-1.227	0.010423	0.054004	Nbv3K765634378	CUST_47931_PI429860205	cattgaggaagactatggaagagctagagtttacgatcaatctggaaacactgatttaattcaacaagctatagatagctgcccagttgattgtatccattggacttctgctgcacagctatctttgcttgaggatgaaatgcgaagagtagaaagagtaaatgttgccttcatgctttcaggaatgggtggtgggtcagtggatgttttcagaatggcgagcatccggtgggaaaaacgacaatctaaagtcttggaacaagctaaaatcagaatgatgaaaaagaaggactctgagaaacctgaatcatactgggacaacctatggggcaatgctaaagacaatgcaaatacagaggaggaagtggaagaaagaacaaaacgaactgcagcagctgc…	Ferredoxin-1 (FdI) (probable)
-1.417	-0.228	0.011953	0.865933	RC_Nbv3K585665384	CUST_7355_PI429860205	ttatggtttgatttgatcttgttccccctataatttctgcatgttgttcatttgggagcaaaatttcactgtagggagcaagatttcagttttcactttgtttaatgcactcctgtattttacatattcatactgttgagtcctattttaagaatttaagaggtcacgcgagacaagccgtctatcattacgatagatgccaagtgtaagtgcagttcgattccattgttccaattattcctttgattggatcacttagctaaagcaaacttttgtaccatattagggcatcca	Maturase K (similar to)
-1.413	-0.534	0.00135	0.33964	RC_Nbv3K605756423	CUST_30198_PI429860205	aagagaatgcaggacagacttggagatgtatataaactttttcttttaaacaatccagaggatgataagcctgtggcagttgtggtcccgagaatgaccctgcaacctgaaactactgctgttccagaatggttcgcagcgggggcctttggactcgttacagtattcactttacttcttcgcaatgtgccggctttacaatcgaacttgttatcagttgtcgacaatcttgacttgttgaaggatggattacctggagctgtcataactgcctttgttctggggattcatgaagttagccatcttttagttgccaaggaggttggcgttaagctcggcattccatattttgttcctagttggcagataggctcctttggtgctataacaaggattgta…	Zinc metalloprotease MJ0392 (probable)
-1.401	-0.769	0.04282	0.446321	Nbv3K785647766	CUST_49554_PI429860205	ctaacatctcaagttcaattccattttatcccctaaccccataccctcttcaataccccaaaaaaaggagactgaaaaaagaaatcaaatcactttaatcaagaatgtctacttgctacttcgtcttattgattcttgttttcttgatttcacttaaaccaacactttcctcatcatcagttgatcttgtccaaaaaacatgcaagagcacaaaatactatgatctttgtgtatcctctttaaaatctgattccacaagcctcaaagcagacacaaaaggcttagcaacaattatgattaaagttggaatggtcaatgccacagccacaaattcatacctttcttccaaattactacttaatactagtagtaataacaacactacaaataatgatacaa…	Putative invertase inhibitor, Precursor (probable)
-1.398	-1.349	0.006393	0.020787	RC_Nbv3K585699705	CUST_15457_PI429860205	atgaaggggaccgggggcagaatttcattgtcaaagcaaaggggaaatccttatttcttttttctttccttttggtaggagaaagacatatgcggttggattagtacaattattggtagcattatagtcagtattccaagaaatgctggctttttcgattgcccccgatgcatgtaatggaatcgagtactatacctttttgaggcgcgcatacacaaggggaattcctttcttgtccaatacaaaatttaatataagaa	Pantothenate synthetase (PS) (probable)
-1.395	-1.42	0.000974	0.003323	Nbv3K665805669	CUST_81496_PI429860205	aagttttaataatatgagccaagacttgaaaagcgatttccaaatctgcgaagaaatcggccgtggaaggttcggtactgtctaccgctgcttttcttcggtcaccggtcattccttcgcctgtaaatctattgaaaaatctctcctcctcgattccaccgaccgtgagtgcctcgacaaggagcccaagattctccagctcctttccggtagcccaaacattctccacctctataaaatctatgaagatgaaaacttccttcacatggtaaccgacctctgtccaaacagcgatctttacgaccgggtttccaccgggccgttatccgaacgcgcggccgctaacattctggtccaattaatttccgcgattaatcactgtcacaaaatgggggtggc…	Phosphoenolpyruvate carboxylase kinase 2 (AtPPCK2) (similar to)
-1.395	-0.821	0.077127	0.486247	RC_Nbv3K805664143	CUST_7148_PI429860205	gttcaagtttgtttcatgcatgtagtcaagttcgcagctagtgtgagaaaagggtgattcttttccttttttctttttttctttttgttgttcatgcatgtttggtttcattcatagtgtaatgtaatggtacgtgatgttttcctagttcaa	hypothetical protein
-1.382	-1.236	0.021869	0.07961	Nbv3K805658751	CUST_50843_PI429860205	tttcttcttcatttttttatccattattggcttagttcttgattctttagaagctgtaaagaatggctcaattattgtcacctgtttgcacagattccctcaaattacaaaacccactgccgcctttctcttcgagaagtaaatggccagttttggctaataattttaatagtttgaattggagctcagttggtcattctgggaagaagagaagattagggagaatcaaagttgcttatcaagattctgcagcatctgaggaaattgctgacgattattatgctgttttgggtttgcttcctgatgctacacccgcgcaaataaagaaggcgtattataattgcatgaaagcttgtcatccagacttgagtggtgatgatcccgagaccacgaactttt…	Chaperone protein DnaJ (probable)
-1.38	-1.232	0.016082	0.062933	RC_Nbv3K665799659	CUST_37489_PI429860205	ttttgttgttcctttccttcactgagccgagggtcgattggaaacagcctctctgccctttcggggtagcggtaaggcttgtctacatattaccctccccagacccccactttgtgggactatactgggtagttgttgttgttgttgttgtcctattcttggtagtaaatgagttagagctatatggcaaatttattttctagtttatttatgttgcttttcctctctattcaggaaacggcagagctattgttaggacaacttcaacagctaaaggcagaggagaaggagttgaagaggaaaagaaaagaagaaaaagcactcattaagatgaaaggagcaagtcaagtacaaggcataatgaaccgtgaaatgtcatcatcttcaagctcttcaagt…	hypothetical protein
-1.374	-0.575	0.115063	0.723217	Nbv3K585692684	CUST_57797_PI429860205	aaaaaaaagagcctgcctctgaagctgttgttgaagaaaagaaagaagaacctgcagcagctcctgttgctgaagctaccacagaagttccagtggagaaaactgaatgaagtgaagaataagattattatcatttgcagtttgttattggtgaatgatgaggttattgtattatgggttatgtgtttttatttgtttattatcactagcagcttgagagtgatagctgcttggttttagtatgggggatgagagggttttgcatgtgtccagtcccagatatggatgatcagtttgtctgctcacttttatgaaaagatgagatgagatgagatttgatctctctgcatttgaataataagagtttcacatctttttttcacagtacgaagggtatac…	hypothetical protein
-1.374	-1.291	0.002949	0.012864	Nbv3K645787228	CUST_78534_PI429860205	tcccaacaatttgcaattatctgttacaaggtaaatgtgatcttcgccgcttcattttccctctgctagtctttctttcgtacatgcaagcttctgggcagttttgagattctgttggcatctctttcgaaatgtgataaaagtagacaaaatatttgcagctaaaactgatgtgagcaatgtctatcttttttttattatcacagatagtaagataaatctaaagggttgttagagccacttcaacttcgtgcagaaagctttgattgtagctacagagcaacaaccgcagagctccttctcaaagttcttctgttttgtacctacacattctgtcagctaactcaattggtaagttttctttgatgacttggtgactgtagcagtgaaaatcagaaa…	Transcription factor bHLH87 (AtbHLH87) (probable)
-1.369	-1.166	0.00246	0.020506	RC_Nbv3K585715572	CUST_20261_PI429860205	gcaagtacgtgaaagtggcagtagatggagctccctacttgagaaaagtagatttggagttgtacgacagttaccagaagctgttaaatgctctacaaaacatgtttacttgcctaactatctgtaattttcaaagcgaaagcaagcttatggatattacaaatggtgtggaatatgtaccaacctatgaagataaagatggagattggatgcttgttggagatgttccttggaaaatgtttgttgatacttgtaagagaatcaggttgatgaagagttcggaagccattggattaggtaatctaattaaatgtctttcttaattctttaataaattcattacttcctcctatatagaatagtttctatgattagctatagtgctaattaaattgtttt…	Auxin-responsive protein IAA16 (similar to)
-1.359	-1.561	0.009403	0.010481	RC_Nbv3K585670910	CUST_8668_PI429860205	gaaagacaacaacaagatcatattacatattttttacactgccaatacatacccttaaatccgagtagatagtataacaagccttattttatgaagaacgttatgaaggttgtggttgtgctttctatcatcatgtgcctcctcctaacacctaccgttgctcgtggtggtagctttggcggggtcagtcgtggaaccaaggctcgtagtggttctcgtggtgtcggtagtagaactacaactacgacattcatcccgttagctcgtgttgcgcagcgcaacaacagctcatcgtcatcaactactaccttctttggatggtcttccatggctatagctttatttgcctgccttacatttctttaattttgagcactagttatatatatttatatcttg…	hypothetical protein
-1.357	-0.707	0.040747	0.475089	RC_Nbv3K725838301	CUST_43123_PI429860205	gccgccgggaagctgaacggagaatcaccagctgatcacgaaagatgtccggtggaggaggtggcgttggtagttccagaaacagacgaccccactttacctgtaatgacattcagagcatggtttcttggactgacttcatgcactctcttgatttttctcaa	Oligopeptide transporter 3 (AtOPT3) (similar to)
-1.356	-1.29	0.067091	0.152876	RC_Nbv3K585671687	CUST_8863_PI429860205	cccttgtattccaaaaaaaaattcccaactcacattccgattctgatttcaaaagaaacaaaacaaaaaggaaatactcgaaagcgttgtctggccaatagtgtcaaagccttcaaggtggtatctagttaaagatgagtgctgaaagtcctacttcatcagctgaaaatggtggcatagctgtggagacatcaccttatggctctccttcctgcaagaagattcagaagaaagttccaaaaagagttcacaaggctgagcgagagaaactgaagcgtgagcatttgaatgagctttttcttgatttggccaatgcacttgaactatctgagcaaacgaatggaaaagcctccatactgaatgagaccgctcgtttcgtaaaggacatgatttcccaga…	Transcription factor bHLH47 (AtbHLH47) (probable)
-1.355	-0.845	0.028019	0.300811	Nbv3K585727405	CUST_67236_PI429860205	caattgtccctctttgctcagaaatataaagaatttttgggcaaaagtaaagtgagcaactacaagtaatttttcctgtttgaaactccatttggaagcattttgaaaatgtttgaccgaaccttgtttcggagattgcctacatatccttggttataaaaaatcaggtcggtgtagttttggaagttttggtagctaggactaccaggaatctgtgatttctctgttgttgttgctatttctgcttgctgagctacttattacaccaaaatgaaaaataaaaagctaaactaccaaagcctatcaactacgagttacaagattcttatctataaatcttctgaagcttgatcttgagtcttggttggttcttcctacagactctgatctgaatcttga…	Cytochrome b6-f complex subunit 4 2 (similar to)
-1.355	-1.054	0.053071	0.23744	RC_Nbv3K665804245	CUST_38382_PI429860205	actttacctgtaatgacattcagagcatggtttcttggactgacttcatgcactctcttgatttttctcaacactttctttatttacagaactcaacctttaactatttcagctattctcatgcaaatagctgtgctcccaattgggaaattcatggctgctacacttcccaaaaagagttactctttgtttgggagatggggttttagtttaaatccagggccatttaatatcaaagagcatgttattattacagttatggccaattgcggtgtttccattggaggtggtgatgcttattccattggggctattactgttatgaaggcttattataagcaaagcttgaatttcctttgtgctcttcttcttgtcttgaccactcagctagtggggtat…	Oligopeptide transporter 3 (AtOPT3) (similar to)
-1.353	-0.471	0.006516	0.533417	Nbv3K585669297	CUST_52536_PI429860205	ttgagtatcgaggagtcaaggaatttaggccaaaataccaaatgaaagtagatcgattttttttcattcctgaagaggtgcatatcttgcccggatcttcttccataatggtacggaacaatagtatcgttggggtagatacacaaatcaccttaaatctaa	DNA-directed RNA polymerase subunit beta'' (RNA polymerase subunit beta'') (similar to)
-1.351	-0.239	0.004369	0.810633	RC_Nbv3K585694983	CUST_14317_PI429860205	gaaaggtctgaatgatcaactctacaagcagttgttagaatcaatgggtcttcaaattgttcatttgaaaaaattgaaacccttcttattggacgatcatgatacttcccaaaaatcgaaattcttgatcaatggaggaacaatatcaccatttttgttcactaagataccaaagtggatgattgactcattccatactagaaataatcgcaggaaatcctttgataacccggattcctatttctcaatgatattccacgatcaagacaattggctga	Protein ycf2 (similar to)
-1.349	-1.11	0.000126	0.002584	RC_Nbv3K725842838	CUST_43767_PI429860205	caggtggtgctgtgatagtgaaagaagctggaggtttcgtatttgatccatctggttcagaatttgacctcgcagctcgacgagtagctgctacaaacgctcatctcaaggatgcatttatcaaggccttgaaagaatcagaatgagaagaagctaccatccaaaccagtttcatttcattattcaacgggatatagctatttgtgtcctgactccatcttcaggattcactcattatttagccaagaaacattcacttcttgccatttattactggttttaattaaccaggcaagtcagctgtactatcctttttaatatacagagaccatataatgttatagatttggttctttagtgtaagaagcttcctaaaaggccaatttccgtcattgacat…	Inositol monophosphatase 3 (IMP 3) (similar to)
-1.348	-1.181	0.047504	0.155642	RC_Nbv3K625772006	CUST_33058_PI429860205	agttattccttatgaagagaccggatggtacgatgggcagatgtgggtaaagccacctgaggtttgtggtctttcctttgcatacatatttacaggtttttctctttgcttcctctgctcctccttattccaaaagtgctaaaatattgccagcttcgaaacgaaaaaagtgaatcaaaagtgctcatgattatggagaatacagagcttagttagttcttcacagtatagaattcattagttacaacttactatgagacattgaacagcagatccacaagaaagtaaagtatagttactgcatagcaaaactacatgatggaataacatctatattgtgaagctaattttagttccagtcttatggcaatacatgcttcaaaagtctaaaccgaccag…	Uncharacterized protein ycf36 (similar to)
-1.344	-1.012	0.004954	0.061392	Nbv3K585706534	CUST_61152_PI429860205	cttctccgtctctaattacagtgaacgataatacaaaaagagatggatggctttaagaaattgtttgcaactgtttttctaatgctgatgctggttttttccactgagatgggaacaatggtggctgaggcaaggatttgtgagtcccaaagccaccgattcaagggtccatgtgtaaggaagagcaattgtgctgccgtttgtcagacagagggctttcatgccggccattgccggggcatccgccgccgttgcttctgcaccaaacactgttaagatccaatatgattctgtctttcctcgaatatccagtgtataacttgggaatttgatacatcaagctatcgtttatgattttttctagataaaattttctaaagaatgatgtgtccctttttt…	Defensin J1-2, Precursor (similar to)
-1.338	-1.018	0.000396	0.010662	RC_Nbv3K705822125	CUST_40957_PI429860205	atcttaatagagctaatggagcagaaagacattgggatatcactggacttggtgaaaataaaggctatgctggtggatattgtgattggtggaactgacactgtaactacaacagtcgaatgggtaatggcggagcttctgaataatccggagataatggcaaaggtgcaacgagaattgagaaatgatgtagggatgaataacattgttgaagaatctcacttgctgaaactacactatcttgatgcagttttaaagcagactctacgtttacaccctgcattaccactgcttatccctaagcacccgagcaaatctgcaatagtaggtggatacaaaatacctgagggaactaaagtattcttgaatgtttatgcgattcatagggatcctcaagtt…	Cytochrome P450 76C4 (probable)
-1.337	-1.267	0.020833	0.059303	Nbv3K605758009	CUST_73652_PI429860205	ggctgcaagtgcggcagcggttgcggaggatgtgggatgtacccagacttggagaaatctactacctttaccatcgttgatggtgttgctcccatgaagagctttgtggaatcaggtga	Metallothionein-like protein type 2 (similar to)
-1.334	-0.758	0.109034	0.561316	Nbv3K765637047	CUST_48303_PI429860205	gaaagatagaaaaaaaaagagagaaaaaaatggccaagttgtccctagttatcatttgttttgctttggtagtggttcagaccacagcagcaagacaaatgccaagtgacaaaggtcttgctgatcaaaagaatgtcttcggaggcactggtagttttggaggcattggaagcaatggcctgccttttgcaggagttgttagcggagtaggtggcgacgttgctggaattggtggcggagttggtgctggagctggaattggtggacttgggggtggttcattaggtggactaggtggtggaatagggaatgttggaggtcttggtggtgtaggtggtttggggagtctaggtggtggttttggtggaggtgctggcggtggtgctggtggtgcaggga…	hypothetical protein
-1.334	-0.559	0.046002	0.619125	RC_Nbv3K765634466	CUST_3781_PI429860205	tcttcagatgacttgacttgcattgataagctcattaatctttttgagcattggatggataaacatggcaagatttataagagcattgaagagaaattgcataggtttgagatttttaaggataatttgaagcatattgatgagacgaataagatagttagtaactattggcttggtctaaatgagtttgctgatttgagccatgatgaattcaagaaaatatatttaggactcaaagttgataatgaattgcttatcaaaaaagaaaaatcccaacaagaatttgcatacagagattttgtggatttgccgaagtctgttgattggagaaagaaaggtgctgtcactcctgtcaagaaccagggtcaatgtggtagttgttgggcattctcaacggta…	Xylem cysteine proteinase 2 (AtXCP2), Precursor (similar to)
-1.33	-0.303	0.017392	0.797936	RC_Nbv3K585704832	CUST_16810_PI429860205	gtggtgtcctcccctccctaatacctaaacagagttccgtctatggagcctaaagcttaaaccatggcatggcgcagtaagttggcctagtctctcgcccagccttcgccttcttcagtggccaagttgaagcgttcaacgccggcctaccccctttttttttcaaggttgagcttgttcaattgaagctaatgctatgctgcccttcccttgttcaagagaaagcgaggactttcttttagctaccggcccaaacaaaagagattagcctcttgatcgatcgattgattggatcgaagtacgaaggggttgattgaagtctgagatcagcccaagactaaggccgagcaact	hypothetical protein
-1.328	-0.704	0.100318	0.589141	Nbv3K805662359	CUST_51256_PI429860205	tttatgagttcaagtttgtttcatgcatgtagtcaagttcgcagctagtgtgagaaaagggtgattcttttcctttttttcttttttctttttgttgttcatgcatgtttggtttcattcatagtgtaatgtaatggtacgtgatgttttcct	hypothetical protein
-1.327	-1.394	0.031045	0.051351	RC_Nbv3K585700797	CUST_15693_PI429860205	accccaaattccttcaactcctctattgcttcactctaggaaactaattaacacatcattatattcagtgaacaaacagctaagaatggagagagcatcaaaacttgtgcttgtcacaatactagtactgcttcttgctgaagcacatatctcatttgctgccacatgtagtccagttcaattgagtccttgcctaggtgctatcagatcatcaacaccaccatcaaaactctgctgcagcaaaatcaaacaacaaaagccttgcctttgccaatatctcaagaacccaaatctaaagaagtatgttaactctcctgctgccaagaaagttgctcgtacttgtggggttccatatcccaggtgttaaattaaaactacacttcctatattgatacggga…	Non-specific lipid-transfer protein 2 (LTP 2) (similar to)
-1.327	-0.739	0.040762	0.428942	RC_Nbv3K585733562	CUST_25383_PI429860205	aacccttttcatacaactacgcttcctttactacacaaaagaactctaacatctctagttcaattcctttttatcccctaaccccataccctcttaaaaaatccaaaaaaaaaaagaagagaaagtgaaaaaaggaaatcaaatccctttaatcaagaatgtcttcttgctactgcttcttattgattaatcttgttttcttgatttcaattcaactaacaatttcctcatcatcagttgatctaatccaaaaaacatgcaaaaacacaaaatactatgatctttgtgtatcctctttaaaatctgattccacaagcctcaaagcagacacaaaaggcttagcaacaattatgattaaagttggaatggtcaatgccacagccacaaattcataccttt…	Putative invertase inhibitor, Precursor (probable)
-1.323	-1.09	0.017184	0.09511	Nbv3K665801486	CUST_80745_PI429860205	gggtgcaggttggcatttgctctcattactccttgcacctaaacctttggacaggataaggtaaactcagccattatggttgttgatgccttttggaaactgcttacatgcatcagatattaatttttcttacaagctatgcaggattaatgaaaaccagcttattagatagcttatagcctagaggctagaggagattttctagaagatgagttaattggatgactgaatttggaactcttctgatgcctttctgtagggagccctagcaacttaagtatttaaaaggcttttggagaaacatgtatcaattatcagatcttccaaaaattattttgggaagtgatcacggggaagcagattttaatgttgatgagcttctaggtaaaggagtgagct…	Tetratricopeptide repeat protein 39C (TPR repeat protein 39C) (probable)
-1.32	-0.7	0.012831	0.318306	RC_Nbv3K725614147	CUST_1278_PI429860205	gcgcttcgtcagctgcaaatgggcggcggagaacccgaaaacgaagtggacttgccgtcttctttagctggtgtgaaactggttgaagcacctattctttttttcgttatttctcataaggctattacacttgagcttgccgacatccatcgtgtagctgtggacgcatcggatactggctcacaaggcattgaattagttgatgatcttagtcgccggttaaatttcttgaaaatcgtatataagtaccattgcgctgctgaagatgaggtcgtctttcttgcacttgatgcacaagtaaagaatgtggtctttgcatattctttggagcataaaagtatagatgatctgttccattccatctttgaatgctttgatcgtttacgaaaggaaaaggag…	hypothetical protein
-1.319	-0.85	0.017527	0.221505	Nbv3K625761002	CUST_74097_PI429860205	tggatcgttgttgtatatttcatattttcatggacaataacttccttcatacaaaaagcactctaaattaaattgattttctatgcatgcaggtagtgaaatcaagtttgtgaagcatagggttgatgctattgaaaaggaaaagatgacc	Putative PR-10 type pathogenesis-related protein (similar to)
-1.318	-1.02	0.000123	0.003456	Nbv3K805661842	CUST_51216_PI429860205	gttaattcagcattcaacaagtttagtggtagcgatgaggagaaaacagagatcgattccttcaattcttcgctatcttctctagtttcatcagttactaagaatgacattgaaggaacaaagacagcttttttggcatcagcaagtgcatttgagaaa	Thylakoid lumenal 16.5 kDa protein, chloroplastic, Precursor (similar to)
-1.313	-0.826	0.001281	0.062333	Nbv3K705825060	CUST_84253_PI429860205	gccgcttccttcttgcttgatagggggggcttccattcaccagcgcagactaaaagtgctctccgaaccgtgctggatagtcacctatcacacggctctcaaacccaacctgtggtggatcccgggagacaaagtcaaaacgcaacatcctttgccccatactttgagatgctcctccccgccgatcaaggagcgaggctgctcgtgataggcaacgctttaagccgctatcgttcggttcggataagtcaagttccttcggtcgcttcgctcaggcggtcttcccttatcttccctaacgctcagagtagttatggtttgagatgagaaaggagcaccggccgaacgcaatgaatgaataagaaattgacagcagagggaatcaatgattcttattcg…	ATP synthase subunit 9, mitochondrial (similar to)
-1.312	-1.068	0.045418	0.190801	RC_Nbv3K585685091	CUST_12028_PI429860205	tctataaattgagcaaggactaagctaaaattcatatcatccaactcctattcctccaactctcttcttctcaattgaaacaaagcaatcacaaaatgaagacaccatcaaaacttgcacttttcatagttgtagtactgcttattgctgaagcacacttctctgtagctgtaacatgcagtgcaattcagctaagcccttgccttagcgcgatcacatcgaaatcaccaccgtctggactctgctgcagcaagatcagggaacaaaagccttgcctctgccaatatctaaagaacccaaatttaagaaactatgtcaactcccctggtgccaaaaaggtagctcgcacttgtggagttccctaccccaagtgttaatgttacattttctacatttgaa…	Non-specific lipid-transfer protein 2 (LTP 2) (similar to)
-1.312	-0.896	0.000289	0.016635	RC_Nbv3K585735563	CUST_25833_PI429860205	ccaacatttgatttcgatggaagtgtttccaacaacttttcattaaagctgtcgcgcatggagcctcggtcttgaaagatcacggtattcaagcaagtgcctgcagcagctagcttcagtcttcaaggaaaaggattggaacttgcacgcatgatcttgaaatattggaaaaaagcttaactctcgcatgcccctctcatcagtccagtattatccatcgttggaacttgcacgcatgatcctggaacttaggaaaaaagcttaacttcagcacgcctctccagccatcagtccagcgtttgtctcgcaattaaatgagccaacagcgtaaatacacatgctggatacgtatgggcagcagtcttgcacgcctatatgtattgagccaccaatttaata…	Coat protein (probable)
-1.31	-1.892	0.048543	0.014854	RC_Nbv3K725614365	CUST_1304_PI429860205	aaaaaaaatggccgatcaatatgaaaagaaggttgaagagggtagcgcaaacgtggaggctacagatcgaggtttgtttgatttcctagggaaaaaggaagaggaaaagccaactcatgttcaagaggaacagcctatttcctctgagtttgttgaaaaagtaaaagtatctgaagaagttgcagaatacaaggaggaagagaagaaagaagagaagaaacttcatcgatcaagtagtagctctagcagctctgtaagtattttcgatcatgggtataatttatcagtactcatatatgtttacgtctaatcaaataattgtgtttcatatagtacgtattttttttcttaattattcgtatttttactttattttacagtatctattaagactgttgt…	Phosphoprotein ECPP44 (probable)
-1.305	-0.596	0.002295	0.255588	Nbv3K585716529	CUST_64058_PI429860205	aggtggttatgttattatgcaagagaagctgcctaactatgtagtcccagatttgaccgacttcaagctgaaaccttatgtatcccaatgtccgatagaaagtaaaagcacaactacagaagcaaacgaatctgcaaaataaggatcttcgctttgcttcgtctggtcaaaaaagaggagttacattaaagttaccatcacaataataatgatacatctgccatcaacagaagtatcacaatttcacttgtttcagacatgcttggacctttaatattttgtacatagcatggtcattgataataaatctgggattgattaacaagcaattttatttccaacaactgattgagagttggatcattcggacctttcaattcatacatgtagatctcagac…	39S ribosomal protein L41, mitochondrial (L41mt), Precursor (similar to)
-1.304	-0.896	0.002836	0.06642	Nbv3K585702734	CUST_59993_PI429860205	atatttgtatcgaattttccaaaaataatactatgcatcgtttttgaggatttgacatgagtacaatagcagttttgacgaatctgaataacaaaggcgatgttgcttattttttaagtaatttaatagtgtaagaactcttttacattgtcagtatacataaagttaaactctataaatatagctctatttttctcatacaagagcacctacccctaatcttagaagcctagctactaaaactctctacagtcatggccaacttctcctccaccattttcattctttcccttctccttgttgcaacattcactgctgcttgtggtccatgcagtgaaccaatcaagccaaagccatcaccaaagaaggcacctccagccaaccccttttgcccaaggg…	14 kDa proline-rich protein DC2.15, Precursor (similar to)
-1.304	-0.521	0.125139	0.75058	Nbv3K585703218	CUST_60125_PI429860205	ttatttttctggctacggatttatggaacctcacttactagtttgaagttgaaaaatagatttcatgcaaattgcacactgagcttttggtataggtgtcccggggctaataatctacgaagaaaggaggggaaagggcagatcaaccaaagatcctactcctcttagaaaggggaatgaatcatttttccgatttttcattttgttttaaggccccatcgacgaaagaacaaatcggaaaatagtaaatttgatgaatattcattttatacggtctcatctttatcacacttctttgtcttccaagtcaaaaatagtttagttctaaactcctttctttttccatttagcttttattgtttgtttgggtttgtaactatgtgaccactggaagtggaa…	Photosystem II reaction center protein M (PSII-M) (similar to)
-1.304	-1.663	0.005755	0.00344	Nbv5tr6222256	CUST_93532_PI429860205	atttcaattctacccttaatgacaagcttttataatcatatataaactctaagcctcattttaacttgattaaaatcataaatttcaaaaatatttatattttcttaaactttgtgccaagtcaaataaattcacgtaaattggaacagaggaagtatattattgtccgaatacacaagaaaattaagtagtttggctttgtatctgaaccttgtcacttcagaatggaacggaggaattacttattcagaacatgccacctcacgtatgggcttaactatttttcatgtgtcaaagttacacaattttgatgtcatattgaagtgtcataactatcttatttagaaacttttgttatactgaacacatttttaattaaataaggagtaactatattat…	Transcription factor bHLH87 (probable)
-1.303	-0.466	0.191579	0.824431	Nbv3K605751670	CUST_72407_PI429860205	actcagttcacaaaaaccatttggcaaaaatggctgcctttggggtcattctagttttagtacttagctcatttacagttcttggccaaaatgaaggcattgtcacttcagaactagctcctcattcacttgttagctttccaccagttgaaactcccaatcctcataatggtggccatcaccaccaccaccaccaccaccaccaccacaagcactcccaagccccagcttcttctccctctcactcttcaccagcaccatcatcaccaccaatcaaaccaccgtctccgcctgttaaatcaccaactccacctgctcattcgcctactaaaccaccaactcatccaccagttaaaccaccctctcctcttccaaccaggaattttgttggtgtaagag…	Pistil-specific extensin-like protein (PELP), Precursor (probable)
-1.303	-1.247	0.001284	0.006253	Nbv3K645783346	CUST_77762_PI429860205	cgaggaagaagccggcgtatcgtctccgaacagcacaatttcaagcgtgagtggcaataagcgaaatgacagagaaccaaactgtgaggagcatgaaatggaaagggcttgctcacgaggcatcagcgacgaagaggacggagaaacttgtagaaaaaaactccgtttaactaaggaacagtccgccgttcttgaagataacttcaaagagcacagcaccctcaatcctaagcagaagttggcattggccaagaggctgggattgacggcacggcaagtggaagtatggttccaaaacagaagagctcgaacaaagttgaagcaaactgaagtagactgtgaattcttgaagaggtgtgttgagaatctgactgaagaaaacagcagattacagaaaga…	Homeobox-leucine zipper protein HAT1 (HD-ZIP protein 1) (similar to)
-1.302	-0.803	0.010711	0.203672	RC_Nbv3K725613499	CUST_1209_PI429860205	gttaaccttgtggttgtaggcggagacagaaggaaagaatccaaagatttagaagagcaagcagagatgaagaagatgtatgatctcatcgaaacctacaacttgaacggccaattcaggtggatttcttctcaaatgaatcgtgtgaggaatggagaactttatcgatacattgcagacacgaggggtgctttcgttcaaccagcattctatgaggcttttggtttaacagttgttgagtctatgacttgtggtttgccaacttttgctacttgtaatggtggaccatttgagattatagtgaatggaaaatctggttttcatattgatcctaatcaaggtgacaaggctgctgatatgttggttaatttctttgaaaaatctaaagaagatccaagt…	Sucrose synthase isoform 1 (similar to)
-1.3	-1.203	0.001853	0.010016	RC_Nbv3K585707485	CUST_17608_PI429860205	attagaacaatggctgctctttcccctaggtctcattctcatagtccctatcgtatccgttgtgttagctttcctgctagatcacatcccagcaccattaagattgagcaagttcttaacaagatcaaaacttgggaatcatcttctcctttatctccaaaagcagtagaaaaaaccgacaatgctttatctgggcttgtagaattatacgagtgcatagaggaactccttgctctaccaatgactcagagggcacttcttcagcatcaagatgacaactttgtgaaggaattactggaaagatcttttagatttatagatatttgcagcaacacaagggatacagtcatgtgtttgaaagaaagcataagagaacttcaatctgctcttaggagaagt…	Nesprin-2 (Protein NUANCE) (probable)
-1.299	-0.544	0.000604	0.205123	Nbv3K645789273	CUST_78928_PI429860205	aaaaaagctggacagcttatagcattggactttattgaaggtgcaattaagaagaatgaaagcataaacgggcaccatgttaatgtccagttcatgtgtgctgatgtgacttctccagatttgaacttttcacccgaatcagtggacttgatattttctaactggctattgatgtatctttctgatggagaggttcaggatcttgttgagagaatggttaaatggttgaaagtcggtggttacatatttttcagggagtcatgcttccatcagtcaggagaccacaagcgaaagaataaccctacccactatcgagaacctaggttttacacaaaggttttcaaggaatgccatgtaaattctggtaatggagaatcatttgaactttctctcgtcggt…	Phosphoethanolamine N-methyltransferase (similar to)
-1.296	-0.244	0.152042	0.918839	RC_Nbv3K585717442	CUST_20866_PI429860205	aaaagaagagaaatttaaaggaagaagagaaagggaagataatggcaaatggagagactgagctttactttgttttcatgaactatgatcctgaatacgaacgccttctatccaaaagaacaaagaagggaagctatgagctggatctgtacataagcaagaaacatgatgagttgttagcaaatacctttgagccaggcagctataaaaagagattatctttggttattgttgatggctttgctgttgaaatcactgatgatcaggccaatgttcttagatctgtaaaagaagtgagggttgtggagaaaaatcaagagcttgcataatgcggccgatgactgtttcttgtcaatgattaattcttggaaaaaaattaatggaaa	Chaperone protein htpG (probable)
-1.294	-0.662	0.000995	0.132128	Nbv3K585726610	CUST_67011_PI429860205	ttacttagcagcaggccaaggaaaaagttaagaaaaaaacaagagattctttgttggttacaaaaagaaggggttcttcaactgtggtgagagcttcttttcttgaatgacatattggtatgtgtaaatgcatggacaagaaagtggggtaccataagaaattagccaatgaattatctgaatacaaaggaaattggcagcattgcttccttatcatagtttctgtttcccaaatggattcttgaaatcaactaattgacatttttcaaagattttgtcatgtccttcctcagcaattatttttctagtacatacgtttccaatcaagaggaccaccactttcatctgatttttcataatggagttcaagttggtacctttatgaaaaaaaaatcagct…	Proline-rich receptor-like protein kinase PERK2 (AtPERK2) (probable)
-1.288	-0.177	0.032302	0.912514	Nbv3K585728778	CUST_67604_PI429860205	ggagatccggttcctctttatgctaacaaggtcggtcctttccataatcccagtgaaacataccggttcttcgatcttcctttttgtgctccagcccatgtgaaggagaaaaaggaagctcttggtgaggttttgaatggtgatcgattggtcagtgccccttacaagcttgactttatgtacgacaaggactcagaaatagtttgcaagaagaagttgtcaaaggaagaagttgctcaatttcgcagtgctgttgctaaagactactacttccaaatgtattatgatgacttgcccatttggggtttcttagggaaagttgataaggaaggaaaatctgaccccagcgactacaaatattacctgtttaaacatctccattttgagatcttttccaac…	Putative phagocytic receptor 1b, Precursor (probable)
-1.287	-0.725	0.002915	0.153237	Nbv3K785645387	CUST_49304_PI429860205	aaaaaaggtgatcttatgatatttccacaaggtttattgcattttcaagtgagtgatgctggttacacttctgtcggttttgtattctttagcagctctagtcctggacttcagattacagattttgcattatttgctaatgatttgcctactaagttggtagaggctactactttccttgatgaagctacaattaagaagctcaagggtgttcttggaggaactaactaagaatctaccaatgaagtagaacctgttgagtttatccttttcttttcttctgttttttcagtaatttccttgtctgtatttcttgttcacaattggattttgtaatttgtgctttgttgatgattctctctgtaagtgccatgtttttctcaagttagttcctttaag…	Auxin-binding protein ABP19a, Precursor (similar to)
-1.287	-1.148	0.022059	0.081578	RC_Nbv3K705831856	CUST_42420_PI429860205	catctcacctttgtaatatatggttgtatatgattgatgcatttagatatagtctattcatgatagtcgcgataatgtaattatgtatacccaaaattaagctccgtacatttatctgtatgtaagcttagtcataattcaataaaagttactatattaggaggaaacaattatccaacctgtatactcgatgcatggtaatggtgctatctgattaccttaagagtgcaatcaataaaatc	hypothetical protein
-1.286	-1.113	0.000237	0.003219	Nbv3K725616399	CUST_45523_PI429860205	tgtggtgttgttggtcacattattggtgttggggttgttcttggcctcaagaatattggtgctctctaaaaaggatttgtactactagacatttgatctatctctgtttatacccctaattaatcttttgtcaattattcctatttctagctagcttgattacatttttctttttgaatcttggatttttttgcaaggaaaggaaactaacataaagaaaaatgacaataacagcaacaat	Uncharacterized protein 043R (similar to)
-1.285	-0.755	0.001773	0.101421	Nbv3K765635579	CUST_48108_PI429860205	acctacccctaatcttagaagcctagctactaaaactctctacagtcatggccaacttctcctccaccattttcattctttcccttctccttgttgcaacattcactgctgcttgtggtccatgcagtgaaccaatcaagccaaagccatcaccaaagaaggcacctccagccaaccccttttgcccaagggacacattgaagcttggtgtttgtgctgatgtacttgggcttgttaatgtagcaattgggagtcaagtgacaagtccttgttgctcattgcttcaaggtttggctgatttagaagttgcagcttgcctttgcactgcaattaaggctaatgtgcttggaattgtcaaattggatatccctgttgcacttagtgctttggttagtgctt…	14 kDa proline-rich protein DC2.15, Precursor (similar to)
-1.284	-1.244	0.018656	0.049027	RC_Nbv3K585677349	CUST_10134_PI429860205	gtttaaacatatatttactaagttcgaaaaagaataaaaaaaaatactatagaaattggaagggtaattaaaaaagattacttgaaatgttgcagctttgaagaatttggagagaaagcagcagaaggaggaaatggctgcaaatgtgga	hypothetical protein
-1.282	-0.875	0.001265	0.041441	RC_Nbv3K585706520	CUST_17317_PI429860205	tttttcctagatgagcgtggtttgtggttgggagaaattggcaaagggggatgaataaaagtctgcaggatgaatgtcaatgtgtacctttggctgtttcatgtctattcttcttttcttttgatttacttctacttcaaaactttgatgtgaaaaagttgtagattgtagttttcattgaataatcctatgggctttttggcgtcgttttggtacttaatgttgttttgggcctcatgagttatggcccatgggtgaagccatttcaacatgattcattctagggattaggccaggacctcagctttatttttcatatcttgcagatttgcacaatggtctttcttttttgaggcaactctctaggattggtccctcggtagttagtaggcctgtcca…	GMP synthase [glutamine-hydrolyzing] (probable)
-1.281	-0.894	2.4e-05	0.002652	RC_Nbv3K685816498	CUST_40204_PI429860205	atattttttattttattttaatgaaaatatttcattttggtataatgatgacatgagttgagcctaaactgaaaaagtgaggattcttatagcagaccttaacttgtttaggactgaagcgtagttattgttgtttggttggttttgtagaagcttttatatgaaaattttgagctattggggtttttgttcttgaattttttgttgttgtgatttattgttgcaaaaagcatatcgagttgaaattttctttcttggatggaattgagaatggctttggtcaggatttaaagttgggagaaatcttaaatgaagcgatatggacaatgacgattcatacagctgatcccaatttgcttgcgattgaggtgcaatagtggttgttgttttttcctaata…	Transcription factor bHLH122 (AtbHLH122) (probable)
-1.275	-0.636	0.019607	0.413235	Nbv3K585723926	CUST_66227_PI429860205	ccgttgctaccgcgggctttacgcaatcgatcggattagatagatatcccttcaacataggtcatcgaaaggatctcggagacccaccaaagtacgaaagccaggatctttcagaaaacggattcctattcaaagagtgcataaccgcatggataagctcacactaacccgtcaatttgggatccaaattcgagattttccttgggaggtatcgggaaggatttggaatggaataatatcgattcatacagaagaaaaggttctctattgattcaaacactgtacctaacctatgggatagggatcgaggaaggggaaaaaccgaagatttcacatggtacttttatcaatctgatttatttcgtacctttcgttcaatgagaaaatgggtcaaattct…	30S ribosomal protein S12-B, chloroplastic (similar to)
-1.274	-0.83	0.004195	0.105083	RC_Nbv3K765640394	CUST_4662_PI429860205	ttattattttttggtggggtacttatgactgagtttctagttcattatagttgcttacttcagaagattttggttatttttagaaatgaatgaggaaatctaggatatctcttgcgtaggctgcttactaatcttagcaaatcctcctgaaaatatgcttcaattcccaagggtaccgataccaatagatcgtctattctaacaaggcaactcactgaaacttccttttttgtattcttatgtttaaattactcccaaaaaagatcttcttgctacacccaagtgtcattcttggttttcctttgctaccccaaaagttcaaatgagcttcatgagttctacttgaggtaattatagctatggcaaagaagaagagctggttcaacttgctgaagagga…	Protein IQ-DOMAIN 14 (probable)
-1.273	-1.201	0.026316	0.073401	RC_Nbv3K685812382	CUST_39414_PI429860205	tactaccttccccagaccctactaagtggggttatactgggttgttgttgttattgttgttgttgtagtatctgaactataatatttgaaataccgatggtttatctcatacatataatatttggttaaagttgaaacaatccttattcgaagttgaagttgaaaagaagttacagtatacgaaattataaaaaaaagatttgtaactagggtttttaatgtatatattgtagatgtgggatgtacccagacttggagaaatccactacctttaccatcgttgatggtgttgctcccat	Metallothionein-like protein type 2 A (similar to)
-1.272	-1.008	0.025085	0.144151	RC_Nbv3K585736745	CUST_26093_PI429860205	aaataagacgagttcccctaaataaatgcgaattgcggggttttcaataacaatgctcactttcttaaaaattaaccaaagcggtaaaagatttaaaattgcactatagtattgaacatgtattaaaatcagatatttaaccattacaacaatttaaatgatcgtgctagaaccacgggattctggggtgcctaacccttccctcggatcaacagaattccttacttaggatttctggttcgcagacttcatttggaaagtcgaaaatttcctcgatttgggattcaagataaaccgatgacttgggacacctaaagccaaacctt	Phosphoglucosamine mutase (similar to)
-1.272	-0.904	0.000897	0.027204	RC_Nbv3K725612375	CUST_1029_PI429860205	caaagcgaagaaccttaccagggcttgacatgccgcgaatcctcttgaaagagaggggtgccttcgggaacgcggacacaggtggtgcatggctgtcgtcagctcgtgccgtaaggtgttgggttaagtcccgcaacgagcgcaaccctcgtgtttagttgccatcgttgagtttggaaccctgaacagactgccggtgataagccggaggaaggtgaggatgacgtcaagtcatcatgccccttatgccctgggcgacacacgtgctacaatggccgggacaaagggtcgcgatcccgcgagggtgagctaacctcaaaaacccgtcctcagttcggattgcaggctgcaactcgcctgcatgaagccggaatcgctagtaatcgccggtcagccata…	Uncharacterized protein ORF91 (similar to)
-1.266	-1.42	0.066225	0.078157	Nbv3K805659689	CUST_50991_PI429860205	cttataacaactaaaattagtagctatatcactcataattaagaaatggctactaagaaaactacttctcttgctttctttattcttgtcaaccttctctttttctccctcctaagtgcatgtggcacttgccctagtccgaagccgaagccaaaaccaagccctagccaatccaaaggcaagtgcccaattgatactctaaaattaggtgtttgtgctaatgttttaggcaatttgcttggacttgcggttggcaatcctccaaaaaaaccttgttgcactctcattcatggtgttgctgaccttgatgctgctctttgcctatgtactgctattaaagccaacattcttgggattaaccttaatgtccctctttctttaagccttcttcttaatgtt…	14 kDa proline-rich protein DC2.15, Precursor (probable)
-1.265	-1.633	0.013777	0.007419	RC_Nbv3K585688205	CUST_12758_PI429860205	agagacaagtgcttaaaaagctccaaaaataccttctcttccatgggggaacaacccacttcccaagtgaaattacaaactatcttaaatatgagacctttggcaacttccgcatagaggccgagtgccccaagcgacagatgtacgcagagggagagcgtctcgatgtctctagctgaccctcataagatctatgagatgctacaagtgttaagaaagattcatggaatagaataaacatatttggtttggtgtctcagtattgtttttgcaattctgctgctacttctcattggactgagaaggactatttaaaagtaaattcctactttatgcaatcaggatatgaataatgtgaacagatctgttgttcttccttttcttaattcttgttgtttt…	Probable glutathione S-transferase (similar to)
-1.264	-0.532	0.022723	0.539167	RC_Nbv3K765636825	CUST_4146_PI429860205	tcctgctcttctcacttactactggaggatgaagatgcctgaaactgcgcgttacactgctctagttgccaagaatgttcagcaggcaactgcagatatggaaaaggttatgcatgttgacattggtacagagccaaaagagcctgcagttagtgctaccactgctgtaaagtccagcaatgaatttggtttgttcacaaaacaatttcttagtagacatggacttcacttgctcggcacaaccagcacatggtttctacttgacattgcatactacagccaaaatctgttccagaaagatatcttcagtgccattgggtggattcctgctgccaagacaatgaatgcagttgaagaggtttacaaaattgcaagggcgcaaactctaatcgctctctg…	Inorganic phosphate transporter 1-4 (AtPht1) (similar to)
-1.261	-0.832	0.043253	0.318348	Nbv3K785652852	CUST_50213_PI429860205	gctcctcacaatacctaattgtgtatataaaaaaattttggttaatgacaaactcttagtagaaaagaatttaggaaaattcttttagagaaaaagcttcattgcttggtgtcaaactaggatatgcggtagaaaaatggatgatctattctctttttttcaaaaaaatcatcttggagattgtgtaatgcttactctcaaactcttcgtttacacagtagtgatattttttgtttctctcttcatctttggattcctatctaatgatcccggacgtaatcctggacgtgaagaataaaataaaaagggtttttccttgcttgattttcaaattttcttatgatttggtctattccacacatttaactaagaataagaacaaaggatttctaaatttga…	Photosystem II reaction center protein I (similar to)
-1.26	-0.864	0.00088	0.033035	RC_Nbv3K645782490	CUST_34629_PI429860205	ttttttcctaggtgagcgtggtttgtggttgcgagaaattggcaagggggatgaataaaagtctgcaggatgaatgtcactgtgtacctttggctgtttcatgtctattcttcttttcttttgatttacttcgacttcaaaactttcatgtgaaaaagttgtagaacgtagttttcgttaaataatcctatgggctttttggcgtcgttttggtacttaatgtgttttgggcctcatgagttatggcacatgggtgaagccatttgaacaggattcattctagggattaggccaggaccttagctgtatttctcatatcttgcggatttgctcaaatggtctttttttaggcaactctctaacattggtccctgggtagttagtagg	Sex comb on midleg-like protein 1 (probable)
-1.259	-1.093	0.131535	0.311604	Nbv3K725840105	CUST_86248_PI429860205	ggaggaggaggtagtggtggcggctatggtgctggaggggcaccaggcggtggatatggtggtggaggtggtcatggaggtggtggcggtggtgcttatgcaggaggagcagggggagcagcaggtggtggatacggtagtggaggaggagccggtggcggtgcaggaggagcacatggaggagcatacggaggcggtggtggcggtagtggtgccggcggaggtggagcctacgttggaggtgatgagcatgctggtggatatggaggaggtgctggaggtagtgaaggtggtggacacggcggtggctacgccccttgattgcgcattctaatcaccatttgaaatctaaaaatttcattattcttgcctacactactaaaaaataatgtaatcaaa…	F-box/LRR-repeat protein 15 (probable)
-1.259	-1.332	0.00711	0.012914	Nbv3K745628127	CUST_47216_PI429860205	ggtataaggtccctgtagcttctcatagttggactttggaatccgtatctcgagggaaaagtttaaattgctgtgtctgcttagagtccatgtcgccatctcaaactcttggaccaatggtggcatcagagagtttttttaattgctgctgcagttgtggtgcagcagctcatcttagttgctcatcgactgctcataaggattgcaaatgtggatcaatgtttggatataagcacgtggtacatcagtgggcagttcggtggacagaggtagcagatcaaccagatgactctttctgcagctactgtgaagagccatgcagcagttcgtttcttgggggttcccctatatggtgttgcttatggtgtcagcgcttggttcacattgattgccatgcta…	Diacylglycerol kinase 1 (DAG kinase 1) (similar to)
-1.258	-1.023	0.155836	0.394325	Nbv3K725839522	CUST_86166_PI429860205	ttttttttggaatgtctctgcttgtaagcaatgtggaacatgccaaggcttgtactcgggaatgcgatacaagaattgcttatggagtttgtccgcgtttagaagaaaagacgaacaatcgaatatgcaccaattgttgtgcaggaaaaaagggttgtaagtactttagtgatgatggaacttttgtttgtgaaggagagtctgatcctagaaatccaaagccatgtcctcggaattgtgatggaagaattgcctatgggatttgcccactttcagaagaaaagaagaataatcggttatgtaccaactgttgcgcaggcacgaagggttgtaactacttcagtgctgatggaacttttgtttgtgaaggagagtctgatcctagaaatccaaaagctt…	Wound-induced proteinase inhibitor 2, Precursor (similar to)
-1.258	-0.376	0.014012	0.682246	RC_Nbv3K745619539	CUST_1855_PI429860205	atgttccaatcagaagataccctaggaaaaatgatgctacatttccacaaagacctatgtatgtgtatggttcaatttgggatgcttcatcttgggcaacagaggaaggaagaattaaagccgattatcggtaccaaccattcgtaggaaaatataacaattttaaaattgctggttgcactgctaacgagaacccctggtgcggacgctcgccttccggctctccatcaagagctggcgggctgagccggcagcagatagcggccatgctatgggtgcagaggaactataaggtgtatgattattgtcgggaccccaggagagaccatactcacactcctgagtgttagtatgattcgtaaaagaaactaaagtaaattggcatcataaaatttcgta…	Probable xyloglucan endotransglucosylase/hydrolase protein 31 (At-XTH31), Precursor (similar to)
-1.257	-1.214	0.016439	0.044307	Nbv3K725842503	CUST_86606_PI429860205	atttcaaagcccgtgctaatcacaaaaagatagttcccatcatagctggagcagtgacagcctcgttaattctcattttcgggatattgtttgtttcttggaggagaagcagaaacaggatatcaaaggaagcagaattaagaggactagatctactgaccggtgtatttaccatcagacaaatcaaagctgccacagacaattttgatgctgcaaataagatcggggaaggtggttttggctccgtctacaagggtacactattggatggtacagttattgctgttaagcagctttcatccaaatcaaagcaagggaaccgtgagattgtaaatgagataggtatgatctctggcttacagcacccaaatctcgtcaaactatatggatgttgtgctg…	Probable LRR receptor-like serine/threonine-protein kinase At1g53440, Precursor (similar to)
-1.257	-0.711	0.011519	0.266792	RC_Nbv5tr6211635	CUST_88072_PI429860205	aaaaaacatagaaaaaaagatagaggagtatttctttctttggctgaaactagaaaatagaaaatagaaaaagagaaacagagttctccgtttgagctaaagaaagcaaggaaaaatggcagaggtttctacaaatgcattattaccagaggcatttcaggggacagcagcagatatagcaggccaaattgggttaatgtgggaattaattaaagccccattaattgttccattattgagagttgctgtgtatatatgtttagccatggaacttatgctcttcattgaaaggctttacatgggtatagttattattcttgtaaaactcttgttgaaaaaaccagataaaaggtacaaatgggaagcaatgcgtgaggatttagagattgggaatgcagg…	Glucomannan 4-beta-mannosyltransferase 2 (probable)
-1.256	-1	0.000932	0.014453	Nbv3K745626725	CUST_46986_PI429860205	aattcctatttcggctcgagctttatcttccactttcaccactcaccttaacagcactcagcttttctccctctttccttttcgttactcgaaacaacaccactaagaggagaagattcccctcagtgatagtgagatcaatggcgtctggtggccaaacattcccaccccagaaacaggaaactcagcctggcaaagaacatgccatggaccccactcctcatcattctagccaggattataagcctgccaacaagcttcgagggaaggtagcgctggtgacaggaggcgattctggcattggacgagcagtctgccattgctttgccctggagggcgcaaccgtggcctttacttacgttaagtctcaagaagagaaagatgcgcaagagacacttg…	Glucose and ribitol dehydrogenase (similar to)
-1.254	-0.411	0.001437	0.444736	Nbv3K785651642	CUST_50067_PI429860205	tctctctctctctctctctctctgccaattctatctccagcaagcatcgccctattgtcaaggtttaagaaagttggtaagctcaagtcgaggcggttatcatggcacatttactttctactacttgttatttagatgtctcttccagcaataagctgcattttaagtcaattaaccaatgttctactccaattccaacatcttttaatatgggaatttccttctcaccattgaaaaagctaagcttgcaaaggaaaaagtctgtacaatatgtggtcagagcttcagctgtttctatgagccaagaagccaaaacttggaatgactctggctctcaacagaccactgatggagcctcgactgggaagaaggtcgtggtcattggtggtgatggctatt…	UDP-sulfoquinovose synthase, chloroplastic, Precursor (similar to)
-1.253	-0.668	0.005711	0.235004	Nbv3K585706748	CUST_61209_PI429860205	aatgtcttcaatttccctttcttgttttgcttcttcactcgtgctgatcatttccgctttactttcggtccactttcatcaaacagaagctcaaggtacgcaaccaattgtgaagggtctttcatggactttctatgactccatttgccccaatgctgaatccatcatcagaagccgcctccggcaggttttccggcaggatattggccaggctgccggccttcttcgccttcacttccatgactgttttgtccagggttgtgacggatcagtactattagatggttcagcgagcggaccaagtgagaaagatgcacctcccaacttgactttaagacagcaggcatttaggattattgaagaccttcgacgccgtgtgcatcgagagtgcggtagggt…	Peroxidase 12 (Atperox P12), Precursor (similar to)
-1.253	-0.96	0.000153	0.004794	RC_Nbv3K605751984	CUST_29216_PI429860205	acagcctattctccttttactgacttccacttttccttttacctaagaaaaagtaaagaaaacactaatacaaacaaaatagaaaaagagaggaaaaaacaccagtctttcccaccttataatcgccttatacctatctatcctgcccacttctgtaactagcaagaagattatcaatgggggaggaagagaagaagccagaggaagagaagaaagaggagacacccataccaagcggcgacgagaagaaagaggagaaaaaggcagaggaagaaacaccagaaccaccaccaccacccccagaaattgtattgagagttttcatgcattgtgaaggttgtgctcgtaaagtccggaaatccctccaaggcttccaaggagttgaggatgtaatcactg…	Superoxide dismutase 1 copper chaperone (probable)
-1.252	-1.085	0.032447	0.124312	RC_Nbv3K665801548	CUST_37851_PI429860205	aaaaaaaggccgtcattttttggcagataacagagaacattcacttactccattttccatcacgtataatgcaaaaataaaaaaagaactttcatctaccttttcttctgaattctcaggttgcaagagaattcagatatgctcaggctaaatttattttgttccatagttcctagtccaaaacaagttaagaataatattggcagaagctgcggttcatggatcattttgcctgataaaccaacgattctatgtaggaggaatattagtgtgagagccctgaaagatgagatgaacggtaatggcagtggattacctggtaagagttgggaccctggcttggaaattgaggtgccgtttgaacaaaggccggtgaatgaatactcatctctgaaagat…	hypothetical protein
-1.251	-0.734	0.025301	0.327949	RC_Nbv3K645779725	CUST_34242_PI429860205	ttcatgtcaactaaacggggggattgaagggaattttgtgaagagaaaatggattatgggagtaacaaaaaaaacctgacttgaatgatcctgtattaagagctaaattggctaaaggtatgggtcataattattatggagagcccgcatggcccaatgatcttttatatatttttccagtagtaattctaggtactattgcatgtaatgtaggcttagccgttttagaaccatcaatgattggtgaaccggcagatccatttgcaacccctttggaaatattacctgaatggtatttctttcctgtatttcaaatacttcgtacagtgcccaataaattattgggggttcttttaatggtttcagtacctgcgggattattaacagtaccttttttag…	Cytochrome b6-f complex subunit 4 (similar to)
-1.25	-1.508	0.000185	9.2e-05	RC_Nbv3K585712368	CUST_19236_PI429860205	agcttttgggagctcttgtgagctcctatcgatatggaggagacgaggtggacttgcgtcttgctaaagctgaagctaaaatactgcatgagaagatctccgataaggcttacagtgacgatgaggtcatcagaattctagccacaaggagtaaagcacagatcaatgctactctgaatcattacaaagatgaatatgaagacgatatcctaaaggtaaacacattccatccattgctcctttgctttaagtgatgccccttttgtactgtaggactagctttgttattgagtttttttgctaatgggcagcaattggaagagggggatgagtttgttggactattgagggcaaccataaaaggtcttgtctaccccgagcactacttcgtggagattc…	Annexin D1 (similar to)
-1.249	-1.259	0.015295	0.034074	Nbv3K585707179	CUST_61342_PI429860205	ggccaaacttgacgatgaggataacacacatatcagcattagagttgctggaaccatgtgagttttctgacaagtcactcattcatgtttacgttcgtgagttcttcgagtaagaaatatatctactggatggtcacactatggtaatttctacatgtcacaactcataattttctgcaatgataattattgatataggtctatatgctgttctaatccatgcagcatatatacatttaagatctctagaatccttgcattcgctctttcttgcatttcggatatctgataccaggcaacttgccatagtagtatgtattcttaaccaagaaagtgaggtgaagttacaaggactaagatataatagcctggctgcccttaaagaaggctcatttggat…	Probable LRR receptor-like serine/threonine-protein kinase At1g53430, Precursor
-1.249	-1.258	0.003959	0.011063	RC_Nbv3K605742312	CUST_27276_PI429860205	ccagaaaagcctaaataatatgagccaagccttgaaaaccgacttccaaatctgcgaagaaattgggcgtggtagattcggtaccgtctaccgctgcttctctccggtcaccggtcattccttcgcctgtaaaaccattgaaaaatccctcctcctcgattccactgaccgtgagtgcctcgacaaggagcccaagattctgcagctcctttccggtagcccaaacattcttcacctctacaaaatctacgaagatgaaaacttccttcatatggtaaccgacctctgccctaacaacgatctttacgagcgggtttcctctgggccgttatccgaacgcgccgccgctaacattctggtccaattaatttccgccattaatcactgccacaaaatggg…	Phosphoenolpyruvate carboxylase kinase 2 (AtPPCK2) (probable)
-1.248	-1.042	0.000237	0.004264	RC_Nbv3K745619061	CUST_1801_PI429860205	aaacctttacgatcatattgctgaccctgttgccaacaacgcatgggcttttgccactaactttgtacccggaaaatgaaatgaatagcctgtaatatgtaaaatttgtggagctagttgtttcatattcttgatgtgatatgaacttgctaatatatatgcaaaagccaatattacatattcttcaattcagtatctctattaaaaaataatcattagaagtttcctctgatgtcaacatgaaaagggatatac	Chlorophyll a-b binding protein 37, chloroplastic (LHCP), Precursor (similar to)
-1.247	-0.838	0.003694	0.086567	RC_Nbv3K585706668	CUST_17360_PI429860205	gagtgttcatgcaaatgtttgtacatcttcaagtgaattatggtccggggaataattacgggtatttctattgtatactagtgtatacgttaaagaacggatctttttattttttattctcatgttactggtttttgtcttggaaacttgtactagtcatctcttttttaatatactattggtttttaattactctttcatgtaatcttgtattgttc	Homeobox protein 4 (DdHbx-4) (probable)
-1.246	-1.171	0.028635	0.079561	Nbv3K585706473	CUST_61132_PI429860205	ctaatgggtttgaaatcttattccttctaagttatcgagttctaaattaataatttgtacatacttaatcaacttttaaagacaaatatagagtttagaccaaagttactgagttcggctgaatccgcgcccgaaactctagctctgcccctggctgtaaaggcttgtagattgtgaaaaactatgtaagtaactccagccaggttcgaagcggatgcctgatctccagtagctagatttatgagatagctaagacagaaattatatatgctaataagaagtatgtcaccatataagtatatatgattgcccacgtgagcttgctcacattgctggtcccaagctagtcaatttatgatgaattctcataatacaaaatagtgaaaaataggctttact…	hypothetical protein
-1.245	-0.569	0.013009	0.426125	RC_Nbv3K645779956	CUST_4585_PI429860210	atattgaatttttcttgcttcaaaatggaaactttatcaattccaggagtttctagtatgatgattggagaagtttggccaaacaggctaatattcagaggtgctttgcgacaatgagatagaggacggagttatatctttcttctctagctacttgagagataggc	hypothetical protein
-1.243	-1.453	0.037856	0.036602	Nbv3K605746732	CUST_71407_PI429860205	tttatggtgtcattggaaatgccaactatctgaatgtgtttttaactcctgtgattctgcttgtgcagatgtctgtgcaagaatttccagcaaactcatctgtcaaggatcttttggagagagct	Metallothionein-1A (MT-1A) (probable)
-1.243	-0.952	0.000293	0.008233	Nbv3K785644517	CUST_49224_PI429860205	ccgattggctatgttctcaatgtttggatttttcgttcaagccattgtcacaggaaagggaccaattgaaaacctttacgatcatattgctgaccctgttgccaacaacgcatgggcttttgccactaactttgtacccggaaaatgaaatgaatagcctgtaatatgtaaaatttgtggagctagttgtttcatattcttgatgtgatatgaacttgctaatatatatgcaaaagccaatattacatattcttcaattcagtatctctattaaaaaataatcattagaagtt	Chlorophyll a-b binding protein 37, chloroplastic (LHCP), Precursor (similar to)
-1.243	-1.264	0.000391	0.001563	RC_Nbv3K585690520	CUST_13267_PI429860205	aaaaaagaacaggacattccaacactcggaccaccatcacagtcttcttggacatctaagcaagataaacattttcttcgtctgtttcctgctgcacttgtatttcgttcatatcatttaaaactaaactgattttgctttgtaggcttggttattatggaatgaaggaaaggccctggaactaatggatggatgttttggatgtttgaaagaatcatttgtggaatcccaagtgttaagatgtattcatgtggggctattatgtgttcaaaaattaacagtagacagaccaacaacggcatcagtggttttcatgttgagccacgaagaagtggcattacctcaaccaaaggagcctggttttttcatagagaggaatacatctgaaacagatgattc…	Receptor-like serine/threonine-protein kinase SD1-8 (SD1-8), Precursor (probable)
-1.243	-0.889	0.005038	0.078748	RC_Nbv3K745619331	CUST_1827_PI429860205	gttggtttgtttagttgagtgttcatgcaaatgtttgtacatcttcaagtgaattatggtccggggaataattacgggtatttctattgtatactagtgtatacgttaaagaacggatctttttattttttattctcatgttactggtttttgtcttggaaacttgtactagtcatctcttttttaatatactattggtttttaattactctttcatgt	Homeobox protein 4 (DdHbx-4) (probable)
-1.242	-0.755	0.002172	0.09675	RC_Nbv3K745618184	CUST_1704_PI429860205	gttgcacttagtgctttggttagtgcttgtgctaagaccattcccacaggtttcaagtgtaattagagagagggaaatgcatcaagatttgctagctagtgtctcctgttttaatccttaattaattttcaatcattgggttgtaaaatgttgtttgtgttgtgatttatctctatgtttgcttggtttgttagcaaggtagcttcctttttattttcactattaaattgttttcttttgttgtgtgtaaaacaatttgtaatttgtgataataagaaggtggttcaccttgtgaagttgccctttgtacgaaaagttcaaattcaaaacactgatattgtaaaagca	Probable protein kinase DDB
-1.24	-0.459	0.10009	0.757671	RC_Nbv3K725838481	CUST_43150_PI429860205	atcttctcttcattacctcactcttcttgtcagtcaagcaaacacattttcgttaaaaaatgggtattttaatacttctgtttatgggaatttccctcatgtttcaatctgtttatggttattatggtggttggatcaatgcacacgcaacattttacggtggaggcgatgcttctggaacaatgggtggggcttgtggatatggaaatctatatagcacaggctatgggacgaacactgcggcgttgagcacggctttgttcaacaatgggttgagttgtggagcatgttttcagttaaggtgtgtcaatgctcgacagtactgcttgcctggcacaattactgtcacagcaacaaatttttgcccaccaggtggttggtgtgaccctcccaatcacc…	Expansin-A10 (AtEXPA10), Precursor (similar to)
-1.239	-0.666	0.012679	0.308703	RC_Nbv5tr6211634	CUST_88071_PI429860205	ttcttcttcatctggcccttctccccctcactacacactcacactgtctacactattccactcctctcctctcccttctttgtttctctacaatgctgaaatactgctctgttttataaatcgaacagagcagtattacactatcagtataatttaacctatttatcgagtttatttttgaggaattttaaaaatggcggaatcaacttttcaggcgactgcttctgatatagcagggcaaatagggatgatgtgggaagtgttaaaggcgccattgttagtgccattgttgagggcagctgtgtacatttgtttagtaatggagttgatgctttttattgagaggctttatatgggaatagtaattgttattgttaaacttttcatgaaaaaaccaga…	Glucomannan 4-beta-mannosyltransferase 2 (probable)
-1.233	-1.379	0.003157	0.004995	Nbv3K645787700	CUST_78648_PI429860205	tgatctgtaaggatgtttctagaaggttttcagctgaacaagtcctgagtatgtatttttggcccttcttttggctttcattttagtttgacttttggtcaactcaagctgattgtgatcttatttttgttaaatgtaggacacccatgggtaattaatggaggagagacaagatcaatggctgatttaacctgacgaagattagtagtatttgaactactcttgtcttataaatactagcagtacaaattttataagcttctgctgtatgggcaatgcaccagccccaatgtttgaagattgggatggccgatgtgaaaaaggaagagaatgagaaggggaaagaaatccataacaggggcttctctagggttgtgtatagcaggggttcccctttgt…	Phosphoenolpyruvate carboxylase kinase 1 (AtPPCK1) (similar to)
-1.232	-0.822	0.006169	0.118352	Nbv3K605750829	CUST_72229_PI429860205	ttgcaatattgttcttgcggtgagtgtaccatgcagcaacttgtttgatatagtgacagttcgatgtggacactgcacaaatatgtggactgtaaatatggctgctgcatttcagtcttcttcttcctcgtggcaaagtcacactcatcatcttcatcaggtggccaactacactcctcctgaatacaaaatagattttgggtcatcatccaaatgcaacagcaggaatatggcagttcgaccatccctcacaaaaaatcctcgtgaggagaggattgtaaatcgacccccagagaagaggcagcgagtaccttcggcatataaccagttcataaaagaggaaattcagaggatcaaggctaataatcctgatataactcatagggaagcatttagtac…	Axial regulator YABBY 5 (similar to)
-1.23	-1.043	0.033195	0.13625	RC_Nbv3K705831347	CUST_42350_PI429860205	caattgcttagcgaaattgagtaccttttgaaaaatggatgggttccttgcttggaattcgagactgagcatggattcgtctaccgtgaacaccaccactcaccaggatactacgatggcagatactggacgatgtggaagttgcccatgttcgggtgcaccgatgccactcaggtcttggctgaggtagaggaggccaagaaggcttacccacaagcctgggtcagaatcattggattcgacaacgtccgtcaagtgcaatgcatcagtttcatcgcctacaagcccgaaggctattaaaatctccatttttaggacagcttaccctatgtattcaggggaagtttgtttgaattctcctggagaaactgttttggttttcctttgttttaatcttct…	Ribulose bisphosphate carboxylase small chain 8B, chloroplastic (RuBisCO small subunit 8B), Precursor (similar to)
-1.229	-1.259	0.051213	0.089897	Nbv3K605748476	CUST_71685_PI429860205	ttgctatggttgagtgtttggtggaattaagtagcatcaaataagttcctcttggtatttcctagcacaaggtggtctaggggacgtacttacacttgattatgaacttgtacttcacaatatagaaatctatttactttttttttacattatgtggaaaagactgtgtaatgggtattgtcattcatcatataatctcaataggtatttttaagtcacctctatttgaattagtgagatactgtaaacatagatattagaccgagaaatcatagaaactatagaga	Sterol O-acyltransferase (probable)
-1.228	-1.245	0.008799	0.020632	RC_Nbv3K585703213	CUST_16307_PI429860205	tcctttagctcaactctctaactccattccttcccctctctctcttttgctcttaaattttcttccctttggctcaattaactactctttcttcccttttcttcgtcacgcatatcacttggaaaaagaaaagaaaaattcgcatgcaatggcaattgattgtatgatcacgaatgtgaaatcaccaattctgcgaatattagaagatgagaaaaaaccattgatttttgatgcatctcggatgaaacgtgagtacagcattccagcacaattcatatggcctgacgacgagaagccccgtgctgtagcacgagaacttcctgttccacttatcgacttagggggtttcctttctggagaccccgtcgcggcccaacaagcatctaggcttgttggtga…	Gibberellin 20 oxidase 1 (AtGA20ox) (similar to)
-1.226	-1.354	0.009675	0.012992	Nbv3K605748781	CUST_71756_PI429860205	ataatatgagccaagccttgaaaagcgacttccaactttgcgaagaaatcgggcgtggtagattcggtaccgtctaccgctgcttttctctggtcaccggtcattccttcgcctgtaaatctattgaaaaatccctcctcctcgattcaaccgaccgtgagtgcctcgacaaggagcccaagattctccagctcctttccggtagcacaaacattctccacctctacaaaatctacgaagatgaacatttccttcacatggtaaccgagctctgcccaaacaacgatctttacgtgagagtttccaccgggccgttgtccgaacgcgccgccgctaacattctggtccaattaatttccgccattaatcactgtcacaaaatgggggtggctcaccgcg…	Phosphoenolpyruvate carboxylase kinase 2 (AtPPCK2) (similar to)
-1.222	-0.869	0.000335	0.014225	Nbv3K625760715	CUST_74046_PI429860205	aggcactatccgaaaggcgtttgaagtgtacatgctcgaataaatagaaggccacattcaaaaatgataaggtagggcattgttgtgcacattctagtgggataaaaaagattgacaatggaaatagcaagcagataggtagattcgcattggcactttaaaaagaagagaataggctgtcattttttggtgtgtagaaagatagatgcatattcatctgttgtaacataataacctaactgtatataaatttccattgtcaatttttcttgacctgttgtgattctgtgagaggaatagaatgttgggagtggatcaactgcttttgtggacta	CASP-like protein PHYPADRAFT
-1.219	-0.594	0.00208	0.202393	RC_Nbv3K625759937	CUST_30806_PI429860205	gtggaagtgaaagaaacaagacgagaagaagacacaaaaagaaatggggagcaggtggaagagatgatgagaaatacaagtaataataattacaaagggaagcagagcagtaagagcaggtacagggaaattggtgcagggtgcttgtcatggaggagtttatgtatgagagagaaaaagcataatagtactagctgtaaatcaattaggaggaagaagaagaagaacaacaacatttttctttgccatataaatggatgttaaatggaacaatattatgtccttgcttttcgatagaaaggttctttctttccctttgatcagtataactacttgtctcttctctatttctctcttgtttcttagatactacaaaatctatcagaggaacatgaaagt…	Solute carrier organic anion transporter family member 2A1 (PGT) (probable)
-1.214	-0.583	0.007956	0.337186	Nbv3K705825916	CUST_84390_PI429860205	tataagcaaccaccactgccagccttattaaagtcttctttacatagtagaaagacatttgttttagtactatctttcaattattaaaagtaatggccttctctgctgggcagtcttatgcactttcgataacttttgatcccttgcaacaaaattcctggggttctaaacctcatgtttcatcatcttccttcaacaacatcacctttactaaatgtgacaagtccaacatcttgtcaagaaagcctctccatatttcagcagtacagagtggatttgggcatgttgatgaatcaaaggagtgcaaatctagagaccctttagtccaatgcaatgcatatgaagctagtcgacaacagtcgatacgaagccttgactttggtcaagaagctcaggttg…	Glucose-6-phosphate/phosphate translocator 2, chloroplastic, Precursor (similar to)
-1.214	-0.958	0.00266	0.03312	RC_Nbv3K705821114	CUST_40842_PI429860205	ttttttttgaaaattttatgtttttgatgtcttgtatgttttgtttgtgcgtcatgtttaagtgtcaattatcagagttgaattttgcttcttctggactttctaggactttggtaatttgttttataaattcagtttaagtaatttgttttcttcagttgctttttgaacgtcgaatttccaaatgtaagtctcacgagcacgcaaaaaccaacaatgtaatagtctatttcgcagataga	Acid shock protein, Precursor (similar to)
-1.212	-0.723	0.023504	0.308019	Nbv3K665792663	CUST_79423_PI429860205	ctggcaaggagatgatatggctcaaacggttccttcaagagcttggattgcatcagaaggagtatgtcgtctattgtgacagtcaaagtgcaatagaccttagcaggaactctatgtaccatgcaaggaccaaacacatagatgtgagatatcactggattcgtgagaaagtgacggacgaatctttacaggtcaaaaagattcacacaagcgaaaatcctgcggatatgctgacca	Endonuclease (similar to)
-1.211	-0.993	0.003665	0.033931	Nbv3K605754489	CUST_73028_PI429860205	gttactctattgttcatattgttgattttagcttgactcattgcatgcaaattcccacacttattgatgctatttctactcgactagaaggacctccgttactcaaacttacggtagctggtgcaacagaagatttaccacctatgcttgatctttcttatgaggaattaggtgctaagttggtaaatttcgcaaggtcaagaaacgttatgatggaatttagagtgattccttcaagttcatcggacgggttttcgaatgtaatccaacagctacgtgtccaaaatctaataagtccagagaatggcgaggcactagtaataaattgtcacatgatgcttcattacataccagaggaaacaacagtagtgtcccctcgatttcctttggatcagagta…	Scarecrow-like protein 32 (AtSCL32) (similar to)
-1.211	-0.99	0.000169	0.003517	RC_Nbv3K725843990	CUST_43984_PI429860205	gaccgatgatccacgtccagcttccgaaacttacataggaaatatcttcatccctttcccaaactctatctactgtcacccagatattccatcaccatatcaatgcgtgtagtgcacctaaattaatactggaattatcatagccaattaatcataatcggcaacagcgactgacgacgaggaaatcgggatgtgggtgcagctgatttgtggtctagtcgtttacagagtggttaagcgcttcttttacgacgacgaccttctcgacaccgaaacctctgatttcaatgccctcttttccgttgcacaaagacttgagaagatttatggtggtaaggtttatgttgggcttcaaattcctgacgctgattctggttctcggcaaagtattgacatagt…	Tryptophanyl-tRNA synthetase (TrpRS) (probable)
-1.21	-0.787	0.350759	0.717193	RC_Nbv3K725835838	CUST_42868_PI429860205	tttgggaaaatcacggagtcctaaggcaagattctccatactcgagcatggagtcaccgcaaagcttcttgcttagagtttcagatagtgaaaaaacaagcaaatgtgattgggatcgcctatgacgactttcattattctttactcattctgtctaaatatatttgttaacttttggtggctt	Histidinol-phosphate aminotransferase (probable)
-1.209	-0.956	0.028066	0.156293	RC_Nbv3K665802262	CUST_37984_PI429860205	aagaggcctctttctctagtcttacagtaaggtccacaacagaaacatcaacagttggaactctgaaggccattccagtcaattttccattaagagctgggagtacttttccaacagccttggcagcaccagtgctgctaggaatgatgttgaatgaagcagctcttccacctctccagtccttcatggatggcccatcaacagtcttctgggtggcagtaagggagtggacagtagtcatgaggccctccacaattccaaacctatcattgatgaccttagccaaaggtgcaaggcagttggtagtgcaactagcattggagacaatgtcatattctggcttgtactccttctcgttgacacccacaacaaacatgggggcatccttgctaggagcag…	Photosystem Q(B) protein, Precursor (similar to)
-1.208	-1.076	0.022538	0.083349	RC_Nbv3K685811452	CUST_39283_PI429860205	gggaagttcttggagggaaggatgccgggggtctatttggaaacagcctctctaccccagggtagggataaggtctacgtacatactaccctccccagaccccactaagtgggattatattgggttgtactttttttatgcattgtagaatcaatttaatatttttgtggatttgcagggagattggcaatgttggcatttttgggatttatagtgcagcacaatgtaacaggaaagggaccat	Chlorophyll a-b binding protein 4, chloroplastic, Precursor (similar to)
-1.199	-0.925	0.051196	0.237346	RC_Nbv3K805657334	CUST_6426_PI429860205	tggattcgacgtaaaatggcgtgtacggaagtatattcaatttcgagtccaaaaatggaatatgttgaaggacggtgcttcagttttattaattcgttgactagtctaaaatcatggcctatgattcagagaacgaactctccaattcggagaggaagaaaattaggtgtgagttgttcattgccaaatactttgtctccattaggatcggagcaggatgcaagtgttgtaccgagcagtcactccttagaagatgagtttagccacgtcacgaagttcaaaatgtccgattttaagatacggaatcgtgtcagcattgaccttggtggcaggggcgatgagatagtgtttgaagctatggtgaatgatcctcatagtccattgtataagaccagagtt…	Serine/threonine-protein kinase stt7, chloroplastic, Precursor (probable)
-1.194	-1.027	0.007063	0.0411	Nbv3K725842583	CUST_86623_PI429860205	gctcctgatagtgctcctgcccttgctattaaggccactgttgagaaaactaagcgcaggtttgtcttcaatttccctcattcttcaagtttttctatgttaggtgaatcctacttcaacaatgttaggtgaaatcctatgtcgaaaaaatacgaagatgctgagtaaggctgtcgtacaatagaccttgtggtctcgatcttacgcgcgggagcttagtgcacgggcggccttttatgtgctttttccatacataataatgaatgataaattgggtttgcagatttgacaactatgggaaacaaggactgttgtgtggatcagatggactgccgcatttgatagtgagtggagaccaaaggcactggggagagtttatcacaccagggatcctcttct…	Photosystem I reaction center subunit III, chloroplastic, Precursor (similar to)
-1.194	-0.366	0.038534	0.74769	RC_Nbv3K785654520	CUST_6144_PI429860205	actgaaaattacttaccatagtaaattagcaaaaacatttagaaccaaagtagtgatatcatatggcaggagtgaagttgcttggtctttggtatagcccttttagtcacagagttgagtgggctctaaagcttaagggcgtgaaatatgaatttgtagaagaagatttacaaaacaagagccctctgcttcttcaatcaaaccctgttcacaagaaaataccagtgcttattcacaatggcaaacccatttctgagtctcttgtcattcttgaatacattgacgagacttttgaaggtccttccattttgcctaaagacccttatgatcgatctttagctcgtttctgggctaagttccttgacgataaggtgactgtaatagtgaatactttcctta…	Probable glutathione S-transferase (similar to)
-1.193	-1.502	0.059002	0.04017	Nbv3K785647436	CUST_49499_PI429860205	tagcttgtaccagatctcctaaagaattggttttggcaagggaagcttatcatgctcgttacaagaaatctcttgaagaggacgttgcttatcacactactggggaacaccgcaagcttttggttgctcttgtgagctcctaccgatatggaggagacgatgtggacttgcgccttgctaaagctgaagctaaaatactgcatgagaagatctccgataaatcttacagtgacgatgaggtcatcagaattctagccacaaggagcaaagcacagattaatgctactctaaatcattacaaagatgaatatgaagaggatatcctaaagcaattggaagagggggatgagtttgttggactattgagggcaaccataaaaggtcttgtctaccccgagc…	Annexin D1 (similar to)
-1.193	-0.481	0.003694	0.386742	RC_Nbv3K585702897	CUST_16207_PI429860205	atagaaaaaaatcgaaatctttaaagaatttctaattaaagaagaaataagataagtaattaatttagaattccccgtctttagagaaaatcctggatgaaaacaagagaaacaagagaatttgtataagagtaatatatagttagaaggttctactaactaaataaaatggaaataagtataatggaaataaaatcggattccagtcgatgaatcttgcaatgagatatgccctacaataaaccaataaacaaagcaaactagacggttcgatcaaaatgaattcttgttttgactaaatagttatggatgacttgacaattccaattcgaatcgaccaatcgaatccggtatattttccacgttcataggagtgcgtttatgtttctgctttacgaa…	NAD(P)H-quinone oxidoreductase subunit K, chloroplastic (similar to)
-1.193	-0.575	0.013293	0.391472	RC_Nbv3K605750709	CUST_28877_PI429860205	gcttattaaaagctttcgatcaatatggtaacattaaattagaaaattgaattctcaagaaagaaaacgttaaatcatttactacttgattgctaagactttttccttctataaaagaagaccataattcaggagggaaccaccactgaaaattacttaccatagtaaattagcaaaaacatttagaaccaaagtagtgatatcatatggcaggagtgaagttgcttggtctttggtatagcccttttagtcacagagttgagtgggctctaaagcttaagggcgtgaaatatgaatttgtagaagaagatttacaaaacaagagccctctgcttcttcaatcaaaccctgttcacaagaaaataccagtgcttattcacaatggcaaacccatttctg…	Probable glutathione S-transferase (similar to)
-1.188	-1.287	0.000514	0.001182	Nbv3K645787762	CUST_78661_PI429860205	aatcccatatcccattgtatctagcctgaaaaagagggaagatagagatagcttgagcaaatagcaatggcgactttcatcaacaatcccttgacttcactctgttccaacaccaacaagtctgaagctaatctcttcagaatttgccctttaagggctcagactttggggatttccaagtttatccccaacagaaaggttactttcccttctattgtttgcaaagcagtgtctgtgcaaccaaaatcagccactgaagttgaaggacttaacatcgctgaggatgttactcagcttattgggaacacaccaatggtttaccttaatacaatcgttaaaggttgtgttgcaaacattgctgctaaacttgagattatggagccatgctgcagtgtcaag…	Cysteine synthase, chloroplastic/chromoplastic (CS-B), Precursor (similar to)
-1.187	-0.528	0.035833	0.558339	RC_Nbv3K765633341	CUST_3669_PI429860205	ttttttgttatcttcattactaaagcaaaatacttagttcaatttccctctgaagagaagaaatggcaagaagtggatacaatgctagcttcttgttgcttttgtcaatgttcttaatattgctcactttctccaatatggttgagggttacaacaatctccgtcctaaagattgcaagccaagatgtacatatcgatgctcagcaacatcacacaaaaagccatgtatgttcttttgtcaaaagtgctgtgctacttgcttgtgtgtgcctcgtggggtttatggccacaaacaaacgtgcccttgctacaacaattggaagactcaagataacaaaccaaaatgcccttaaatattaattagggcgaaattcttttaatataattaattgtcaaaaa…	Protein RSI-1, Precursor (similar to)
-1.186	-1.014	0.009346	0.052049	Nbv3K685809581	CUST_10452_PI429860210	gatgttggcagcaagtggctgatacgatcatcaggtattgagaatttctcgtcactttcataatcctgaatttcaatcaaaatcattaacagagagggcaggaaatcttgaattctggatgctcaaacttatagaagccagtctgtaccttgaaaaaatggatactggcagaggcaatacgtccaaccagagcatataaagaaaaacaaacaaaacaaaacaaattgagaggctcagagtggtaatgaaagtgggacagagagaaatcatgtgcaagaactgtaatcggttgatccattttgacaaacctttcaagaggattatgcctcccacgagtcagatctatcctgacattgctaacagcaacatcctctt	Lysyl-tRNA synthetase (LysRS) (probable)
-1.186	-1.524	0.164307	0.122334	Nbv5tr6206798	CUST_91918_PI429860205	agacaaatgggccaaacatagaaaaatcatcactcctgccttccacctggagaagctaaagcatatgcttccagctttttgcttgagctgcactgagatgctgtgcaaatgggaggacattttttcagttgaggggtcacatgagatagatgtatggcctcaccttcaacaattgagtagcgatgtgatctctcggacagcttttggcagtagttacgaagaaggtagaaagatttttgaacttcaaaaggaacaagctcagtatcttgtggaagctttccgctccgtttatatcccgggaaggaggtaaattgatttgcctaagaaggaaattcaacttgattaattagttccgactctagtgaatgcatgataatttatttatgcacatctctttcc…	Secologanin synthase (probable)
-1.184	-1.523	0.005324	0.003212	Nbv3K665802320	CUST_80908_PI429860205	cctcctcctcctccgccccagctgattttaactcattgactttctctctttctaaaataacacaacttttctcctctttctctctctaaaaaaatcatgcaggtggcagcggcaactaatgttcatttttttcaggcacggcgatccagtttcaagtactgtaatggatcatctccattaaaccctatacctagagctactgctgtaaatgtattaaaaacagtagcaacaccaccaacttctacaacagagatgacaaaaaaacatctttcaaatcttgaaaagcttttacaaaagaaatctcagccacatccaatggattcagcagagcaaattattcaagaaacaaaacagagaaaaacaggggaaaacagaggaaggaatatgttagaagggcta…	Phospholipase A1-Ibeta2, chloroplastic, Precursor (similar to)
-1.184	-0.388	0.007093	0.578972	RC_Nbv3K625761665	CUST_31040_PI429860205	tctgcgtcggggacttatcagttcccgacggaccaggcggctatgcatgcaaaaaaccatctccaaaaaaagaactcacaagatgtttttccaatctttcttcatcttctcccttctcttcctctcctctgaagccgccgtcctcgatttctgcgtcggggacttatcagttcccgacggaccaggcggctatgcatgcaaaaaa	Auxin-binding protein ABP20, Precursor (similar to)
-1.184	-0.493	0.013056	0.488673	RC_Nbv3K725832501	CUST_42508_PI429860205	tctcttctatttcttaattttgatcaagtgttgaataatgggtgaaatatcttgctctgctaatgggaatggattgaataataatggaaatggacatgcaatagttgtaggtccaattagaaagagctgttggtatgaagaagagattgatactgacttgagatggtgctttgctctcaatagcattttgcacactggtgccacccaatatcaagatattcaactcttggacacaaagccctttgggaaggctttggtcatagacgggaagcttcaaagtgcagagatagatgaatttatctaccatgaatgtcttgtccatccagctctccttcatcattcaaatcctagaaacatatttattatgggaggaggtgaaggttctactgccagagaatt…	Thermospermine synthase ACAULIS5 (similar to)
-1.18	-1.218	0.064129	0.107837	RC_Nbv3K745624222	CUST_2526_PI429860205	gtatatgtatgtactgtcgttttctaattcctccttcaactcgagctttgtcttccactttcaccacttaccttaacagcactcatcagttttctccctgcagtttccttttcgctactcgaaacaacaccacaaagcgaaaatttccatcagtgatcgtgagatcaatggcgtctggagaccaaactttcccaccccagaaacaggaaactcagcctggcaaagaacatgccatggaccccactccccaccattctagccaggattataagccagcaaacaagcttcggggcaaggtagcgcttgtgactggaggggattctggcattggacgagcagtctgccattgctttgccctggagggtgcaaccgtggcgttcacttacgttaagtctcaag…	Glucose and ribitol dehydrogenase homolog 1 (similar to)
-1.179	-1.921	0.191082	0.054364	Nbv3K745623342	CUST_46408_PI429860205	atataatttctctccccaattctttaaacacttcacagttctctctctaccatttaaccatttacttacttggtttttgctgccaagaagaataatgggtgttcaggaaatggaccctctttcacaacttagtttgccgcccgggttccggttttacccgactgacgaggagcttttagttcaatacttatgtcgcaaagttgctggccatgatttctctttacaaattattgcagaaattgatttgtacaaattcgatccttgggttcttccaagtaaagcaatatttggagaaaaagaatggtactttttcagtccaagagataggaagtacccgaatggatcacgaccaaacagagtagctggctctgggtattggaaagcaacaggaactgataa…	NAC domain-containing protein 72 (ANAC072) (similar to)
-1.178	-1.014	0.005585	0.035242	Nbv3K585687711	CUST_56659_PI429860205	catgtttcctatttccccctcctagtttcccaacagtgcatttgataaacaaacctccctattttagctggaagtttgaatgtgcgtcactgcttttgtctgttgttaagcttgctttcttcttaagtagtagttcttgttactcctccagaaatctacggttgcacaaatagcttgcctccccatttattttcagtttcgaacttttccttttcagaatggttggttcatctgactttcttttcttgttttccttcctctttggccgagtatatttatatatgcttcttatgtgttcactcggagattataattatctttttatctcaatatattgtcattgtttgtctctcta	Golgi apparatus membrane protein tvp18 (probable)
-1.178	-0.524	0.008246	0.395227	Nbv3K725843852	CUST_86819_PI429860205	tttgctcctctcacttctcgtggttcacagcaataccgtgcactaacagtcccggagctgactcagcaaatgtgggatgccaagaacatgatgtgtgctgctgatccacgccatggtcgttacctcactgcctcagccatgttcaggggtaaaatgagcactaaggaagtcgatgagcagatgattaatgttcagaacaaaaactcttcttactttgttgaatggattccaaacaatgtaaaatccagtgtctgcgacatcccacccagaggtctctcaatggcatccaccttcattggaaactcaacttccattcaggaaatgtttaggagggtgagcgagcagtttactgctatgttcaggagaaaggctttcttgcattggtacacaggggaagga…	Tubulin beta-5 chain (similar to)
-1.178	-0.687	0.000126	0.021084	RC_Nbv3K665793780	CUST_36709_PI429860205	acatgcaacaactttatcagttacgccaaggcttcccttctaatatacaatgactacttcttgaattatttcaggcactatccgaaaggcgtttgaagtgtacatgctcgaataaatagaaggccacattcaaaaat	hypothetical protein
-1.178	-0.508	0.004954	0.365856	RC_Nbv3K805657333	CUST_6425_PI429860205	aacttgtcacagatagggctgaggaaccatgctctgactcacaatgggttgagggctgttaacaaggttgatatgctgcaatcaagaactaatactaaggtaacagtcaagaaatccagcaaacaggtagccggaactgagatggagaggccatcaggtaccattgtttgtggaaaggggatgaccgtgatccttgttgggactgaggtgggtccttggagcaaaactggcgggctaggtgatgttcttggtggactaccaccagccctggcagcccgtggacatcgcgtaatgactgtatctccccgttatgaccaatacaaagatgcttgggatactagcgttgtcgttgagatcaaagttggagataaaattgaaattgttcgtttctttcactgc…	Granule-bound starch synthase 1, chloroplastic/amyloplastic (GBSS-I), Precursor (similar to)
-1.178	-0.617	0.027981	0.422471	RC_Nbv5tr6200824	CUST_87070_PI429860205	aacttaagcctctcattaaagctgcagtcacacctgcttttactcctcaatttccaggacttaacggtcttggaattacaatggctagactagatttagctataggtggtgttatcccaatgcacactcaccctggagcatcagaagtactttatgttgtaacaggacaaatttgtgctggatttatttcttcctcagacaacaaaggttttttcaagaaccttaaacaaggagacattatggttttcccacaagggttgttgcatttccaaattaactctgggaaaactgcagctctagctactgtttcttcagtagtccaactccaggtcttcaaattaagatttcgctctctttgctaatgatttggctactgaaattgtgcaggctactacgttc…	Germin-like protein subfamily 3 member 3 (probable)
-1.177	-1.109	0.007667	0.027299	Nbv3K585724781	CUST_66498_PI429860205	cttatccaaaaccaaaggtgaagaatctcgcttcttttattatgagttcttttttttagttctctttggttggtgaagagcgtctctcatcatctgcttctcatttatagcactttgacaatatttattttgcagtttctcccctaaatattcacacattgtgcatttcatgcttgtctagagtgtttattttacagtttcaagctttgtttatcacattatatatgcagtactctgtctttgtatatttgttgcactgcgtttgtagttatttaggataagtagtgatgcatgcttgcatttttttcaattgggaggaattgcctcaaatgatacattatgccttgagcaatgtgctcaccatttgcaactgaacaagtatctactgatctgcagcat…	UDP-N-acetylmuramoylalanine--D-glutamate ligase (probable)
-1.177	-0.892	0.000932	0.020138	Nbv3K765638265	CUST_48481_PI429860205	tgagtcataaagggaaaaggaagaaagcagacacaaattttctctgcttctttccttttttctcctcatacaaagcccccttataattctcaaattcagagtcctttgtactatttactcatttgggtttcaacaattttcagccttttacagtgtcaccttgtttcttcagctactgagctttaaatatagaaagttctctcctttttctttttcaaaattgttctgtgggttcagatcttaatgagaatattttgttagatttaacttggcgtgagataatctttgtctgttatagttaatccctcctttttttaagattatcatagagcttaggatttttttcttttgacattgaaaaagttgagtcttttcaagattcctcaggttggggaggtg…	Transcription factor MYB1R1 (StMYB1R-1) (similar to)
-1.174	-1.071	0.010991	0.043197	Nbv3K745625532	CUST_46772_PI429860205	caaactcatttcacaacaaacttgttataaaagtttcaatggaatttggagctacatttgatccaatacacgtcctttctagctggaacatcccccagcgccgagaagctgcgacaaaattggctgcggattcagtctctggtaaatcaagaacaggtcctagcagggattgtactaaaataggcccgtcttcttttcgttcacagaacaatattgtgcccaacttgggtgataatctatcggcagtttgtggcctaatggcagataatcttggttgtaatgacccaatcacaaagagcaggtcctttgattgcttgctctctgcaaccaatacaagcaattacatggacaaatccgtcgaagatgatggaatttccatgattttctgtgatgattcca…	Transcription factor bHLH87 (AtbHLH87) (similar to)
-1.172	-0.838	0.09234	0.38213	Nbv3K745626405	CUST_46926_PI429860205	ggccacaaccaaattcttgagaaggctcattcaacttcacttttacacccactgaaactaatctctacttttcaaatggccgagaaaagcaaagttctgatcattggaggaactggatatattggaaaatttgtagtagaagcaagtgcaaaatctggacaccccacctttgctttggttagagagaccacagtttctgaccctgttaagagtaaaattgttgagaatttcaagaatttgggtgtcactattcttcatggtgatttatatgatcatgagagtttggtgaaggctataaagcaagtggacgtggtaatatcaacattggggatgatgcaactggctgatcaagttaagatcattgctgctatcaaagaagctggcaatatcaagagattc…	Isoflavone reductase homolog P3 (similar to)
-1.172	-0.243	0.0609	0.87521	RC_Nbv3K585679698	CUST_10696_PI429860205	tcgaggtatttgtgtaaatagatataatccatgtaatcgcagaaactatcaaaatcaaaaaagaagtgacaatagtcactataagtatacgaaagaaccgtttttttctaattcctatgatgcaattggggcttatcggcggaaacgaatcaatttagatagtcctttgtggctccggtggcgactagatcaacgcgtta	DNA-directed RNA polymerase subunit beta' (RNA polymerase subunit beta') (similar to)
-1.171	-0.304	0.072221	0.83606	RC_Nbv3K665798184	CUST_37241_PI429860205	cagaagtagaacgtgatatgtgtttaaaagaattccttgaattaaggagctgcatgcagagtgtggtattatagtctcaccatcattatttgataaaagaaaagttctcaaagtgtgtaccacagggtagtatggcattccttcgtttgcctgatgtttaccttgttt	Tryptophan synthase beta chain (probable)
-1.17	-0.872	0.000794	0.019296	Nbv3K725838473	CUST_86036_PI429860205	tagagaagagtatagtgaagtcaactaaaaactctaattctgttgacatataccaaacatggccttaacaatcccagcacagctcttgctcaagccacccaattatcgagtgttgcaatcccctggaggagttattactgtcacagttagaacaagaaaagataataattcattgttttacaacttccataggttgtatttaggtctcaaggcggcctgcagtgatggagggggtgaagtttatgttaaccctcaccaggatgttgataagttaaagggtagctcatctaacacaggtgatggttacattgccttgtttgttcggatgcttggtttggaccatgatcctctagatagagaacaggcagtcattgctctctggaagtattcacttggagg…	U-box domain-containing protein 11 (probable)
-1.17	-0.5	0.016315	0.494943	RC_Nbv3K765640255	CUST_4640_PI429860205	ggaattgatcctactggacgctatgttggaacctcagatctgcagttggaacgtgttaatgtgtattacaatgaagcgtcatgtgggaggtttgttccccgtgcagtgctcatggatcttgagcctggcacgatggacagtgtgaggactggtccttatggccagatctttaggcctgataactttgttttcggtcaatctggtgctggaaacaattgggctaaggggcattacactgagggtgctgagcttattgattctgttctagatgttgtgaggaaggaggctgagaattgtgactgtcttcaaggattccaagtgtgccactcacttggtggaggaacaggttctggaatgggaaccttgctgatctcaaagatcagggaggaataccctgac…	Tubulin beta-5 chain (similar to)
-1.169	-0.762	0.003665	0.095649	Nbv3K705830589	CUST_85163_PI429860205	gaagagaagaaacgcgaactcgtggacgagatcgtttcatcctcgagcatccagccgcacgtggcgaatttcctgaacattttagtagacatgaagcgagtggagctaatcaaagaaattgtaaaagagttcgagaaagtatacaatacgattacggacacggaacttgctgtggtcacttctgttgtgaaattggaatcgcagcatttggcgcagatagcgaaaggagtgcagcgattgacaggttcgaaaaatgtgaggattaaaacggctattgatgaatcgctagtagctggatttacaataaggtacggaaattcaggatcaaagttgattgatatgagtgtgaagaaacaacttgaggatattgctgctcaacttgaaattggggatattcaa…	ATP synthase delta chain, chloroplastic, Precursor (similar to)
-1.169	-1.95	0.169219	0.03934	RC_Nbv3K585683227	CUST_11563_PI429860205	tataaaatttaattattttcttctttttattgagtattttctttttatttgtgtttattctttcattttaaattaaatgctcatttggaaactttttatttctgtagaacttttgtagggtcagtgcagaggctaaaattggttagagatgaagattattga	hypothetical protein
-1.168	-0.845	0.005972	0.08305	RC_Nbv3K585731677	CUST_25011_PI429860205	atcttggcggcatttctttctttttcaaagttttaatggcttgttacgacatatgggctcaatctttagatcaatgcttatattctggaccagtgtcttgctatacacttcctttgtcttgtcagctggagcattcccttatttctgggttactgcaattgatataaatttatcaataatttctctggtatggtcaggcaataaaaaaaattacattattggccgtcaacaagatgatttttgaggaggaaaaagaaacagaaaagagaaatgtgttagttggaattcgatttgatggccatattagagagttgttgaattgggctattgtaaaagttgcaaatcctggagatagggttattgctctacatgtttgtcgaaatgccgattcaattgcaa…	Proline-rich receptor-like protein kinase PERK12 (AtPERK12) (probable)
-1.168	-0.667	0.00244	0.13408	RC_Nbv3K625766254	CUST_31768_PI429860205	aagaagaggcactacagcttgctcgaatttttgaaactgttggagccttcaaggtgaagcgtaagggtgggaaaggaaagcaaatctttggaagtgtcactgctcaagatcttgttgacattataaaagcacagctacagagggaggtggacaagaaaattgtctctgtgcctgagattcgagaaactggagaatatgttgctgaattgaagctgcatcaagatgttacagctcgagtaaggttgactgtgttcgccaattaagcgtaggggctttctggagcagttgatgccaagttaggactttgctatatctgctctctcggttgaggtgggggaggattcctataaacaatgtaaacatcagattcagactccacatatggaccccaagttttgt…	50S ribosomal protein L9, chloroplastic, Precursor (similar to)
-1.168	-1.532	0.074199	0.042039	RC_Nbv3K725838838	CUST_43187_PI429860205	ctcaatattttagtacgactcctcttctttagacaatccaaaatggttctccaaactgaaagctaccctgctcttggcttcaagcagcaacaaagctactataacgggaacgacttctactcctctgaggacaaatacaacagcaactacagctcaagcatgcaaatgaccaagccatatggttatcccagcgtaaccactcctcagcgcacccaacatcacatgatgatgagccaaggcggctatagccacgacgatgatagctggtacaacaaggacaagtaccaaactggctatggttaccacaatagccatggccaatatgggcatatgtcccatgattcctcaaacttttcaagcgacaatagtggctatggaagtggaatgcagctctctagt…	RNA-binding protein FUS (probable)
-1.167	-1.617	0.185079	0.105163	RC_Nbv5tr6204264	CUST_87612_PI429860205	tgctcttcatcctccttttccatgactcattccctcttttttaaacacagtatataaaaccgatactacaagcattattcactcctacctttttcttttctaattcgagtactttcattagaatattcgcatttcaataattcaatttttcctcttttaatcctcaagcatctaacatctttttccaaaataactgcattagctaattctgttctgctaaatattgaaggaacaaaaatgtattctggttttagcagaaggaagcgagttactgacccgttagacgaaaaggtgaaggctcagatcattggctgtgataaacatgaactcggttacttcagcagcggaagcgaacacagcgcccacgctgatgacgatgcttcctgtagcttttctaat…	not determined by homology or low homology during annotation
-1.166	-0.285	0.036471	0.814221	RC_Nbv3K585723186	CUST_22707_PI429860205	ccaggaatttcaattgcgctcatattcattaccgtaggaattgggttcaagctttccccagccccttctcatcaatggactcctgacgtatacgaaggagtgcggttcgttcgagaaattcctacctctctatctatctctgagatgtttggatttttcaaaactccatggacatgcagaagagaaatgctatccccactcggaccaagacagaacttttacttgttcaaataacaattaaggtgaagcagggtcaggaacgacgaatctctttatgataaacagatccattttgcaagttcgttattacgggtagttcctacaaaggatcggactaatgacgtatacaatacttgaattctcgatgtagatgctacatagttggttctcatccttcag…	NAD(P)H-quinone oxidoreductase subunit 2 A, chloroplastic (similar to)
-1.165	-0.644	0.086077	0.541266	Nbv3K585719287	CUST_64865_PI429860205	ttaaagtaaaatatttttaaatataaaaatatatcatttttttagacaagttaaaaaggaaagtgtagtatataaattgggttagagggagtaactaaacattaatttcttgaatacatacatattttacagggaggaactaaactgaattttcttgaatatattttttacagggtaccttgtagaagaaggggaggaattagatttacaatcaatggtcactcttacttcaacttagtacttgtgaccaatgttggcggagcaggagatgtacgatcattgtacatcaagggatcaagaactcagtggcaaccaatgtcaagaaattggggccaaaattggcagaataacgcttacctcaatggccaaagcttatctttcaaagtcaccacaagtgat…	Expansin-A10 (AtEXPA10), Precursor (similar to)
-1.165	-1.063	0.035279	0.106285	Nbv5tr6217696	CUST_93045_PI429860205	tccaaacatgagtagtgaatggtcctttgaagaagcacaaaagtatgatcagcagaataataatattctacaaaatgagattacaaacgacttgtttgaaggtttacatattgatcataattctccttcatcttatcagcaacaatattccaaagaaaaaagctttgataatcagtcattaatggcgaagaagctaagccataacgcaagcgagcgtaatcgacggaagaagatgaatttcctttattccactcttcgttctctgcttcctcctaccaatcatcaaaagaaaaagctaagctttccagaaacagtatgttatgtggaagaatacataccagagctgaagaaggaaattgagaagctaagtcaaacaaaggatttgcttttatcaaagaa…	Transcription factor ORG2 (probable)
-1.165	-1.066	0.006752	0.029028	RC_Nbv3K585719511	CUST_21544_PI429860205	ctcccacacttgttttcaacttttgtataatagttgattaattatggcaagccaaagatttgctcgtccaatttttgacaatccttttctgaagattaaagaattaccaggtgacacagtaaaacgtaactctgaatcccttaagcaagccaattctgatcctagaggcacatctctagtcatttccagggacgtgacccttgacacagacaaaaaaacttggcttcgtctttacgtcccacgacgagtaacaaaagcttctgcccctaagaaattgcctctcatagtctactatcacggcggaggctttgtttatttccatgccaacacttttatcttcgatgtattttgtcaagcactttctgaaagagttggtgctatggttatttcactcgaata…	Probable carboxylesterase 120
-1.16	-0.63	0.006962	0.240909	Nbv3K585701685	CUST_8011_PI429860210	ttatttatttatttcacttcatcttccttaagtttcagtttctgaattctaaaaagtcatgtttgagtcatgtttgtactaatgaatgaagctggttgtcggtcatctggtatgttgaccacctccaatggatttgcaaatcatgcctttttacaaggctagaaaagcgagaatgtttcacgtctcaatgagtctggaatggtgaaa	UPI00017B44D7 related cluster (probable)
-1.159	-1.156	0.032379	0.068105	Nbv3K745623411	CUST_46421_PI429860205	acaactttactggaaaacttcctagctttgagagttttaaaaaccttcagaatttagagattcaagcttctggttttgaaggacctgtatctccaagcatttctgtcttgaccggaatgtatgaattgatgttaaggaactgcaatatatctgggaagatcccttcttacatagctaaaatgcgtcaattaaaagttctagatctaagcttcaacaggcttgaaggaccgatgtcgaatctggaaggcctgaacaagctgcagctcttgtacctgacaagcaataaacttactgggccaattgaagattggatcataagtacagattccaaactccatgcagacctatcttacaacaacttcaatgagagttctgagccacctcattgtacggaaaacc…	Probable LRR receptor-like serine/threonine-protein kinase At1g07650, Precursor (similar to)
-1.159	-1.038	0.002811	0.017021	Nbv3K785647097	CUST_49462_PI429860205	gacggtcccatgggtgccactggtgttaagaggcttaagagcattggcatgatcaatcatgttcctgggatgaaagctttggacatgaacgccgctgaggatgctattgttagacttacaagagaggttgtacctggaatgattgtcacagggatggaagttgctgaaattgacggagcaccaagaatggtaagtaaacttgtcacgactcactcctatataaattactcgtgcaccattagatttgtacctacatataagtgtgagatgtagagaatgcctagtctaaggtattccgaattcgccttaataaagtagaatggatcgtacatatgatttatatagccgatcccactatataaaagcttaacagtgaaattgaagagtaactaattgaagg	Thiazole biosynthetic enzyme, chloroplastic, Precursor (similar to)
-1.158	-0.359	0.02622	0.713163	RC_Nbv3K585676633	CUST_9965_PI429860205	gggaatatctacaatacctggatttaatcagatacaatttgaaggattttgtaggttcattgatcaaggtttgacggaagaactttataagtttccaaaaattgaagatacagatcaagaaattgaatttcaattatttgtggaaacatatcaattggtcgaacccttgataaaggaaagagatgctgtgtatgaatcactcacatattcttctgaattatatgtatccgcgggatta	DNA-directed RNA polymerase subunit beta (RNA polymerase subunit beta) (similar to)
-1.155	-0.576	0.000694	0.122557	RC_Nbv3K725614568	CUST_1338_PI429860205	ccattttatctctcaacaacaaactgcaacaatggcgtcttcttctttatcatcattattcccgtctctcgcctccacattatcgtcttctaaaccttcacttctctcactcatacacccctttagcttcagggctttcactaaaacaccaattgttaaggcccagactctagaattttccggatctttctttgaaggtgggtttggaggaggagatgacgagccaccagcaactacaccgtggtctgggatttcagccgctgaagataaagaggaaccacagtgtcctcctgggttgcgcccttatgaaactatggcggttttgagacccgacatgtctgaagatgagagacttgctcttacccagaaatacgaagagttgctggttgctggtggtgg…	30S ribosomal protein S6 alpha, chloroplastic, Precursor (similar to)
-1.154	-0.019	0.023982	0.991261	Nbv3K585667040	CUST_52031_PI429860205	gagtcagaagaaatggttcgagcctcttattttgatttctcgaaccgagagatccatgaatcgggatcctgatgcatatagatacaaatggtccaatgggagcaagaatttccaggaacatttggaacagtccgtttcggagcagaagagccgttttcaagtagtgttcgatcgattacgtattaatcaatattcgattgattggtctgaggttatcgacaaaaaagatttgtctaagccacttcgtttctttttgtccaagtcacttctttttttgtccaagttgcttttctttttgtctaactcacttccttttttctgtgtgagtttcggaaatatccccattcataggtccgagatctacatctatgaattgaaaggtccgaatgatcaactctgc	Protein ycf2 (similar to)
-1.153	-0.603	0.000932	0.117564	RC_Nbv3K585708424	CUST_17920_PI429860205	gaagaccagtccaggggcggaggttgatgcagctctgattgcaactggcagagctcccttcacgaatggtctagggctggaaaatattaacgtgctgacacagcgagattttattcctgttgatgagcgcatgcgatttattgatgctgatggaaaactgtccctcacctttattgtattggcgatgcgaatggtaaaatgatgcttgctcatgcagccagtgctcagggaatatctgttgtcgaacaagtctctggaagagatcacgtacttaaccatttgagtgttccagctgcttgttttactcatcctgaaatcagcatggttggactgactgagccacaagctcgagagaaagctgaaaaggacgggtttgagataagcattgcaaaaacaagt…	Dihydrolipoyl dehydrogenase (LPD) (similar to)
-1.153	-0.493	0.043196	0.601299	RC_Nbv3K665801004	CUST_37740_PI429860205	attaaataaatatgaagtagaagaacccagattccaaatgaacaaattcaaacttgaaaaggatcttccttattcttgaagaatgaggggcaaagggattgatcaagaaagatcttttgttcttcttatatataagatcgtgattggatccgcatatgtttggtaaagagaataatcttatcctttgagaataatcaaaaatggacagtgttcaattggaacatgaaaacgtgactaaattggtcctagttactcttcggggcggagtggaagaagggggggattctcgaacgcggaaaggatccaatgaattcgaaagaattgaacgaggagccgtatgaggtgaaaatctcatgtacggttctgtagagtggcagtaagggtgacttatctgtcaac…	30S ribosomal protein S7, chloroplastic (similar to)
-1.152	-0.679	0.004885	0.164456	RC_Nbv3K725611507	CUST_891_PI429860205	gctcatattcttacctatatcaaaggttcctcattaatggctaatctaccaacattctccattatctcacttctcttcttctttttaagcttttgctttcatgcaacttttgctgattatggtggctggcaaaatgctcatgccactttctatggcggtggtgatgcctctggcactatggggggtgcttgtggatatggaaatttatatagccaagggtatggaaccaacactgcagcactaagtacagcactattcaacaatggtttaacatgtggggcttgttacgagcttacttgcaacaacaatggtcaatcatgcctccaagggagcattactgtgactgcaacaaacttctgccctccaaatccatccctccctaacaacaatggtggttgg…	Expansin-A4, Precursor (similar to)
-1.151	-0.606	0.039758	0.463884	Nbv3K805655798	CUST_50490_PI429860205	cctccagttaaaaagccatgcccaccaaaaccaaaaccaaaacctccagttaaaaagccatgcccccccaaacctaagcctaaaccagagccaccagtggtaaagccacttcctcctccagttccagtatacaagccaccggtagtaaagccactaccacctccagctccggtgtatgagccaccagtagtaaaacctatgccaccacctgttccaatttacaagccaatcccaccattctacaaaaaaccatgcccaccacttccacctttccctaaacttcctccattccaccatccatttttcccaccacttcctccttctattcctcatcacccatagacaaacattacatagaatttcgttttcgtgaagccttgaaaattatttgtaatttat…	50S ribosomal protein L23 (probable)
-1.151	-0.343	0.009675	0.654161	RC_Nbv3K665798155	CUST_37238_PI429860205	agtagcttatttttacttctaattctaaatactggttgtttcatgcaaatctttaattcctctcctattgagatatgctgtttttatactgttacgcaaatgatatctactgcagcaagtaggggaaaacaattcttaattgttggtaccaaaaataaagcagctgattcagtagagtgggctgcaataagggcccggtgtcattatgttaataaaaaatggcttggcggtatgttaacgaattggtccactaccgaaacaagacttcataagttcagggacttgagaatggaacaaaaaacagggagactcaaccgtctcccgaaaagagatgctgctatgttgaaaagacaattatctcgcttgcaaacatatctgggcgggattaaatatatgaca…	ATP synthase subunit a, chloroplastic (similar to)
-1.15	-0.338	0.214657	0.875837	Nbv3K745630513	CUST_47500_PI429860205	cttgctgctgatgtctttgttgctgctaacacctatactatgcacatggattttgtctctaatcctcaggcttatgggtttgtgacatcaaagatagcatgttgtggacaaggaccatacaatgggataggactatgcacacctttatcaaatctttgcccaaacagggacttatatgcattttgggatccattccatccttctgaaaaggctaacaggatcattgtgcagcagattttgactggttcttctgaatacatgaaccccatgaacctcagcagcattatggctttggactccaggacctaattatcctctatattatttctccttttgatcattatttatgtcttgcttcatgttgagtcttgtgccataaactattattggatgattact…	GDSL esterase/lipase At5g33370, Precursor (similar to)
-1.147	-0.695	0.000333	0.035242	Nbv3K765632787	CUST_47762_PI429860205	ctataaccattggcttattgtcatggagttccctaaggaccctgctcctactagagaacagatgattgatacttatctcaacacccttgccactgtgcttggcagtatggaagaggcaaagaagaacatgtatgcctttagtactacgacttacactggatttcagtgcaccgtgtctgaagaaacatcagaaaagtttaagggtctacctggagttctgtgggtgctgcctgattcttacatagatgtgaagaacaaagactatggaggagataagtacatcaatggagagataattccttgccagtatcctacttaccaacccaagcagaataaccggactagaagcaagagtaaagcatatgtaagaagaagagatggtcctcctcctgaacgaac…	DAG protein, chloroplastic, Precursor (similar to)
-1.146	-0.78	0.022173	0.215765	Nbv3K805661995	CUST_51228_PI429860205	tactgtgttggtttgtttagttgagtgttcatgcaaatgtttgtacatcttcaagtgaattatggtccggggaataattttggtggtatatctattgtatactagtgtatacgttaaagaacggatctttttatcattcattgttatgttactggttattgtaattcatggaaacttgtactagtcatctcttttttaatatattgttgggtttca	Probable leucine-rich repeat receptor-like protein kinase At1g35710, Precursor
-1.144	-0.568	0.031901	0.476158	Nbv3K585686971	CUST_56467_PI429860205	aagaactccaccaccactactatcccactacaaccaccgtcagccgccgggaagctgaacggagagccaccaactgatcacgaaagatgtccggtggaggaggtggcgttagttgttccagaaacagacgacccgactttacctgtaatgacattcagagcatggtttcttggactgacttcatgcactctc	Oligopeptide transporter 3 (AtOPT3) (similar to)
-1.144	-1.081	0.056891	0.138029	RC_Nbv3K605740979	CUST_27065_PI429860205	acatttcttggaaaacattttccacggaaaacattccgttataccaaacacacccttaatgatttagttgaatatgagagacaccaatttacaaggcttcaactagaacacatatgtgatcttggttcaaagtgcaataatatctaacttaaaaacttaactcttctaatattctaacattcaaacaataaccatagtagggatagagctaaattggagagaggtaacttgagaacttactcctctaatattctaaaagtttaattcccaacaatgaacataacagggatggagctatgttggcgataggcttttgtctgcagttattccttatgaagagaccg	Uncharacterized protein ycf36 (similar to)
-1.144	-0.515	0.00164	0.236372	RC_Nbv3K625774828	CUST_33550_PI429860205	tttcctacatttttctctctgttttccttccctttcccctgatcataaccatctcaattcctctttatttcagtgaactcaaataacaaagtcataatcacctttctttttctcttaccttatttcttccaaatttagtacttactaaattcttttgtagtcttcattttcccatctcattttctggggttctgttttcttgttttttcactgaattttagtatctcacatgtgttaaatggacaagaaaaacatgttcttgaataatgtcaacccaatgaatgaattgaattctttttacaaccccagttgggaaaatgatccttttgaatctacattaagttcaattgtgtcttctcctgttacctctaatatgatgcctagcaatagtaacaatgg…	Transcription factor bHLH62 (AtbHLH62) (probable)
-1.143	-0.949	0.06387	0.222199	RC_Nbv3K625767988	CUST_32122_PI429860205	ttgagccatatattttgtactcataatccactctttgagagagttcttgtaaagtgagtaaaagagtgttcttgttaaacacttgtagtaagaaggagtgttatatttcttcttgtaaagtcttagggataggtttccttaagcgggttggttgaggcttgtgttgtatcaagttctcaagttgtaaaggttcgttaggcacccggaagcttaacaagtgaagtctttgggattgtatccccgagcaaattgaagtctttgaggtgaggaacctccgagcaaattgaagtctttgaggtgaggaacctccgagcaa	Pre-mRNA-splicing factor CWC22 (probable)
-1.142	-0.947	0.000133	0.002584	RC_Nbv3K685817909	CUST_40436_PI429860205	cacatacaacgagcatccactcacttcccatttcgtccgtgtaatcacaaaagcacgatcatcaccaaacgaaactggaatttgttttcgaaagctcgtgtaaaacatctcgacctccataatggaaaactccggggaccacctagagacaaatgtaccaccagtggaaggtgttgctggtggtgggacagcttatggatggagtgatactggagttaatgatcccaaaccattaaggggtgcaattgatcctacgaaagttccactgttagagttattgaatgtgtggtgcatgccaagcaccgctaatgttggaccacaagatatgcctcgtgagttggaacctatatcactattagcagcaagaaatgaaagagaaagcattcagattgctatacg…	Mevalonate kinase (MK) (probable)
-1.142	-0.674	0.017615	0.283313	RC_Nbv5tr6211633	CUST_88070_PI429860205	ttcttcttcatctggcccttctccccctcactacacactcacactgtctacactattccactcctctcctctcccttctttgtttctctacaatgctgaaatactgctctgttttataaatcgaacagagcagtattacactatcagtataatttaacctatttatcgagtttatttttgaggaattttaaaaatggcggaatcaacttttcaggcgactgcttctgatatagcagggcaaatagggatgatgtgggaagtgttaaaggcgccattgttagtgccattgttgagggcagctgtgtacatttgtttagtaatggagttgatgctttttattgagaggctttatatgggaatagtaattgttattgttaaacttttcatgaaaaaaccaga…	Glucomannan 4-beta-mannosyltransferase 2 (probable)
-1.139	-0.546	0.046144	0.542246	RC_Nbv3K585716612	CUST_20596_PI429860205	tgaaaatgaattatgggctgcttcttgtcttcgtgttagaactttctatgatttccaacatgatactctcaacacagaagatcatacaaagtacctgactgaacgcgagtttgaagcattgacggaacgtatcgctgggaaaagagtcggctttggaagagtttcttgcatcaatgctacccttccattttcaaaagtatcaaatgttgcatatgatttgagtacttcttgtaaattttctcaagataatgtggagctagttgtcgttgggacactggatattaaccagtgcatcagacttcctgatgaaatcacaggaatgaaaccaaaggaaattggagctgattttgctaggggatacgtgagtaatgtatgcgttgctaaagaaatgcaaagaaa…	N-alpha-acetyltransferase 30 (probable)
-1.138	-1.684	0.104517	0.035576	Nbv3K625773619	CUST_76326_PI429860205	cttacatgagaagcctcaaaagggtagcgccgtgcatattatgttgcatggtccggaaaagaatcgcaccccgagaactatgatatagtcgatctgctttcacgatgtgaacccgtgaacttactgtgtgtacaacaaaaacacttttttaagttggatgaagcttatgttagttgtgatgattttgcagagtgacgacgaggaagaaataggagaggacggacagaaaatcaagaagaagaaaaagaagggtttgaaggataagatcaaggagaaaatatctggagaacacaaggaagaagagaaggcagaggacacagctgttccagtggagaaatacgaggaagcagaggagaaaaagggattcctagacaagattaaggagaagttgccaggttg…	Phosphoprotein ECPP44 (probable)
-1.138	-0.809	0.000638	0.021115	RC_Nbv3K585679726	CUST_10703_PI429860205	gaaaaactttagcggggtgcttttatttttctcttccttgtgcttgagaggtgcaaaaccttgagagtacattactaacaggcatgtaagcttgcattttcagttgcactaggaagtttctttaagcttgcattttccgttgcgctaggaagtttcattcagcagttaaccaatggcaagctttctgtgatgatctcccaaggtagagtaagcaccttcttttcttttggttccttagtatagttctaccattctcccagtacacttctcattggttttttatcctcactatgtattatgagaacagtatgttagtatacagatgaattgtctcttggtttaaattcaactgaaaggatgcgctatttaatttgagtaaacaattctcattttggaaat…	Phospholipase A1-Igamma3, chloroplastic, Precursor (probable)
-1.135	-0.832	0.014644	0.136852	Nbv3K585720186	CUST_65128_PI429860205	gtggtctggggagggtaatatgtagacgagccttacccctaatcgaaagggcagagaagctgttttcaaaattctcaaatgcatgcattattattatgagcgttgaattttgtgactttctcatctgaaagtttaagctgttagctaatcatattttgtctcgatttcagattcttggacagagcagcaattttgacagaggaagacaatccaaaatctccgaatttatggagattaaacacggttcatcgcgtagaagagctaaaatcagtgatccgaatgggaccaatatgggcatcaggaattattctaatcacagcatatgctcaacaacacacattctcaatacaacaggcaaaaacaatggacagacacttaataaaatcgttcgaaatccca…	Probable nitrite transporter At1g68570 (similar to)
-1.133	-0.775	0.000795	0.030741	Nbv3K685814586	CUST_82701_PI429860205	cactgcccttaaagcattgcaggcaaaaacagtatatagttgggaatacatgtcaccagatggattggctctaaattccaagtggaacgaagctgagaaatatatctgtaatccattatcaggagaagttcctttggaatgtctatcagcaaaaacactaagtgggagatcatttcgccaattaaccagcaaaatcaccatgtctgcacctttgatttatccttctcaatttcagacacgacaattccaaacaaaacctcccataaaagtagtacctcatttgtctacacatgaaattgaagtacaaattccaagcaaagagaagaagagtactagcattactagagatgtggggatacagagcagtagtccagcttacatgagttcaaagagtccaag…	Probable phospholipid-transporting ATPase IIA
-1.132	-0.857	0.00194	0.033035	Nbv3K805656755	CUST_50580_PI429860205	attttctgatcggagattttgcttgtgaacagataagggagaaatcagacccctaattcatacatcggaggggaagaaatatggcatctgtccaaactgctttgacatcacttctgtgcaagaatgggaaccatcatccacaaataaattttccaagcagttccttcttgccaggattcgatttgacagggcaagttgccgttatgcggaaaagagagacatgtttcaattctttctcaagccctaaagcaacactaacctttgatcccccaagtactaataaagagaagacgaagccaaagcacacagttgatcctaatgctcctgatttcttgccacttccatcatttgaagaatgcttccctaaaagctccaaagaatacagtgacgttattcatg…	Phosphomethylpyrimidine synthase (HMP-P synthase) (similar to)
-1.132	-0.476	0.001822	0.291757	RC_Nbv3K605743095	CUST_27422_PI429860205	ctcgaatcatctccgatccgatttagcaaagcgaaagccaatagcttcgctatagcgactacgttccagcttggatttggaaatcgaatctctcagtcggcgggggaattcgggacccagagttctgttctcccccggttgcaagtccatttcaaattcaaaagccctaagcccatacttgactttcctgtccagaactagaacagctacctcggcctcacaccgaacaacactcgacttgatccttctttcttttctccttccactcttgccttgccgctgttgttggtgagtgaatagctattagtgcctttcttagtggatttactgctttaccgcttgacttgcctatcaactgttaaccctttgcgcgagtctccgtgctattgaatcagaagc…	Complement component C1q receptor (C1qR(p)), Precursor (probable)
-1.132	-0.5	0.113991	0.697531	RC_Nbv3K785651476	CUST_5841_PI429860205	taagtggtttaattaagaattagcaagcaaacagatatgggttctctaatggcaggttgggattctcctgtttctgatcctcaagctatgaaatataggaaaaataagtcattaacaaaggaagagattgaagcatattggagatccaagaaacaaatagaagaagagcatcagagatatattgctatgctatcccctcaaagccaaaaacaggaaaatattatatttgaggaggcagctaaaatggagcaggaaagatcaaactcaggggagtttattgatctggaaagtgaagatagtttggataaactaatcaagaaaaatggatggtggataagtagcaactgggcccatttgaatgagccaccaatgaggacaccagaaggtgcagcttacaaa…	Parvulin-like PPIase, Precursor (probable)
-1.131	-0.88	0.000236	0.006312	RC_Nbv3K745621584	CUST_2092_PI429860205	agatggctcaagatggttcgctggaacagtttcttgatgttgcagttgaagcagctaaaaaagctggagatgtaattcgccaaggattccaccagactaagaatgtggagcataaaggcgtggtggatttagtcacagagactgataaggcatgtgaagatctcatttttaatcatctcaagcaacatttcccaagtcataagttcattggtgaagaaacaactgctgcttgtggcagttttgagctgactgatgaaccaacttggatagttgatccactcgacggaacgactaattttgtgcatgggtttccgtttgtctgtgtatcaatcggtctcacaattggaaaggttccaacagttggtgttgtttacaacccaattattgatgagcttttca…	Inositol monophosphatase 3 (IMP 3) (similar to)
-1.13	-0.26	0.047828	0.842244	Nbv3K585730471	CUST_68064_PI429860205	aactgctattggcaagcaaacagtgcgtctttcttggggacgaaaccccgcaaataaacagtcaagaggcgattttggaaaccagtggactgggccatactatggggcacatttttatgatggttatgggtatgcattcccaccacagcatgacccagggatgtacgctgcagctgctgctgcctatggggcttatccgatgtacgggactcaccagcaacaagtaagctgaaagtctgcacctgagttcctctgcttgaatggtgaatgtgctcaatctctttgtttcaagcaaggaatgtggaatttaatgattccctccaaatgaggagtggaactgaattttgacttggatgtgttagtctcctagggattctattaaacattaatttagaagtt…	Ribosomal large subunit pseudouridine synthase D (probable)
-1.13	-0.947	0.033798	0.143749	Nbv3K605742115	CUST_70663_PI429860205	aaaaaacacaaaaaggtttgaacacatttcatggctggccttcaatacaacttttttccaacagatctcctctatcctctccaaaaatcaaatagagaaaccaacatttcccaacaaaacactctattaatcaaaacaagaaagaatagtgatgaatgtttagatgattcaaaatcactaaacaaatccattaacaacaacaacaagactacccttaaagccatttcttcttcttcttcttcttttgctttggctcctatcccaaagaacaagaaagatcaagattaagtcaattaatttgctcgattttgttggacactatcagatatatcagaaaacctaggtgcaatatatgtgtgtacgcgctagtcattaatagaggaaaaatgagcttctaca…	hypothetical protein
-1.13	-0.569	0.002157	0.190496	RC_Nbv3K585668622	CUST_8112_PI429860205	aaaagtagaacaggtgttagaagtgcgttcggttgattcaatatccatgaatctagaaaagaggattgagggttggaacaaatgtataacaagaattcttggaattccttggggattcttgattggtgctgagctaactatagcgcaaagccgaatctctttggttaataaaatccaacaggtttatcgctcccagggggtgcagattcataataggcatctcgaaattattgtacgtcaaataacatcaaaagtgttggtttcagaagatggaatgtct	DNA-directed RNA polymerase subunit beta'' (RNA polymerase subunit beta'') (similar to)
-1.13	-0.96	0.003413	0.026343	RC_Nbv3K705831936	CUST_42429_PI429860205	gcggtactttagcaaggttcttctctgctcttttctgccacttctatactagttccttataattagtggagagttcaactggatgcttaataatgtggcaggaagtccgcggcagtgttgaagttccagaatcagatgtagttcaagcatgccgaagagttagtgttt	Pollen-specific protein SF21 (similar to)
-1.129	-1.08	0.028532	0.073822	Nbv3K605755107	CUST_73157_PI429860205	cctctggagattatggtggatggtgaaaaagtaccattctatggagaaactttagaagatcttggtctgtacaaggctcaaacaagacttcccttcaatgctttcggaacaatggccatggctagagaggaattcgagaataattctgcctcaagccaggtgttttggctattgaaagaaagtgagctgactcctagcaatgccaatatattggatggtcgatatgctgtgtttggttatgtgacagaaaatgaggactttttggcagatatgaaggtgggagatgtgatagactcgatacaagttgtatctggcctcgataatcttgtgaatccaagctacaagatcgctggttaaatgtcgtttttgtgatgaataacaggcattaacacctgcatt…	Peptidyl-prolyl cis-trans isomerase, chloroplastic, Precursor (similar to)
-1.127	-0.317	0.029206	0.759837	RC_Nbv3K585680792	CUST_10971_PI429860205	gtgttttctgaattatatgaagccagtaagcaaacagcgaatccatgggtatttgaacccgaatatccaggaaaaagcagaatatttgatggaaggacggggaatccttttgaacaacccgttataataggaaagccttatatcttgaaattaattcatcaagttgatgataaaatccatgggcgctccagtggacattatgcgcttgttacacaacaaccccttagaggaag	DNA-directed RNA polymerase subunit beta (RNA polymerase subunit beta) (similar to)
-1.127	-0.931	0.020111	0.105083	RC_Nbv3K585701006	CUST_15744_PI429860205	aaattaatctctgctttgaacaattcaacggaaaatgtttgcaaggatatcctagtttccacttcattcttcttgatttcctttcgtccagcttgtggggacgctggttgccggaacagtaaaccttgcagtggcatggtggatg	Oligopeptide transporter 3 (AtOPT3) (similar to)
-1.127	-0.85	0.002529	0.039783	RC_Nbv3K785655185	CUST_194_PI429860210	tcgtgcagatcttaatagagctaatggagcagaaagacattgggatatcactggacttggtgaaaataaaggctatgttggtggtaagttatatggtccttgtatcttttctaagtcatagcttgtctctttggacttggttatcttgaaaattccataataaataaacgaacgcatgaagatgctttcggacaaaagagaaggtgaaatccaggtgaatgggaagaaggatttcgtgca	mRNA (guanine-N(7)-)-methyltransferase (probable)
-1.126	-1.91	0.215168	0.054886	Nbv3K585733515	CUST_68887_PI429860205	ccttcacacaattacatattattctatttttcattcggcgttcgatattcactttagatctaattaatccatattcgtattgcataaggtccaatatcgaagaaacgcttcttaccataattttttttcataaccagaattcaaacccatacctctcgttaaaagccaacaatcctatcggggaatcgttttttaacaaaaacttttataaccagagttgaaaaaccaagatctctcgttaaaagccaagaacaaattatctttttattacaagggttcgaaaccaaaatctctcgttaagagcgaagaatcctatccatccaatatcatgaacaactatactcccatagctgagcacaaacaagaaggacataaaaatggaaatatctacgaagactg…	FAD-dependent cmnm(5)s(2)U34 oxidoreductase (probable)
-1.126	-1.362	0.027662	0.021893	RC_Nbv3K765639875	CUST_4594_PI429860205	caaactcgaagaaagagttattggagaaaaaaagaagaacaaaatctctcttgaaaagaacccaattcagttccagcgtcttcaactctctcttccaacaattagttccgattttaaggagtttcttttcccccaaattcttgttaaagtttcctttcctttttttcccactttccccaatttttttgggaaaaattttcactcagatctgctcatatttgttgtacatacctcaattatcaaaaacaatctaatagcttataggttacctcacatttattcaggtttagattgattatttctttatttgtgagtctagaatctgaattgattgacacaaatttaggaattagggtttccgaattgttgtgaaatttcggtctttgttggtgaaattcc…	Probable guanosine-3',5'-bis(diphosphate) 3'-pyrophosphohydrolase ((ppGpp)ase)
-1.124	-0.741	0.000238	0.017631	Nbv3K625771118	CUST_75871_PI429860205	taaataatttcgttatattttttataatttggatctgactattgttgcttgttctgagctgcatacagtgtaatcttgttatttttctttaattttctttggctttcctaatggaaaagattttcttttttgggtatttgaagggagaaatcttaaatgaagctatatggacaatgaggattcatacagtccccaatttgcttgcgattgaggtgcaatagtggttgtttttcctaacaaaggagaatttttttgagtatttgaagggagaaactaaggggaaaggagaaaagtatggatcatagaagtcatcagcagcaacagatgacttctggcttaactcgatatagatccgcgccaagttcttatttttccagcctattgagtagtaataatcct…	Transcription factor bHLH122 (AtbHLH122) (probable)
-1.124	-0.8	0.017446	0.166431	RC_Nbv3K585668967	CUST_8196_PI429860205	tttctataacaagctaagttccattttgttttcttacctaccctccaaaacttactacataaagcgtcttccctttcttttgcctttgattaagagaactccatacaattatttttcttcttgggggtttaatttgttcagcttcttgtagacttcttcttctacttcaatcttgaactatttgtattttttaagaagcttagtataaaaatggcaaatgaaagtatagaaatggaaaaagagagactaacagcagagatggatttcaaagattcatcctcagttgttataaaaatccggcgaaaattgccggactttttacaatctgtaaagcttaaatatgttaagctagggtatggttattcatgcaaccctgcaactctttttctcctcgttacc…	3-ketoacyl-CoA synthase 1 (KCS-1) (similar to)
-1.123	-1.08	0.001686	0.007295	Nbv3K585712561	CUST_62889_PI429860205	tgaggaagatgatctgtaaggatgtttctagaaggttttcagctgaacaagtcctgagacacctatgggtaattaatggaggagagaccagatcaacggctgatttaacctgaagaagattagtagtattttatgaactactcctatcttatagtaaaaaagtttataagcttctgctgtatatacaccagaaaatgtcaccagccccaatgtttgaagattggaatggcctatgtgaaaaaggaagagaatgaggagaaagaaaaaaaacaccatagcaggggctactcaaggtgtatagccaggggttcccctttgttttacctttttttctctatgctgttgtgttgtgggagaagaatcttttgaggataatgaatctcctataaagtatatgag…	Phosphoenolpyruvate carboxylase kinase 1 (AtPPCK1) (similar to)
-1.121	-0.354	0.02776	0.709034	Nbv3K705821411	CUST_83806_PI429860205	aatcctggaataatttatgtttccatctcatccactagttgcccctggttcagtggtgccctaatgctatatggtgcacctattcttatcctcatagatcttactcattgttcaatttggcaaacccttcatgggttgggacactgttgctgagataatgacttctatacggaatgctgatgtggattgaaaaagggtggttcgaatagcatctactaatattaccgaaaatattgttcaaatacttttacgagaaggttttatcgaaaacgtgagaaaacatcgagaaaacaacaaatattttttggttttaaccctgcgacatagaaggaataggaaaagaccctatagaaatattttaaatttaaaacgaatcagtcgacctggtctacgaatcta…	30S ribosomal protein S8, chloroplastic (similar to)
-1.121	-0.632	0.047683	0.44032	Nbv5tr6221580	CUST_93412_PI429860205	ttttatattcttgagaagaattatcccggttctgttgttaaattgaagaagttagcagattattgtttcttgtatgcatttgttgctctttgtacatcaataaatggttggcaacattgtagaccggtagtagtgattgatgggacattcttaaagtcagcatacatggggattatactgacaacaagcaccatggatgcagcaggtactattttgcccttggcatatgctgtggttgctgaaaacgacgtgtcttggaagtggttctttgaagaattcaaggaggcatatggtgaaagaccttcaatgtgtgttgtctcagataggcatgagagtatatcgaaggcaacatcagttgtctatcctggaattgcacactacttttgcatgtggcatata…	Protein FAR1-RELATED SEQUENCE 3 (probable)
-1.121	-1.562	0.059317	0.023441	RC_Nbv3K585712197	CUST_19180_PI429860205	ccaacatttcatcttaaactattaatattgaaaaagttgttagttctttgattcaaaaacaatggccgatttaatagacaaagcgaagaatttcgtggcggagaaggtagtgaacatggagaaaccagaggctagcatcacagacgtggatatgaagaaagtgagcatggatagcatttcatatcatgctaaggtggcagtgaagaacccttactccgtttcaatacctataatgcaaatctcttacactcttaaatgctccggcagggttatattatcaggaacaattccagatccagggagtataaaggcagatgacacaaccatgttagatgtgccagtgaaagttcctcacagtgtgcttgttagcttggctaaggatattggcgcagattggga…	Desiccation protectant protein Lea14 homolog (similar to)
-1.121	-0.658	0.060662	0.4514	RC_Nbv3K745619021	CUST_1796_PI429860205	ttattattattaattaaacctattgataatgcacaaaaattcgctttgtcaatttataacttaaccaattaaattgcaggtggataagtagcaactgggcccatttgaatgagccaccaatgaggacaccagaaggtgcagcttacaaata	hypothetical protein
-1.119	-1.421	0.006994	0.004321	Nbv3K725615416	CUST_45409_PI429860205	taaaataaggctataaatagtggcatagatcatagctaggaaagaatacaagagaatatgatcaagctctctgcatgggagttcttgaaaaacagcaaattggaaaccaagaaaatgatagtaatgctccttttggccttctacttttcatgtggtttttatctggccaagattttgccttctgatagcaaagaagtagtagcagaacaacttaataatcataatgtagatgaaaagatagaaacagatgttaacagcaaatatggccatgctgaagctcattatggtggtaaaggaggaaatgcaggggaagaatctcgatctccttcgaatcagggatcgtcgaatgtcataccaatttacgctgcaaacgcgcaccacaatcaccatcgcggtgct…	Alpha-mannosidase E, Precursor (probable)
-1.117	-0.787	0.005322	0.087001	RC_Nbv3K585713947	CUST_19736_PI429860205	cacctaattataattattgaaaaataaaaagaataagattctcccacgtctatatgcaaacatatagatagaggtatatccagctataccacttgtccaagtacatctccaaaaagagacacaaaaccaatggaagaatctgcatcagaaatcaagactcctcttttatcaaatcttgatcatggcattgcatcaagctcaaaatccaaagtcaacgactctcttgaactcaaaaaacaagaagaagatgaagaagaaaactcaccaattaaacaagtagcactcacagtgccaattacagatgatccttcactcccagttcttacttttcggatgtggtttttaggcacagtttcttgtgttttactatcatttttaaaccaattcttttggtacaga…	Oligopeptide transporter 7 (AtOPT7) (similar to)
-1.115	-0.982	0.001652	0.011932	RC_Nbv3K585715465	CUST_20224_PI429860205	gttgcattaaaaggctagctcataaatactgatcccaacaaaagattaggaatagatttgtatgttgtagccatggctgccacttctcttactttatttctagcttttctttgtttctctcaagttatctacttgaatgccgtcccaattacaagaagcgaatgtctggtatacaaatctcaagaacacaaggttttaaagaatatgaaggagagtatggaaatagctgatcgtgccatcataagaagaatggacgccgagctcaatgattatcctggtgccggtgcgaataatcaccacactccaggccacccttaggaaaaggatgacatgcactaatcgagaaatgattctcagagaaaggttgtgttggctgctagctagtaatagatatatatg…	Chromodomain-helicase-DNA-binding protein 1 (CHD-1) (probable)
-1.114	-1.384	0.008018	0.005639	Nbv3K585673594	CUST_53473_PI429860205	taatttcttcattttcacattctcaaaaagaaaacttttgaattgttttccatggcttcttcaaaatctaatacactaaaacgtatttgtacttgttctcctacaaaacatccaggttctttcagatgcagttttcacagaaatgttggaaaattatcaaaaagaagttcatatacaacaagttataattgggaattggcaaagaatttggctaaagctaactctttgaaacctctactccttcaaattataaagccttctagccatgattttcagagaagaaggaatttccagccaaaaccttctaggtttttttggatgaataagaattcaaatggggttgcagtttcttgattacaacaagtattgagagctcgagctttttttctttttttattt…	Voltage-dependent calcium channel gamma-1 subunit (probable)
-1.114	-0.156	0.013411	0.891674	RC_Nbv3K585685262	CUST_12066_PI429860205	catctcatggaaaacccttttcgctccgcttagccttatccccctctaggggtattttagtgataggttctataggaactggacgatcctatttggtcaaatacctagcgacaaactcctatgttcctttcattacggtatttctgaacaagttcctggataacaagcctaaaggttttcttcttgatgagatcgatattgatgatagtgacgatattgatgatagtgacaatcttgatgctagtgacgatatcgatcgtgaccttga	Protein ycf2 (similar to)
-1.113	-0.914	0.000557	0.008233	RC_Nbv3K585704807	CUST_16799_PI429860205	tcatctttctcatttactgaaattaacaaatcctagttagaactgtagtagcaagtcatgaagcaaagtatatgttttgttgtatttcttctccttcttgtttccctttcaccagcatcttcccgtttcttatcagtcagtgaagttaaagagtatggaaatgtcaccaaacttgcatattctcttgatgaccagatggaaaccttcgattccctgaataagctgatgggaatcgagggatgtgaagatgaagatgaagaatgctctaagagaaggataatggcagaagctcacctggattacatctacactcagtaccatgatcacccttgacatcaatattaatcctcttgggagttagctggtattgaccatcaatgcctagcttttaaacatgca…	arath ame: full= phytosulfokines 6 short= 3
-1.113	-0.519	0.002504	0.251319	RC_Nbv3K765636649	CUST_4112_PI429860205	aaaattgggtttttattgcggtgaggaagatatggaattctccagcttcactagtgggactgagagtgctgtgaaaacctggcaggcttcatctggtgtgccagaagatggaattatgacttcagaacttcttgaaagattatatatggtgcaaaagattgacggattgagggaaaatcccaaacaaccagatggaactgaagcaaagactagtgcaaatggtgccccagttgcatctatcatggaaatagagggagttcagcagacaattgtgaaagaagacagtgtgtctaaaaccgaggtgtcacctcaccgagtctttctccttggagagaaccgatgggaagaaccttccagacttactacaagtaggaaaccggcggagactactggtggcag…	hypothetical protein
-1.111	-0.391	0.023676	0.645562	Nbv3K585714773	CUST_63552_PI429860205	taatcataggaatgtcactcgacaaaggaatacgccagtgaagtcaagaaaactagtaatccccctactaactcaattactaaagtctgactgccctatctttccaatcaataggaattttccaaacatttactgtggaacataatttcaaataaatccagcagattcaacagataagagatagatacatcctccctttccttttctatttgtatttttttatcagtgcttccattgaattccgtgttctataacgacaaaacctcttattttattgatcctcgaaatagaaaattcgggcatttccttcaattgggtggttttccgtttttcattggaactctactaaaactaaaaaagaaatcaagtttgcttatctcacttaacttgattgaatcc…	Taste receptor type 2 member 40 (T2R40) (probable)
-1.111	-0.572	0.000672	0.105013	RC_Nbv3K585707830	CUST_17730_PI429860205	ttccctccttatccactttatctctcaacaacaaacaacaacaatggcgtcttctttatcatcaatattcccatctctcaccttcacattctcctcttctaaaccttcaattctctcacttacacacgcctttagtttcagagctttcacttctaaggtctctggcccaattgtgaaggcccagactctagaattttcgggatctttcttcgaaggtgggttcggtggaggagatgacgagccaccggcaactactccttggtctgggatttcagccgttgaagataaagaggagccgcagtgtcctcctgggttgcgcccttatgaaactatggcggttttgagacccgacatgtctgaagatgagagacttgctcttacccagaaatacgaagagtt…	30S ribosomal protein S6 alpha, chloroplastic, Precursor (similar to)
-1.109	-0.568	0.006051	0.268004	Nbv3K585689329	CUST_57029_PI429860205	aaagcacaaggtatttttaattatttcaggtgattggtaaagatctgcaaatagtaaagccaataatcttacccgttatatatgatggcccgagagagttacaaaatgcagtttttcattgcaatcccaacaacataaaacttgcaaccttcaaatctgtagagatgatcgattacgtattcacttcaactctagtttctcttgtcttcgtaatcatgttgaagtatttattttcatcaaaaacaaaattgccacttcctccaggcccatttccatttccattaatcgggaaccttttccaagttggtagaaaacgtcctcatgccactcttgcaaagctagcgcaatcacatggtcgtgatctcatgtcaacatggttcggcacacgactcgtggttg…	Probable (S)-N-methylcoclaurine 3'-hydroxylase isozyme 2
-1.109	-1.049	0.08759	0.189568	RC_Nbv3K625762029	CUST_31109_PI429860205	cagtggcagcgactgtagcgacagcagtgatgatgaacgtcgttgctaaataactacaggtaactgttcataataagtgaaactagtaatctgaaaaatttaaagatataatctgtaagctaaaattgaactgatagtgtaaaatttcttttacgcaggtttgggaagtagcagcctggcttatgagaaggaagag	hypothetical protein
-1.107	-0.575	0.002225	0.175258	Nbv3K665805514	CUST_81467_PI429860205	atctcctggccaaaatttccctccatacacaagaaagaagaaaatgagcatcccaatctacacaacaatttctcccaaaaaccaaatacttttgaaaccaaatcagaattcccttcctgttcttccaagttgcatatcaattgctagaagaagaagaagtaccacgagagccctgctttcacataccaaagaagcagtcttgaaacaatttcatgagaaaagagcccttaagattattgcaggattgcagaatctagacaaagagaatgtggcttctgttgttactgctgcagataaggggggggcaacccatgtagacatagcttgtgaccctgagctggtcaagcttgccataagcttgactaaccttccggtttgtgtttcttctgtggatcccgc…	hypothetical protein
-1.106	-0.64	0.061829	0.464228	Nbv3K585686014	CUST_56250_PI429860205	ctttgtttcaaatctattatgcataattcactgtggaaactaaatccttttcatagggatcctactaataaaaacagataacgaagataacgaaataactggaaaggttgttagaatcttcctcttctagatggatcatctacaaagctaatagt	hypothetical protein
-1.105	-0.219	0.144976	0.911399	Nbv3K585732830	CUST_68691_PI429860205	agagaataatttgatatttccaatggataactggtcttcttctttcactgttgatgatgaattcaagatgcttgttctccgaatgaaccccccaagggttactgttgataatacttctgacaagaaaacaactttgatcaaggtagatagtgcaaataaaagaggaagcttgttagaagtggttcaagttcttactgatttgaaccttataatcaggagagcttatatatcttctgatggggaatggtttatggatgtatttcatgtcactgatcaacatggaaataagctctctgaagataatgttgccgaacgcattcagcagtcacttggaacgaggggccgtagcttccgttcgatggaaagatctgtaggtgttcaatctgctgcagaacacac…	[Protein-PII] uridylyltransferase (PII uridylyl-transferase) (probable)
-1.105	-0.768	0.005004	0.088552	RC_Nbv3K585670249	CUST_8521_PI429860205	tgtttgtgaaggcaaaaagatagtgaaagcttagtggatatatgtgcagttgtatattactcccaaatacacagttctacttttgattcttcacctctggtagatttttgagaggggccagaaagagaaaataatggcaaatttgattcatgtgtgtcgtcgtgcatatgaatgtgtaatacaaaaatacagagaaaaccttcacggttttagcgattaacagaaaggtacaagtaaaaattatacaatgaaaatgatc	Colicin-N immunity protein (probable)
-1.104	-0.265	0.014234	0.771664	Nbv3K605754364	CUST_72998_PI429860205	ttcttaccactctcacactaccagtaataccagtccaagaattattatttaattctttagctgacaatttagatagtaaaactcaattccttatattcatggctcttcaggctgctgcactacttccttctgctttctctattcccaaggagggcaaagctggtgcaattttgaaggattctaatctctttggaatttccctctcagaccatattaaatctgattttcgctcctcttcatttaaagtgaagagccaaagaaggttgtcccatggatctattagagccgagacaatggttgcaactccaggtgttaccaacgccacagtatcaggaaagaaaactttaagaaaagggtgtgtagtagttactggagcctcttcaggattaggcctagcca…	Protochlorophyllide reductase, chloroplastic (PCR), Precursor (similar to)
-1.104	-0.805	0.000596	0.017715	Nbv3K705828955	CUST_84919_PI429860205	gaagaaaagcatctatctagaggaagctggctgtttaatccacatggtcataggaagtctatctagtgatgaaacccactatttggattttggtgacagagtgcagtaagcatttggtagcattactagtaaagtggaaaatatcagctttctttaaaacatccaagatatgtcttctgtgtgattaagagaggcggaatgtgaacttcaaagaaatgaaagtcattcaacggaaacatagcagcttgatgtggaaataattttcctcatattcttttaaatggaatttgaacttggtatactcttagtcaagtttaaccttttcgttctaggtttactaaaattcttctgactatatgcaggttagaacttaaaggtaataaatatctccttggagag…	Fatty acid desaturase 6 (probable)
-1.104	-1.183	0.016315	0.02543	Nbv3K765641307	CUST_48924_PI429860205	tgtccacactcatggcgaaaatgatgagcggatctactcctattaatcctggtagcactggtacatcctcactgccgttaactacgccgccggcttctcttcccgtccgtacaatccccggcggctacggttggccgttgttaggaccgatatcagatagattggactataactggtttcagggacctaacactttttttaccaagagaattgaaaagcacaagagcaccgtttttagaacaaatgtgcctccttgttttcccttttttctgggtgttaatccaaatgtggtggcggttcttgacgtcaagtcgttttcacatctgtttgatatggagattgtagagaaagctaatgttcttgttggggatttcatgcctagtgttaagtatactggag…	Allene oxide synthase, chloroplastic, Precursor (probable)
-1.104	-1.307	0.093586	0.088043	Nbv3K785645146	CUST_49283_PI429860205	aaaaaaactacttctcttgctctctttattcttgtcaaccttctatttttctcccttgtgagtgcatgtggcacttgccctagtcctaaaccaaagccaaagccgaaaccaaaaccaggtcctagcccatccaaaggcaagtgcccaattgatactctaaaattaggtgtttgtgctaatgttttaggcaatttgcttggacttttgattggtaatcctccaaaaaaaccttgttgcactctcattcaaggtgttgcggaccttgaggctgctgtttgcctatgcactgctattaaagccaacattcttgggattaaccttaatgtccctctttctctaagccttcttcttaatgtttgtggaaaaaa	14 kDa proline-rich protein DC2.15, Precursor (probable)
-1.104	-0.589	0.001733	0.144238	RC_Nbv3K725613379	CUST_1184_PI429860205	atttaaaaaagtacttggcacctagctttttagtgggctaacaattgaaaaagaatgactttattgccaaaaggactttagaccaaagtatgcaataaatcttctctccccacccatttcaaaatatgttttcagtgagtagttcaaccagtatttgtcatggttctagcctccttgattgatccattttcaacatgaagaggtacactaactgaagtttccatttcatgcatatcatatatataggtaagtgacttttgaggattcaatcaatttccacatagccagacacatgagtgccttatatttaggactaaaagacagtataatcttggttttgttctttctttcatagtaaccaatgaatttcctattctggcattctcattctttgtactt…	Probable inactive receptor kinase At5g58300, Precursor (similar to)
-1.103	-0.923	0.004871	0.036602	Nbv3K585727408	CUST_67237_PI429860205	ctatttgattacaccaaaccaataaatacatcatatatatttacataaaagtatcacatgatttactcatctaattccagatattacaatatctcttgaggtgaaaatatcacatgaaacggtgtatatctttttttctttattcacattaatcatttttagtaaaatatttaattaatataaaatacttataaattagttcttgtcccaggaatctcagtctgattatgaaaccagaaacttacctgcttccataaaaggccaaaaacataaaacgatcatcttccacctccacttcctttcccttatatatataagaaagaacaacagcaacagaaaagaaccacaacggaaattgtaagtaaaaacaccaacataaacatggctcatgaatctgag…	Vacuolar iron transporter 1 (AtVIT1) (similar to)
-1.102	-0.779	0.000831	0.026615	Nbv3K685817608	CUST_83259_PI429860205	tgtcatggagtattttagaatatggtaggcaaatgggtgctagtggtgaacttggtcatgctatggatgctgttaaatggggtactgattatctcctcaaagctcaccctgaaccttatgttctctatggagaggtaggagatggtaatacagaccattactgttggcaaagaccagaagatatgactacatcaagagctgcttacaggattgacccgaaccatccgggttcggaccttgccggagaaactgccgccgccatggccgccgcttccatcgtcttccgccgctacaatcctggctatgctaatgagctacttaaccatgcccatcagctcttcgaatttgctgataaatataggggcaaatatgatagcagtattacagtggcccaaaaat…	Endoglucanase 6, Precursor (similar to)
-1.101	-0.251	0.01985	0.803424	RC_Nbv3K585728912	CUST_24415_PI429860205	gaatctgaagctaataaaacttcttcttcttcagaaagatttgtcggtgccctgttctatcacatctacctcaaataaccaatttcattttccaacaaaatactccaaattctgcttctcttatttattccttttacctacattgcctatttctaatattataattcttcattttgtgaagatcacattttcttttatcccgcattgctacatgcggggattattaatcaggtaaatttgtgagtcaataaggaaatgggagagaaatcaagaaaagggggttggtgtggttggattattgttttaatagtggtagcagcggctgctggagccattgttgtacttgttaaaaagaagcataatggttcaagcccagatgctgctcctgttcctggacct…	Endoglucanase 10, Precursor (similar to)
-1.101	-0.694	0.004563	0.126898	RC_Nbv3K645792189	CUST_36495_PI429860205	gagagtaataagatgctgaaaaaagaaaggcttactctagcagaccttttttcagctgattctaatcatcaccaaatccttaagccaaatccaagcaaaaaggaagaagaatttaacatcaagaacccttgttcacaagtgaagaatggaacttcattcgccaaaaagcaaattccgcgcgttaaggaggattcacgtccgatccaaaaattacagcaattgatgacgagggtgatgaaaaggaaggttcatccagatattgaaagcaaaatag	Autophagy-related protein 11 (probable)
-1.101	-1.858	0.069326	0.009407	RC_Nbv5tr6212872	CUST_88636_PI429860205	tgacaaaatccttgtacctttcatgagaagggcaacaagaaacgaaagaggcattagcattctccaaaggatcggtattggaatgatcttctctgtttctactatgatcgttgcggctctagtcgaaagaaaaagattgaatattgttcacaaaaatccactcgagggttcagcttcaatgagtgtattctggttagccccacaattccttacaatcggaataggagatggatttaccatagtgggattacaagaatacttctctgatcatgtacctgattctatgagaagtttaggcattgcacttcaccttagtgtgattggttctgcaaacttcattagcagcctcttgataaccatagttgatcatatcacagagagaagtggaaacagttggtt…	Probable peptide/nitrate transporter At3g53960 (probable)
-1.1	-0.621	0.086257	0.524819	RC_Nbv3K745630374	CUST_3381_PI429860205	cgtaccatcactaaactttatccactgtaacaataaaataacaaaactaattttttcacatgaagtaactgaactttatctactataatagtaacatcgctaactttcacatggataatatgcagggagattggcaatgttggcatttttgggattcatagtgcagcacaat	Chlorophyll a-b binding protein 4, chloroplastic, Precursor (similar to)
-1.099	-0.085	0.056514	0.964029	RC_Nbv3K585713298	CUST_19533_PI429860205	tcttcatcctctgtcccaacttacaattttttgaagatatattctaccaatttctgaaagataataacttcatgatagtatgaaatgggaatgggtggaaacttctgggaattgctgaaaccgtactgtcgagcagaagggtttgatttcttgagaaacaaacgggtagcagtggacttgtcatattggattgttcaacaagaaactgcagtactcaaagcccacattcgtaatccccatatcagactcacttttttccgtaccatcaatctcttttctaagtttggggcatttcctgttttcgtcgcggatggtactgcatcaccgcttaagtctcaggcaaggattgcacgtttttttcgggcatctggaattgatctatcgacttttcctttggct…	Flap endonuclease GEN-like 1 (similar to)
-1.097	-0.554	0.002361	0.195181	Nbv3K805661799	CUST_51213_PI429860205	gattgcctaagaaatttaaggaaggtgtgtctaaggatgaggctgaagatgctaagaaacagcttgaagaagctggtgctaaagtttctattgcttaaaatatgaatttgtggtaaatgtcttattcttaatttgtttttgattatctttgggaaaattggtgtacttttttgtgtttttgtaagagaattcaattgttagatatagtttgttcccaat	50S ribosomal protein L12, chloroplastic, Precursor (similar to)
-1.094	-1.05	0.007131	0.022955	RC_Nbv3K585703402	CUST_16364_PI429860205	caaatagatagtttcttcccacgaaagtaaaaatctccctcatttttccccctactacttttcatcatcatgtctcagaccgttgttctcaaggttggcatgtcatgccaaggctgtgtaggagctgtgaacagagttttggggaaaatggaaggtgttgaatcttatgacattgatattaaggagcaaaaagtgactgtaaaaggaaatgtggagccagaagctgttttccagactgtttcaaagactggaaagaagacttctttctgggaagcagaaacaccagcaccagcaccagcaccaactgaacccgaaacaaagcccgttgaagtaaagcccacagaagaaaagcctgcagatacaccagctgaacccgaagctaagcccgcagacgaaaag…	Superoxide dismutase 1 copper chaperone (probable)
-1.094	-0.644	0.000294	0.03764	RC_Nbv3K585703980	CUST_16541_PI429860205	tcaacaaagggcaactagttcatgggcactgaacggaaagacttactacagatactcggcaatagttactaacaagtccgcaaagacagttaagaacttgaagctcgcaatatccaagctctacggccccctctggggtcttacaaagtacggtgactcattcatcttcccagcctggcaaaattctttaccagctggtaaaagcctcgagttcgtgtacattcacaccgcttctcctgcaattgtgtcagtttcaagctacactctagtctaaaagaccgaacgaaaagacaagaagttaagaaggtggaaatgcaaacacatttttctcaggttttaatgtaagatttgtgcagctatagtgctatactacacggcgcattcaagggggtcttttta…	Endoglucanase 19, Precursor (similar to)
-1.093	-0.537	0.002361	0.211428	RC_Nbv3K605756612	CUST_30228_PI429860205	agaaggggtcaggccacagatgcacatagtctagctgaaagggtgagaagagagaaaattggtgaaagaatgaagttcttacaagatcttgtacctggctgcaataaagtgactggaaaagctgtgatgcttgatgagatcattaactatgtgcaatcccttcagtgtcaagttgagttcctctcaatgaagttatctaatatgaatccgagaatggacttcaacacggaatctcttctctccaagaatatgtttcaatccgccgaatcattgcatcataacatgcatccatcagaaacctcagcagcatttccatgtgaattccaatctcagcaatgttcaaacggctatatggctagaaatataaacattatgcaattgcctcatatggaagagttt…	Transcription factor bHLH62 (AtbHLH62) (similar to)
-1.092	-1.053	0.0644	0.1413	Nbv3K745626520	CUST_46946_PI429860205	aaaaaaagaatgacaacaccaagggcaatagcaatccttgttctcagaatcttttcaatggtgttgtgcgctgcttctgtgccgctcatggttaacaacagtttcacccttagtggtggcgaaaaaaccaaatacagtgacattaggggctataggtatgtcgtatcagccggtatgggtggatttttgtactcattcattcagctgcccttcgcaatgtattatgccttcacaggtgaaaaggttattaagggcaggttcctgggcatgttggatttctacgcagataagattataacattcttcttggcaagtggacttggtgtgggatttggtgtcagttctgaactcaaacgttacataaatggatttgtggatactattgaaacatcagggatt…	CASP-like protein At2g39518 (probable)
-1.091	0.05	0.191868	0.985478	Nbv3K585674434	CUST_53680_PI429860205	cattattgagactgctcgcacacttctcattgaatctcatgttccgctgcatttttgaggcgatgcaattctcacatcttgttatttggttaatcggatgccttcatctcccatttagaatcggattcagtatgaggtattgtttccccagtcacccttatactctgttccccctcgtgtttttgg	Endonuclease (probable)
-1.09	-0.489	0.048138	0.587512	Nbv3K685815045	CUST_82796_PI429860205	gggtgtatatataggtgtcttttggtgaaccattttgcttcattggtttactaattaattggccatggctgatgaattcaagcatttggttttggtgaagttcaaggaagatgtggtggtggacgacattctaaaaggattggaaaagcttgttcaagaaatggatattgtcaagtcttttgtttggggaaaagatgctgaaagccatgaaatgctaagacaaggttttactcatgctttcttgatgacattcaataacaaagatgactatactaaattcgttagtcacccaaatcatgtggaattttctgctactttctccactgtaattgacaaggctgtgctactggattttcctgctatttctgtcaaagcacctgctccagcttgaccacatga…	Uncharacterized protein At5g22580 (similar to)
-1.09	-0.864	0.065581	0.257999	RC_Nbv3K585717134	CUST_20770_PI429860205	ctctctttattctcctctctttgctctctgttgctcattctggatccattggaatcaactatggccgaatcgcaaataatctaccttcaccagcccaagtcgttcagctcctcaaaacccaaggcgttaacagagtcaagctttatgatactgattccaatgttctcacagccctttctggctcgaatatttcagttactgttgctctccccaacgagcaactctctgacgctgcccaaaaacaatctttcactgattcatgggtccaatccaatattctaacttattacccaaaaacccaaatagaatccattgctgtaggaaacgaagtcttcgtagacccgaaaaatacgactaaatttctcgtacctgccatgaaaaacatgtactcatctctcg…	Glucan endo-1,3-beta-glucosidase 12 ((1-3)-beta-glucanase 12), Precursor (probable)
-1.09	-0.38	0.084664	0.763433	RC_Nbv3K625759962	CUST_30808_PI429860205	tctatcagataggaagggctgtagcacaaaatgtacttctaagtaattgccccatagatcctatatctatctatatgaagaagaaatcatgtaacgaaggggattcttatttgtacaaatggtacttcgagcttggaacgagcatgaagagattaacgat	Protein ycf2 A (similar to)
-1.088	-0.808	0.009113	0.094963	RC_Nbv3K765640157	CUST_4631_PI429860205	ttggtgaaggagttgctgctgttgcggtactttagcaaggaagtccgcggcagtgttgaagttccagaatcagatgtagttcaagcatgccgaagattgctaggtgagcgacagagtccaaatgtattgcggttccttgaagctatcaatgagagaccagacataaccaaaggcttgaggaaactgcaatgtcgttctttaatatttgttggagaaaattctcctttccattctgaggctctccatatgacatcgaagctagatagaagattcagcgccttagttgaggttcaagcatgtggttcaatggtgactgaagagcagccggatgcaatgttgattccagtggaatactttctcatgggctttggcttttatcggccgtctaagtgtagtgtc…	Pollen-specific protein SF21 (similar to)
-1.087	-1.024	0.005103	0.020384	Nbv3K705825902	CUST_84384_PI429860205	gtagtaaagttttcttgaactgagtatcagaagcagaattgttctctgaagaataatacagaagaatcatgatttgcatctaaagggtaaaactagactgaaaccaagtacagcagatcactttcagaaggccagaagatgtaccatcaccaccgccaggataagagcatgcacccttcaacaagaatgtctatctctgaaagacatctgttcctgcaaggtggaaatggcaacggggactcagggcttgtcctgtcaacagatgccaagccaagattgaaatggacaccagacctccatgagaggtttatagaagccgttaatcaacttggtggagcagacaaagccacgccaaaatcagttctaaagcttatggggatccaaggattaaccttgtac…	Myb family transcription factor APL (AtAPL) (similar to)
-1.087	-0.458	0.007956	0.428942	RC_Nbv3K585722403	CUST_22458_PI429860205	agaacatatcaagccatcttctccaactccacttaaacatagaaaccacaaaatctcttttatagatgaaataattcctcattcatctattccactcattcttttctacaacaagaatgaaaccatcacacaatcagaaatatgtagccatttaaaaatttcactttcacaaattttaactcaattttaccctttggctggtagaatgagttctcaatattcaattgattgcaatgatcaaggtgtttattatgcagaagttaaagtggatatttcactttttgacatcatcaaatttccaaaatccaatgaattgatccaactcacaccttataattcagatggaacaacatcaaattttcaagaacttttagccattcaagttaacttatttacatg…	Salutaridinol 7-O-acetyltransferase (salAT) (probable)
-1.087	-1.015	0.047652	0.125411	RC_Nbv3K585735751	CUST_25889_PI429860205	gtcttatttttcaagttaataatctactttttatggatgattacatgtagttactattatttaagtaacctgatagcataaaagttcgtttacactgccactgtatagaagttacagtattcattaatagaaggggtgctttggtgtaactggtaaagttgttgacatgtgaccatgaggttacgagcagtga	Pre-neck appendage protein (probable)
-1.085	-1.942	0.144614	0.020638	RC_Nbv3K585721709	CUST_22251_PI429860205	gatactacaagactaattttcttctcatatattgaatatcttgtgtattgtgtcaagaaactgattttttttggataatatgatggaacttcaattggggcttactttatttagcaattcagcaaaaaggtgtaattttgatgacataaaatttgaatctttgagtgaagatatcaagttgaacaacatcaagaaatgtagctcaagtctctttgatgttgtagatgaaaatgttcaagttcttcaaactttgcctttgcttgtttgggacaaagctaatgaacacaatgaaagaaaatatggggatgaagaagtggtggtggggtggccaccagttagttctttgaggaagaagctctgccaccagaaccgccgtgccggcggtgcaatgaattatgt…	Auxin-responsive protein IAA29 (probable)
-1.084	-0.617	0.000805	0.076411	Nbv3K585678613	CUST_54607_PI429860205	ataaaagaaaaaggatttaaaaaagaaggttgaactaaaaagtatcatatagataaatctgatgttagtttaattcctgaaaaccctatcctctctccgattgttttcttatcacaaaaaaaatggattcacttcttcttacatcttcccctgatattggaaatttgctcagctcttcctctcctttctctaaatgttatccctccatttcttcagcaaatggacactcttctttcttcccatattttctccacaagaacccttcctcgcataaacttaggacctctgttgtttcttcagcatcaaacaactttaagaaaaagaacaaatctgattcccatagttttgttccaaaacccgatgaagccactggtccttttcctgaagctgtgctcctta…	30S ribosomal protein S6 (probable)
-1.083	-1.319	0.002949	0.002584	Nbv3K685813909	CUST_82574_PI429860205	ggagttgtacgacagttaccagaagctgttaaatgctctacaaaacatgtttacttgcctaactatctgtaattttcaaagcgaaagcaagcttatggatattacaaatggtgtggaatatgtaccaacctatgaagataaagatggagattggatgcttgttggagatgttccttggaaaatgtttgttgatacttgtaagagaatcaggttgatgaagagttcggaagccattggattagctccgaggacacccgtgaaaccctcgagtacaagctaaacaaagaaacttttctcatccttagcccaaagataactgcatgtacagatattcgaggaaaataggacaagtaattattaatggatgttaggcaattacttaaatatttctttttaact…	Auxin-responsive protein IAA16 (similar to)
-1.083	-0.883	0.275309	0.53353	RC_Nbv3K585691742	CUST_13539_PI429860205	tggaggtaataatatcacttcaaacaagtttacgaggattataagactcctatgtaatttaaggaggattttatgtatttcccttccattaagtttctctcctaatcaattacttgaatccattgttcaacactcataaggtaattaatgtggctatgttataggaatgtctctgcttgtaagcaatgtggaacatgccaaggcttgtactcgggaatgcgatacaagaattgcttatggagtttgtccgcgtttagaagaaaagacgaacaatcgaatatgcaccaattgttgtgcag	Proteinase inhibitor type-2 TR8, Precursor (similar to)
-1.083	-0.632	0.041083	0.396881	RC_Nbv3K745625636	CUST_2770_PI429860205	taataaaggttggtggattggtttcctaattagtttggttggtactttccttggtttccttatctttctctttggaaagcctttctaccgacttcatgttcctggtgaaagccctctcacaagaatattacaggttatcaaggtggcaattagaaaccgaaagttacaattaccagaaaatccagaagagttgtacgagatcaatgtgaaagaatctgactcattagagccaaaaattgcacatactgatcaattcaggtacttagataaagctgcaattcttccagaaactattgagccaacgcaatggacagtttgcacagtgaccaaagtagaagaagtgaaaatattaacaagaatgttgcctataattggtagcacaattttaatgaacacatg…	Probable peptide/nitrate transporter At1g27040
-1.082	-0.783	0.006665	0.088086	Nbv3K585699030	CUST_59209_PI429860205	gttcccggtacgtttccccctcctcgactcgagttgtccgctcgggtacactatttagaacacatacccagattttaaacctagattaacctgacttcatgctggatccctagtaggaacgcttatttgcatcatattgcatttgacttaggggactcaacacaggggttgagtccgtctaggactagcaacctgaaatgaaaa	hypothetical protein
-1.081	-0.296	0.032968	0.776797	RC_Nbv3K645783896	CUST_34870_PI429860205	gccaacatgccaaaagaaattgctgattacttaaacaagatagctgctagaattccaagtataaagcctggaaaagccacaattgaatatctgtcaaagatccaagcttcaacacggttctggggtggtctgctattaagtgttttggccaccacatccaccattctggaccataatttgcgtcgtatcaatgaaggatatgcaataggattgacatcagtgctaataattgtgggttcaatcattgagctgagaagatcttatcaagcatataatgtaatgccaagtctaagtatggctttgaagcggtatggtgtatgagattggagggtgactctattcaagtaatatgggattcaattcttgcttgcgtcattggtgctgagaatattttgagtc…	Preprotein translocase subunit secY (probable)
-1.08	-0.819	0.004218	0.054364	Nbv3K725612356	CUST_44949_PI429860205	cccctcacgcccagatctctggagcgtggacaacataaatgggggcccaacatcggtaacaataattgggacgggcctggctctgataccatgaaaagaatgaaccttgggcctaactcaaccccaaaagcaagcttatgaggtgaggattgcccaagccatacaaggagaccaaggacctcaaatccctctgatgtgggacaaactcaacacttagtgcatcgggctgcctattttttttgtccctctattctttttgtaattgagaaatctagagaatcagctatgcatggtcaaaacttgaccaataataacttgctcttttgtccttttctacttaaataccaagcttttatgccgatagagttcgaacacatgacatgtgtttaacctaatatc…	Protein WAX2 (similar to)
-1.08	-0.747	0.003226	0.071077	Nbv5tr6245797	CUST_95802_PI429860205	agggtttaagtttctcgcgttttcattaggtaagatacttaggccggcggtggccgagagctctcagggaggtgattcaaactctaatagaccaaaatggctagagggttgaagaaacatctgaagaggctcaatgccccgaaacattggatgcttgataagctcggtggagcatttgctcccaagccatcctctggtccacacaaatcaagggaatgcttgcccttgatcattatcttgcgaaacaggctgaagtatgctctcacatacagagaggtgatctcaattttgatgcaacgtcaagttatggttgactccaaagttaggaccgataagacttatccagctggtttcatggatgtggtttcaattccgaagactaatgaaaacttccgcctc…	40S ribosomal protein S4 (probable)
-1.08	-0.569	0.025011	0.402898	RC_Nbv3K585671881	CUST_8916_PI429860205	ggatcttttatcctggtcggaggagaaattaccaaacgtctagcattccctcacgcttggcgccaatgaggtttttatttgagagaaaaaagaagactatgccttcgccatatgaatactaagtaataatagcatggcacttcgaattcgatatgagaaatttttgtattgtttttttttcaaaacattagattctgtatcgagagagtagtatgagataaggggtatttccgattttctcttatctatcgggagttcagttcagcgtcacaaactttttt	ATP-dependent Clp protease proteolytic subunit (similar to)
-1.08	-0.238	0.010629	0.784382	RC_Nbv5tr6237665	CUST_89897_PI429860205	atcgaaagtcagactcagtctgtcttctggcaagagaagtcgtatcgagaaagcggcaggcccaaagagctctacagtagtgccttgctcaataatttcaatgcaactgtgcagagactaatggggcgtagttgtgcaagactttctgggttatctattttggggatcaacgtgatgagtgtatggttcatttcaaaggggaaggacccttcagagaaggcatactgcacaaacttgattaaatcctcgccaaccaggtgccaatttttctggaagaaacctggtgggaagccatcaaaccctggactcctgattttccgcaaggaatggatgatcttactaatatccctgcttgggtgagactccctggaatgccgctgcatatgtaccataaatcgg…	Putative non-LTR retrolelement reverse transcriptase n=1 Tax=Arabidopsis thaliana RepID=Q9XE43_ARATH (probable)
-1.078	-0.998	0.015295	0.051578	RC_Nbv3K585674898	CUST_9573_PI429860205	tcctatacaaaccctcatcctacgcttcaaatttcatcacaactacaacaagaactactttagtgattaaaagtttctttctcaacaaattaaagaaaacatgtcttgctgcggaggaagctgtggctgtggttctaactgcggttgcggtagcagctgcaaaggatgtgggatgtacccagacttggagaaatccactacctttaccatcattcagggtgttgctcccatgaagagctttgaggaatatggagagaaagcagcagaaggaggaaatggatgcaaatgtggatcaaactgcagctgtgacccttgcaattgttaagattattctcttgtgatattcctccacaataatgtgtgtgttttctgtaataataaggataagactacagctag…	Metallothionein-like protein type 2 (similar to)
-1.076	-0.759	0.015856	0.163452	Nbv3K725606839	CUST_44020_PI429860205	tgcttctttagctgttgctgctactggtgatgacattgcgatggttcatagcagtagctttgtgtttactcaaggatgggactccgagaaaatcgtggattatagaattaatgaggaggagtttcataaaattagcctccttgattgtgatttcttcattcgtaaacctcctgaccctgataatgatgtttatgactttcgtgagatgtatgttacgccaccagatactgatatatatgccattcccagagttcttgcaccaatgcctcagaagtatattaggtgtgcgatgagtgattatgggtgctacaacgtgacagagcctcccattgatgcacctagagatcctatgtataaatcagaaagggaagtttcaaaggtattcttaacaaagcatta…	Chromodomain-helicase-DNA-binding protein 7 (CHD-7) (probable)
-1.075	-1.006	0.037563	0.101421	RC_Nbv3K585731724	CUST_25023_PI429860205	tggctgctatccaatatggcatcagctgcgcttattctgttgcttctcattgccgtgccatattcgagaagcttgtctttacaaagcagtagctatagcccagttgaaaatcaagaaaaagacaatagtgggcagttagaggaatggatatctttgaatgtgaagcactacaacagaaagagagcagcaagtttgaaatggttgcaagaatcagtcagaaacaggaaacaacaagttccatcgtctggtagcctggatccgaagcttagaaatgcggagttgaacagaatgataatcagtgtgagccaagacggaattggcaatttcaagaccattaaagaagctcttgctagcattcctgtttataacaagcgtcgtgtcatattggatatcaaacct…	Probable pectinesterase 53 (PE 53), Precursor
-1.074	-0.698	0.05742	0.37278	Nbv3K605747316	CUST_9299_PI429860210	tttttttgcacatttagacgtagaaagacagagaattattgagaattttgaagaaattagggttaggaaactgtggagaatggcggctcagggaagagaaggaggtggaggagtagcggttttatgtggtggtgcagtcaatgctgtggattcttctacgtccgcttccagcggagttttggacaaggagagtacaaagcatgattctcctattctgttttttctcttctttcacaaggcaattcggctggagcttgacgcacttcaccgttc	Endopolyphosphatase (similar to)
-1.074	-1.251	0.003683	0.004321	Nbv3K765642659	CUST_49036_PI429860205	tttttttctttcccttaagctacagtactcgaataaacatggcaacctgcattgattctactaattctgagcaactctgctatatcccttgcaacttttgcaatattgttcttgcggtgagtgtaccatgcagcaacttgtttgatatagtgacagttcgatgtggacactgcacaaatatgtggactgtaaatatggctgctgcatttcagtcttcttcttcctcctggctaagtcacactcatcatcttcaccaggtggccaactacactcctgaatacaaaatagattttggttcatcatccaaatgcaacagcaagatgcaggcaatccgaccatctatcacaagcaatcctcctgaggagaggatcgtaaatcgacccccagagaagaggcagc…	Axial regulator YABBY 5 (similar to)
-1.074	-1.575	0.065013	0.020384	RC_Nbv3K585683826	CUST_11712_PI429860205	aggaattcttatatcaaggcatgggaagaaagtgaaaagagcaaggtggaaaacaagtaagatttttaactttctatcttttttggtaatcacagggttgattttctttttttctttttttaagtcttttttatttgagcacaagaacattgtacataccaaaactttattcccttagtcaattcaattgcctaagtcattcttcaccttgtcttgtgatggatagggctcaaaagaagctctctgcagttgggacatgggagaacaccaagaaagcaaatct	Remorin (similar to)
-1.074	-0.495	0.010186	0.392756	RC_Nbv3K585698447	CUST_15166_PI429860205	gtttcttccaataaaatactattacacaattttcgaagcaaattcatatgctccatacttccatctatatataatgaaagtccgtttgaggaataactttccgtgtatacctgtccgacttgaatatatatatatatatatataatgactaactgctaggttttcttttcctttcggcagcgaattcaaatagatcatcattatcgtcaaagcttcttctgtatccactgcgattggtcgctaaagccaaggaggagaaatcacttttgattgattctttcaactcttcggctcctagaaaccatccttcaaatgttgttgtagtaaagaatattacttgagtaaagacaacaacagcacaacccagtataattttactaagtggggtctggggagggt…	Autotransporter (probable)
-1.074	-0.795	0.002591	0.044151	RC_Nbv3K645788182	CUST_35834_PI429860205	gtggctaagtctgagatagctaagctagtggtggatgttttctccaacactgcagttgcagaaaataaggttgtggaagtctttactgatccatcagcatcaagaaagactgtggatgaacattttagcacgattcctgaggatggacggagaaaggcttatgcagaagcccttgaaaaatcgaaagctgaggaagaagctcgacaagctgctgaagcatccaagaggcaggaagaagaggtgaaaaagctcgaaaagaaacaagcaaaggctgctaacgttgctaaagaagctgaagagaaggattcatcagctgcaggtccttccgttgaaagtttattggacaaagcaaaaggcttaagtacaggattttcatttgaaaagttcagctcacaattg…	50S ribosomal protein L22 (probable)
-1.073	-0.774	0.000108	0.005045	RC_Nbv3K585680856	CUST_10987_PI429860205	gaagggccggatcacaagggtctatagtatgcagccttaccctgcaaggttttcttatttcttcttttttattttatttttccattttaaatttctttgtagcaaacaaacacagcagatatgttggactttgcagctgattacattaaagaactag	Transcription factor bHLH130 (AtbHLH130) (similar to)
-1.071	-1.073	0.007853	0.020384	Nbv3K585702662	CUST_59977_PI429860205	ttcccttgcttttaggaaggaagctagtagcagggagtgccataggagggatgaaggagacacaagagatggtagatttcgcggcaaagcataacattacaccagatgttgaagt	Probable mannitol dehydrogenase (similar to)
-1.071	-0.383	0.009724	0.554975	Nbv3K745626630	CUST_46967_PI429860205	gatctttagctcgtttctgggctaagttccttgacgataaggtaaaatcctatctgcataattttgtaaagttattttgaatgtttaattccatatatgatggtttagtcatgtcatgcgtcaatcttcagatctacagatccataagtgtaaaaccattccaatggatgtgttaaaaggtatcaaggtagacataaaattgtttggaaacaagatctctatataggtatcaattatttgggaaaatggtttagtgatgttagtaagtctacctagatcttatatttttagaaatatttaataatgtcatgtttatgtgtcagaagaaaatatacaaagcttggaatactgttcataatttagtacagcaatggtgtggatttaaaaggagtgacattg…	Probable glutathione S-transferase (similar to)
-1.069	-0.993	0.006087	0.024419	Nbv3K725609746	CUST_44477_PI429860205	aatactccattgttgtcttgcaaatagtgtggaaaaccataaaccattttgatcattgtcattacattgttattgttgtgaaaccacacatattatttagtcttgtgaagaatcttgtggatacacataccatcaagaacaaacttgaaggaaaggattaaggagcattcttcaaaaggcataaggacaatcatcaaaaaggaggttcaacaattccacatatggattcaggtgcaccatgacatgactgcacctttgtctcactatttcatttacaccagtaaaaatacctatctcaccggaaatcaactcaatagtgacgcagcgatgtgcctataataaaggcactccagcgaggtgtccgagttattgaattagacatgtggccgaattcctcaa…	Phosphoinositide phospholipase C 7 (AtPLC10) (similar to)
-1.069	-1.512	0.097753	0.040545	Nbv3K805656000	CUST_50508_PI429860205	tcattatattctaaactttccaacttttactttagttcaaagagtgatcatttctcagcaacgagtttttctttgtttttgattgaaaaaaaaatggccgatcaatatgaaaagaaggttgaagagggtagcgcaaacgtggaggctacagatcgaggtttgtttgatttcctagggaaaaaggaagaggaaaagccaactcatgttcaagaggaacagcctatttcctctgagtttgttgaaaaagtaaaagtatctgaagaagttgcagaatacaaggaggaagagaagaaagaagagaagaaacttcatcgatcaagtagtagctctagcagctctagcgatgaggaggaagaaataggggaggacggacagaaaatcaagaagaagaaaaagaag…	Phosphoprotein ECPP44 (probable)
-1.068	-0.871	0.001954	0.021577	Nbv3K645777073	CUST_76871_PI429860205	tactgagtaagagtacctgcatttatgcttcaaagaataatactaagtttaagattagttatgatttttacagttaacttctttttggagtataggttttatgtggctgaagttcttcttgcactagagtacctgcacatgcttggaatcatttac	Serine/threonine-protein kinase KIPK (similar to)
-1.067	-0.79	0.008452	0.09316	Nbv3K585690338	CUST_7286_PI429860210	ataattgttttgataatatagcgataactcgtcgctaaataggattagcatcgaattttttatttaactacagaatttatccgtcattaattctgtttgatgcttcctagacatgtatcagcaaacttaaatttggtaaagaagggttgtgcttttcactactttcttgggacatagacatatatgcttccttctccatgaaacatttattaaattaaatggctgatatttttttatgaggctgcagaggataagatatataaggtgcaaaaaa	hypothetical protein
-1.066	-0.016	0.030538	0.992275	Nbv3K585673938	CUST_53551_PI429860205	tccgacacggcagattaggtgccgtacgtatgtcgacacgacactagtatgggtgtgggtatgagatccgtaccggatctggtcaaacaattttgggtactttgactatgatggacggaaattcgagataagatacaatttgattaccgaaatcagatcttaaactagcgtaaatttgaagaaaaataacacacttcttttctattatccgagaatacgcggacaaattacccgacgaataataggtacccacacccc	hypothetical protein
-1.066	-1.552	0.026947	0.007156	Nbv3K585716998	CUST_64213_PI429860205	aggggtcatttggtatggggtataagtggtaacagtgttgggatgaaaatttaatattttgtttggtttgtaaacctatgataagttattccgggattaaattagtatcgggaagggtggaatattagtatcaaggataacttatacctttttcttaataaatttgaaattgttatttttaatacaacaaaaacaaataaggcataaaaaataatagcaagataactaaatctcagcaacataacctatattcaaaccaactaatagtatcaatacagtaattaataaatgaactgttcataaacattagacaacttgctatatttacagtatataatagatcactaaaatatactatagcatctataagcaactgttcatatgcattggaacaaaaaa…	Homeobox-leucine zipper protein HAT4 (HD-ZIP protein 4) (similar to)
-1.065	-0.265	0.016641	0.767954	Nbv3K585712379	CUST_62837_PI429860205	tcttcagctaaaagccgataatccatttactccttcaataaacagtaaaccccacaaccaagaatactcattattacaatcttgaatcattagactgagcaaaacaaaaaacttgaaaaaaaaggagaaaatatggaagttggcaatagaagaaagagcacatcatcaagaaataatggtagtgttgtggcctcgggttctgtttgggaaaatagaatgaaacttgatgaagtaaaaggtggaatcaaagtactcattggtaacaatattgaagaaaccccagatgaaaataatgacaaagattgcatctttactaatggaaacaacaatcaagtggataaaaagttagaaatagggccaaaaaaatcaaaccttgatgttgttggggttatgagtggg…	Reticulon-like protein B21 (AtRTNLB21) (probable)
-1.064	-0.684	0.004671	0.118253	Nbv3K725842357	CUST_86577_PI429860205	tgctatctttgtattgtgccttcaggcattcgaaatgatgggcattgcagctgttgggaataatctaataacttacgtcttcaatgagatgcacttccctctctcaaagtcagctaacatagtcacaaatttcattggaactgttttcctcctctccctttttggtggctttctctctgattcttatcttggcagcttttggactatgttgatctttggctttgtcgaactctctgggtttattctattggcagtgcaagcacatgttccacaactaaggccaccaaagtgtgacatgatgttaagcaaagggcagtgtatggaagcaaaggaatataaggctatgatcttttttgttgcactctacttggttgctttaggaagcggctctttgaaacc…	Probable peptide/nitrate transporter At1g33440 (similar to)
-1.064	-1.178	0.027186	0.035525	RC_Nbv3K585670466	CUST_8571_PI429860205	agagctaatcgtgccgatgtttgcttcaattttgctgaggctgatatatatactaagtagagtgaaagtctttcagaacgcctagtaaatcacggatgcaaacttctgaaatggctactccttgccaacctctgttacgagagacaccaaaacaaaatcccataataagctgcaaaatcctcactttcgtcattacgttcgttgttgctctcttctcagttgtttttcttgttgctccatatcaatttgagattaagcattctaatctattatctttacctggtccacaactatgtgagtctgcacaagattcacaactctgcctcaagcatatctctgagctagtatctgatggaattgttacatccaatacagatggatttacagttctgcaaaaag…	Pectinesterase 2.1 (PE 2.1), Precursor (similar to)
-1.064	-0.673	0.053741	0.38125	RC_Nbv3K585723127	CUST_22687_PI429860205	agggactattcatgggaaagatgatgatattatgtatcttagaggaaaatttgagagggtccatggatcttatgagtcagaatcatttcatttaattgatcctgaaggaagtattggtcaagaattaagcatttactttctaccttctcgcagctaactgagacataatttatagtcctcgacattcagtgctctggacaccattcctttatgatccgttgttggactcagaatttatatctcatgcatccgaagctgccatttactcgagttttatcttatctgaagctaccatttactcgtcgggcactattttttgggcaagataacgttcattcaagtgccagaattgagggttgcccaagtttttcatgcatgggattaagctatgcagatgtt…	hypothetical protein
-1.064	-0.849	0.000638	0.010925	RC_Nbv3K585727529	CUST_24073_PI429860205	atttctcatcacacattagctatcaacaatacgaacctttactataccacagaacaaaggccataattataagcacacaaccagactcagcaaagcggtggcaagaggctgaaaagtgatggcgcttagagcttcagccaccgtaaaatcacatcttcctccgccttcttcttcacctattaaaatctttaatttccctacactctcccagaaaccggaattcacttcaaattctgtgtcagtatcactctctacttcaactgctcttttcctatttcctcttttcactgctacccatgaagccagagcactcagcttacccaaggaagatattgtctcttcccttaatcaggtagaatctgcagttaatcaagctcaagaggttggttcgaacatctt…	Calcium sensing receptor, chloroplastic, Precursor (similar to)
-1.064	-0.456	0.002937	0.315444	RC_Nbv3K605749164	CUST_28509_PI429860205	aactgtactaccttatcaactgaaagttgccttcccttatcctgctttcttctcctcctccattcccttgcaatttgcaatggcgtcgacgttagccaccattaccctctccgcgccgtcacaccctatccccaattctccacacgcctcaatctccttccccaaacaaatcctaaaattcacaatcccttcacccaaactccaccaccaccgtcgacttacttccctccgttcactcgctgccgttgaagcaccggagaaggtagtcggtctcggagatgaaatctccaatttaacactagctgacgcacagaaactcgtcgagtaccttcaagacaagctcggtgttaccgccgcatccttcgctcctgccgccgtctccgccgtacccgccgccgc…	50S ribosomal protein L12, chloroplastic, Precursor (similar to)
-1.064	-0.7	0.036473	0.297442	RC_Nbv3K805660586	CUST_6826_PI429860205	aatttacatttttttggtacagaatggggctgcagtcactttgtggcagtgtcctcctcggactgtctctgactttattactctgtagtttctgctttgctgatgacaacacaatcaaagtttttgggattggagaatgcgctgattgcaaagagaataacattaacaccgttcatgctctctcagggcttcatgtaagcattgactgcaagcttgcgaatggagaaatcaaaacaaggggcgaaggagagcttgacaaagatggcaagtttgaagtatcacttcctaaggaaatgataaaagatggcaaactaaaggaagaatgctatgcacaattacacagtgcatcagctgcaccatgtccagcacacaatgacattgaatcctccaagattgtga…	Dwarfin sma-4 (similar to)
-1.063	-0.323	0.017527	0.689728	Nbv5tr6240894	CUST_95147_PI429860205	ctcggcgatgatcgatggtggagactttgatggtgcaaaggcatataaagacagcaaagtttgcaatatgctcactatgcaggaattccacaggcgataccacgaggagactggcattacatttgcctctttatatccgggctgcatagcaacaacagggcttttcagggagcatatcccattgttttagactccttttccctc	Protochlorophyllide reductase, chloroplastic (probable)
-1.062	-1.043	0.041934	0.090201	RC_Nbv3K805660137	CUST_6784_PI429860205	attaccaacaactcagtgctgtggaagcaaggcaatatcgctgggttagaatgaaccacatgatctatgattattgcaccgacaaatccagaaatccagtccccccaccagaatgtgtggccggaatatgaaacttaacatcaactgtccattatttgtatacatattaaatggtgcatataattggaccgttgattaaattcggaaaccaggtgaaaaagaatgctgcatacaggtaaataatcatgttaccgacactgcacatatgtccctacaaagaagggggaaggggaaaagagaagaaatttgttgtatttaatttatgttgatattgtcatgggtcgctagctagctcatatatattattgaaagctccgtgttgtgatttgtgaacgtgag…	Probable xyloglucan endotransglucosylase/hydrolase protein 7 (At-XTH7), Precursor (similar to)
-1.059	-0.175	0.048692	0.900854	Nbv3K665805355	CUST_81440_PI429860205	gcagttgaatttggctggaaatttgctgactggtcctatcccagttgccttaaaaaatcttgctaagttacagtctatggatcttagtcacaatttgctgtctggggcggttccagattttctaggacagcttcagagtttgacataccttgacctctcaagtaaccaattgtcagggcagattccagtttccttgtgcaatttgctcaagctttcgtttttatcgctcgatcacaatcggatgacaggaagaattcctagccaaattgggaggttaaaggctctcacttctctttcactgagttttaacaagttgacaggccaaattcctgagtctattgcaggattaccaaatctttggagccttagtttatctagaaattccctcttagatccttt…	Probable LRR receptor-like serine/threonine-protein kinase At4g36180, Precursor
-1.059	-0.539	0.022109	0.412603	RC_Nbv3K645783165	CUST_34739_PI429860205	cgactccgggctcattgataaaggaatgagttgacttccaagaaatatcttagttaatgaaaactctttcctttccattttcgattgagaaagcggcaggcccaaagtactttccaatcgtgcaccgaaatggggccggagagtcgttagatcggctaagatagaatggaactgtctttgattgagactgaagagatatatatacagtgttccgtgatttaagtcaggctagtcacatgcaaatctaacgaagtgctcctggacgattgagattcagtatccgtaagtaacctagtgcatgtgcctttgaagaagaaaatgaaagaaaaacggaacaaccacgtaacaagaaggaaatgaatatgtttctctggagggctctttctctcttatcagcag…	hypothetical protein
-1.059	-0.957	0.011339	0.045918	RC_Nbv3K765633138	CUST_3648_PI429860205	atatgggattcagccacatgaatatggaccagttgtgaatgctttgaggaagaatccacaggcatggcttgacttcatgatgaaatttgaacttggtttagagaagccagatccaaggagagcgctacagagtgcgtttaccattgccattgcttacatcttgggaggattagtccctctgatcccatacatgttcattccaatcgcaagaaaggctgtcatcgcttctgttttggtaactttactggccttactaatcttcggatacgccaaaggccactttactggtaataaaccgtttaggagcgccttccagacagcactcattggagcagttgcatctgctgctgcttttggcttggccaaggctgttcaaggcggctaggactctgacatttc…	Vacuolar iron transporter 1 (AtVIT1) (similar to)
-1.058	-0.113	0.137147	0.958567	Nbv3K585697817	CUST_58939_PI429860205	attgggatttccctattgatccaggtcatttcggggcaagcggatcatttatgatgaagaggatgagcttcaagagaatgattcggagttcttgcagagtggaaccatgcagtaccagacacgagatagatcttccaaagaacaaggcctttttcgaataagccaattcatttgggaccctgcagatccactctttttcctattcaaagatcagccccctggctctgtgttttcacatcgagaattatttgcagatgaagagatgtcaaaggggcttcttacttcccaaacagaccctcctacatctatatataaacgctggtttatcaagaaaacacaaggagcgtttcctgg	Protein ycf2 (similar to)
-1.058	-1.104	0.004882	0.01049	Nbv3K685819525	CUST_83584_PI429860205	cattggcagcagcaggacttgtagtgattcttagcatgtgcttgactatttatggaatatcatcatttaaagaaggagatgcatcaacagcaccagcattgacattgactggcaggaaaaaagtaccagaccaat	Photosystem I reaction center subunit XI, chloroplastic (PSI-L), Precursor (similar to)
-1.058	-0.825	0.022173	0.141585	Nbv3K805661410	CUST_51173_PI429860205	attccatttcacactcaccctggtgcttctgaagttttacttgtagttcaaggttcaattacagctggttttgtttcttcagcaaacgctgtttacttaaaaacacttaaaaaaggtgatcttatgatatttccacaaggtttattgcattttcaagtgagtgatgctggttacacttctgt	Auxin-binding protein ABP19a, Precursor (similar to)
-1.058	-0.602	0.008665	0.232166	RC_Nbv3K765637439	CUST_4227_PI429860205	catgaaatcatgaatgacgaccccattcctttctccattattgtcctttttctacatctataacgcatgaaaaggtcacttaattcttcttcttcttcttgttcaactcctaagtcaagtatggacttatcttcttcttgcttctgctactctcatatctcactcaagatgaactgcagggcagctgccttgatgtccaggagaaaccagcctacctcttatactttcatagaaaacaaatctgacattgtaaatcaacgagtagtggaagtcggaaccaagtttagaaatggagctaattttgtgggaggatcaagagtctttattcaaacaactcttccgcaaagaaaaagctcgacgctgactgcttgtttgcctagttctgaaattgcttctact…	Lipid phosphate phosphatase 1 (similar to)
-1.057	-0.477	0.046938	0.581601	Nbv3K585704771	CUST_60608_PI429860205	agcaactcgtttacacgcgcgccaatgtttttcaagggagttcatcatacaatcagaaaaattgatcttgttgagaaatcgatgtcttactccataactttgagggaaccatagcctgacaaagagttcggtccaatttggacgcccatttaggaggtgccaaacagaccccatcattgatttgagatcttgataaggtgaatacccagtctattcaatgctaggcataatgagtataaggacctcaaaaaaatctcttttcgtcatatgaactttaaggtgtatgaagtttcatatttgattttttcagcagaacgatagagacttcatttaacttaggttgatctaggccagagacagacctacgtcaagataatcccacctttgaaacactttggt…	Leucyl-tRNA synthetase (LeuRS) (probable)
-1.057	-0.373	0.040406	0.690528	Nbv5tr6203998	CUST_91637_PI429860205	tggattcaagactagatttgaatgtgggtgacgagtgcacataagtcatccttgaattatttgaggataagtcagatggtcaccataagaaaattcgacaactgaattggtgatcaagaaacattgtattttcttggttgttaaaacatttgttgttcccatctataaaagaagacaagaattggagaatcaaaacccaccacataactttcctcaaacatatagaaaagtaccacttaattagtgagatggcagaagtgaagttgcttggtgtttcactcagcccttttagtcgaagagttgaatgggctctgaagattaaaggagtggaatatgaatttatagaagaagacctacaaaacaagagccctctgcttcttcaatcaaaccctgttcaca…	Probable glutathione S-transferase (probable)
-1.057	-1.599	0.083473	0.022922	RC_Nbv3K765637746	CUST_4277_PI429860205	attcattatattctaaactttccaacttttactttagttcaaagagtgatcatttctcagcaacgagtttttctttgtttttgattgaaaaaaaaatggccgatcaatatgaaaagaaggttgaagagggtagcgcaaacgtggaggctacagatcgaggtttgtttgatttcctagggaaaaaggaagaggaaaagccaactcatgttcaagaggaacagcctatttcctctgagtttgttgaaaaagtaaaagtatctgaagaagttgcagaatacaaggaggaagagaagaaagaagagaagaaacttcatcgatcaagtagtagctctagcagctctgtaagtattttcgatcatgggtataatttatcagtactcatatatgtttacgtctaat…	Phosphoprotein ECPP44 (probable)
-1.056	-0.347	0.005685	0.557999	RC_Nbv3K585726813	CUST_23857_PI429860205	tttctctttctttgccagatcttgaacgctactctttacagtacaattaatctccaatgggaacagcattgttgtcccttcttatcttttctctcttcttcctctcctccgccgcaaaccaccgtaaagtcgaatacctaaaactcccattacttcacaaagacacattcccaccaaacccgtcacaatccctttcctccgacctccggcgtttaaacactctttactcctcccttaaccaccgtagcatccgctcagctaaacttcccttaacttccggcgcatctaccggcagtggacagtacttcgtcgatcttaagcttggtacaccgccgcaacgcctccttttagtcgcggacaccggcagtgaccttgtctgggtcacttgctctgcctgcc…	Aspartic proteinase nepenthesin-1, Precursor (probable)
-1.053	-0.63	0.345727	0.747745	Nbv3K585699239	CUST_59257_PI429860205	cagtgacgacgacaaaccatccatacaccttctgtttgtcgccaaatttctagcgagctagagatccgttgagttccgttgagggtgccggttcgagttccgtcgaggtggtcaatgtccatttttccggcgagttcgagctttggaaactcaacgtcactgtaaatgtttgcttgaagttgtattgatgtacggttgtaatcgctggttcattttatcggtataaactaca	1-(5-phosphoribosyl)-5-[(5- phosphoribosylamino)methylideneamino] imidazole-4-carboxamide isomerase (probable)
-1.052	-0.687	0.011437	0.177602	RC_Nbv3K745622258	CUST_2202_PI429860205	aaattataaaggggcagctggtgtagtaaggtcccgttatgtccgagatttattgtttgcaactttattctgtgtatttttacatgaagttattttcacgacttgaacccgttacctcctgctcatatgatataaaattatagaagggcagccggtataccaaggttccgccacacgcgggagctgctgtatgcagtttactgtgcatttgtgcacgaagttattttcatatcccgaacttgtgacctcccggtcttcggatcacatgaaagcaactttatccggatcacataaaaacaactttatcagttatgccaagcctcctcctcctttgataaaaaattatggttactaatattggatattttgattttcttggatgttaaaaggtattggccc…	Aquaporin PIP2-7 (AtPIP2) (similar to)
-1.05	-0.802	0.000295	0.00859	Nbv3K585664689	CUST_51482_PI429860205	gaaatctcctaagtttacgtacccagtaggtgtcacaaattggattgagtccttggtttgaggacaaatgggaatgttttgtaggcctacctttggctacccttagatgagatcttggtaggatgtctcatgcagcctttcttgatactgataggactcaagtgtattaggtcgtacactcccattagggtaatgcagaacttcggtagaagacaagaggaacctccaactttgattcttcggaggcatgtcatgaactttagcaagaaagaaaatgaccaaatcaaatatgtgcaatactggaataatgcaaagaggtttaggaacaatacattgacaaaggacattggtaggctcgactgtactcagaagtaccggatctggttatagtccgtccca…	Nucleoprotein (NC) (probable)
-1.049	0.021	0.010932	0.987951	Nbv3K685813960	CUST_82585_PI429860205	agaaggccggtcccaacccgtctacaaaatggggctagtgttcagtcttggttggttccacctctttgcagggtgatgacaccagtagctgttacgcacagatgaccatttcttagactattgaattccaacttagagctcctctccttacagtcaagtggctttcactccttctactctaaactactgtgtgcctattttccgcttttcacagtcaaagtcaaaggtttgttggtggcaagatcggcatgccttctagttgtagttgactttaagcgcacctgaactacccatagtcgtctatttacgggcttgcactcaatagtcaatcaattcgtttttccgctttctatcgcacgcttcaactatttgtttatatagtgtgtgaagtctaactaa…	50S ribosomal protein L35 (probable)
-1.049	-1.05	0.003456	0.010285	RC_Nbv5tr6218509	CUST_89132_PI429860205	ggttacgatgctgggaaaggaggataccttggcatcttcatacaccctttccgtgatcgagttcattttgttccacttacgtcgagatcatcaggagggtggcaagacattaagatcgagatcagaaggtggcaagacattaagaaccatgggaggtgtttacccaagtacccttatcttttaaagaaactacagcttgcctcctaattgaagttggatacccggctgtattttcaaccccactccactgtgcacca	not determined by homology or low homology during annotation
-1.048	-0.748	0.001528	0.037634	RC_Nbv3K585705712	CUST_2818_PI429860210	tttctaaatattacatgttttagcagtttcagcactcatatcgctgtggaatattcttctgtaacttgtgtgtaatccaatagatgcaacaactgacccattaaccaggcaaaaatcttcccttgatctagtactgaacttttcagtaatcctcctccatgaaattccggtacgttcaaagtttgtcaacctcgatgctcgatgaattttatcaagaaagattccagcctgtagaccaa	Putative serine/threonine-protein kinase L232 (probable)
-1.048	-1.113	0.046249	0.070502	RC_Nbv3K585715294	CUST_20170_PI429860205	gggtttaaagatgagggttatttggagtattataataattctggtagaggtagtagtaggattattaggtgtgggaagaaagagaagaataaagagaataacgtggcattgaaaaagacgaagaagaagatgaaattgcttaagggtttgtctagggatttgtctaatttaactgagatgggaattggctttggttctgatattggtttggttgatcaagttcaagggaagactatttcggtaagtatttaatgacttaattttctgaatttatcaaatttgaattgtgttgttattgtcttgtttgttggatatcaatgtgtgcaattattcaatctgtgttatattattgcaagtaataaaccaggagttaactgttatatgttacaaatttataat…	Lipoyl synthase (LS) (probable)
-1.046	-1.185	0.013122	0.015352	RC_Nbv3K665800208	CUST_37591_PI429860205	gttgctgaagactgtgaacaactccgagctgccttcaaaggtctattactaatctctttatgcgtatttttttctcatcttaaataatgtaggcctcttttcacaatttatatcaacttatagcattagatctttgtaagattggtccatttgatgtacgtatataaaccatacatatacatagattcacttgtttgcttcattctttgatctttatcctatacatgtagttctgatactggtccatttgacttttgtggttactgtgtgcaacaggatggggaacaaatgagaagttgatcatatcaattttggctcatagaaatgctgctcaacgcaagttgattcaacagacttatgctgagacttttggtgaagatatcctcaatgagttggaca…	Annexin D2 (similar to)
-1.046	-0.47	0.004944	0.337102	RC_Nbv5tr6213634	CUST_87949_PI429860205	aacttctcctctccttcaacttggagaagggtttggggaagagataacataagaagggaatcctcattcctccctcatctctgtgttatccaaccacagtgctccgcgcttctcaccaatgtctctaacttctcctctccttcaacttcctctctcccaatcaaatcccttcccctctcccaattcaaatccctcatcccttcccacccctttcatcaatggctcctctttctctttcccgtctctccaaaaaccctcttcatctacacttccccaaacccttctcccccagctttcttgcctccaattcgagccatgggtcaatgcagggccgagtcgttttttcacaaatgacaaaactgtttcagtggaggttactcgtcttgcgcctcacccgaa…	30S ribosomal protein S17, chloroplastic (probable)
-1.045	-0.454	0.004395	0.350209	Nbv3K785649893	CUST_49848_PI429860205	catgcccttatttttatttcaacttaggccaaagaaaaattatcagaaacaccaaccctccattcattcaccaaaccaaaaccaaagacaagatcacataggtgagaggtgaaccaaaatccaaactttcaccttcaactctcactccttactcatggcttccttatccctaatctcacctcattccccttctactctccgccacaacgccatcagcggcacccgccttccggctttcttcctccgcaaccccatcactcgcattcgctccactactccttcaatcaaggccctttcagtcccttcagctttaacccaagacgaactcaaaaaactcgccgccgataaagccgtcgaatacgtgaaaagcggaatggtcctgggtctaggcaccggttc…	Probable ribose-5-phosphate isomerase (similar to)
-1.045	-0.731	0.025062	0.211653	RC_Nbv3K625759995	CUST_30814_PI429860205	aattgatgacgagggtgatgaaaaggaaggttcatccagatattgaaagcaaaataggcaaatacaacaaaactactactcatcaagtgaaagcagcagttaacatgcttgggctttcttgtgttaagcatgtaagagttgactctgtttcccttctgcatcttgatcaagaagccacggcctaagctaccatattccacttgctaattggggatga	Zinc finger homeobox protein 4 (ZFH-4) (probable)
-1.045	-0.91	0.022271	0.091078	RC_Nbv3K685811977	CUST_39359_PI429860205	acacacaccaaactaacctgcatttcttgcaaatttcatatacacataaaattattcctagctatcaaggaaattaaaaatgtttaaacttctttttctcttggctatcttcatcttgggcagcaatgctgctgtccaagatttctgcgtcgcagacttaaaaggcccagaatcacctgctggctattcttgcaaaagtgtagccaatgtaacagtcgatgatttcgtgttttctgggcttagtgcagctggaaacacagcaagcataatcaaagctgcagttacaccagcatttgcagcccaatttccaggccttaatgggcttgggctttctgcagcccgtttggacttagccccaggtggtgtgattccatttcacactcaccctggtgcttctga…	Auxin-binding protein ABP19a, Precursor (similar to)
-1.044	-0.84	0.003739	0.037639	Nbv3K585733601	CUST_68905_PI429860205	aaaggaatggagtacttaatagagtggaaagacgaacatgccccaacgtgggttccctctgattacattgctaaagatgttgtggccgagtacgaaactccttggtggaatgcggccaaaaaggccgacgaatccgctcttagggaactcctagaagctgacgacgaaagagatgtggacgcagttgatgaggatggacgtacggctttgctctttgtctcgggtctggggtccgggccgtgtgtcaagctgctagctgaagccggcgctgacgtggactatcgcgataggaatggcggtttgacggctctgcatatggcagccggctatgttaagccggatgtagccaagttgttaattgatctcggggcagaccccgaggtccaggattatagagga…	Signal recognition particle 43 kDa protein, chloroplastic (CpSRP43), Precursor (similar to)
-1.043	-0.754	0.005017	0.074969	Nbv3K625765305	CUST_74704_PI429860205	gtgtgtggggtattttgttgtagtttgtaggtactagaggcagcatacgaggcaagcttgcggcatttggaagtgaggagcaaacccacatcggccaaaacgtgtaggagttggcggtagttgaccccgggcgcatcaaagcttactttcatgttttttcaccgggaggagataccaactcccgatctcttgtttactctgtacaccattttatgtatcctagctagcatcttgtatggtcttttgctttcaccattgtttttcactgctttctttactgttgctctcattctaccaaattttcatcttgtaaacacttagctagtttacttgaagtgatctttgagatttttgcgcttcttgatttgtcgatcaggt	Sporulation-specific protein 71 (probable)
-1.042	-0.524	0.005532	0.271932	Nbv3K585695897	CUST_58517_PI429860205	gctgtggtggaggagaagactgaatttgacgttgttattgacgaagttccaagtaatgcgagaattgctacaattaaggctgttagggctttaactagtttggctttgaaagaggcaaaggaattgattgaaggattgcctaagaaatttaaggaaggtgtgtctaaggatgaggctgaagatgctaagaaacagcttgaagaagctggtgc	50S ribosomal protein L12, chloroplastic, Precursor (similar to)
-1.042	-0.612	0.001738	0.0998	Nbv3K725617029	CUST_45592_PI429860205	cggatatctggaggaagaaaggagcgaagagacgaattaaaacaagtgctcatcctctttcttctccacttcattttctcacattattgcatagtgttgagaaaataatgaaggttgtttctcaacagaaatatgtgaagttcatcttcatttcctttgtaatttatgcaacttcatatgtttatagtttctccactggt	RNA polymerase sigma-C factor (probable)
-1.04	-0.588	0.044589	0.431304	Nbv3K645781923	CUST_77545_PI429860205	atcgtcttcctcgaatattacagggactatctttggctatcgccggggaacagtcagcttctgtatccaaacaaaccctaaatcctccacaccaattctcctccttgaacttgctgtatccacctctactcttgctagggaaatgcatggagggatagtgagaatcgctttggagagtgtcaataatggtggagatcaatcacttttgaggatgtattgtaatggtaaaaaagtaggatttgctgtgaaaagaaaacctacaaaagctgatttacaagtattgggacaaatggaatcagttaatgtgggagcagggactattcatgggaaagatgatgatattatgtatcttagaggaaaatttgagagggtccatggatcttatgagtcagaatcatt…	Endoribonuclease dcr-1 (probable)
-1.04	-0.853	0.000396	0.006719	RC_Nbv3K685819889	CUST_40694_PI429860205	gatctatcatagaactctccagagaccatggctacatacttcacacaacaattgacggaaaggaagtgggaagcatacagagcaaactcttatgcagatcaattctggacctatatattggtgatgagtcatttgatcagaaagccaaagaagatgttgagtcgaacttggcttctctacttcacaagtagccacttcataggcataaaagatactttatcaacattaggaatcaacttctggtgatattgtactgactggttggttatctttgcatagctgaatcagagatctcttcaaacagaacttggatctatattttatatttgatgagttgttttctttaaacctgtag	Dihydroorotase (DHOase) (probable)
-1.039	-0.449	0.037899	0.58155	RC_Nbv3K585708111	CUST_17823_PI429860205	tttttgtttctctcttcatctttggattcctatctaatgatcccggacgtaatcctggacgtgaagaataaaataaaaagggtttttccttgcttgattttcaaattttcttatgatttggtctattccacacatttaactaagaataagaacaaaggatttctaaatttgaaaaaaaaaatcaagtcatcaacggaaagagagggattcgaaccctcggtacgattaactcgtacaacggattagcaatccgccgctttagtccactcagccatctctcccaattgaaaaagataattactatatgagatagcacataagataaaggaaagaatctttctttctctcttttcttctttctatattatatagatatgtacaacttttatcatcaatttc…	Photosystem II reaction center protein I (similar to)
-1.039	-0.996	0.002172	0.00882	RC_Nbv3K685818899	CUST_40554_PI429860205	cagaaatgcagggtaaagctgcgtacaatagacccttgcggtccgacccttctccggacccgcgcatagcgggagctttgtgcactggctgccctttgatcattatcaaaactgagcccttggacactctcctatttaagctaaattataccactttgcagaataaagagaatggagaatgccaagatgaggaacctgattctattcatgagaaccccaatatacagcagaatacagctcccgagtataaacacttgattgccattcaaggagcaaaatcaaaaggtccaacaagtgaatggctaaccgtggatcctattaaggtgaaacgcattagtttgaatgaagaaaagctcacaaatgttgcccacaagcatgggaaagatgtaatcaggttta…	Phosphoinositide phospholipase C 2 (AtPLC2) (similar to)
-1.039	-0.664	0.001067	0.052049	RC_Nbv3K785653857	CUST_6078_PI429860205	ttgcctaagaaatttaaggaaggtgtgtctaaggatgaggctgaagatgctaagaaacagcttgaagaagctggtgccaaagtttctattgcttaattgaatttgtggtaaatgtttaatcttattttgtttttgattatcttgggaaaattgatgtacttttttgtgtttttgtaagagaattcagttgttagatatagtttgttcccaattttctaaaatgaagatttttcagccgaatttgattatggttctgctaacagtggcgtatggagctttggtcgtgtgaaattcaatggaactcaacatt	50S ribosomal protein L12, chloroplastic, Precursor (similar to)
-1.039	-0.868	0.110863	0.305143	RC_Nbv3K785654522	CUST_6146_PI429860205	gggcggttacggtagcggcagtggcagcgactgtagcgacagcagtgatgatgaacgtcgttgctaaataactacagtgtaaaatttcttttacgcaggtttgggaagtagcagcctggcttatgagaaggaagagagtgaagttccaagtactaactagggattatataac	hypothetical protein
-1.038	-0.769	0.001566	0.031901	Nbv3K585725898	CUST_66824_PI429860205	cccctttacaccaaaactgcaacactctctctttcatcaactttccttctcctccaacaaccaaacaaaaccatgtcttctccaaccctaatcaccccatccacctccaccccaaaaccccttacccctatccgatcaaaactgtcctccaccaccaccaccgccaatgccgctaccgtctcagcctctctcccatccacccgccgccgcgaattcctctctctagctgccggaatcctctctccggcattgctcctacctgccacgtcagcatttgctgcttccgacgaggagtacgtgagagaagcttcggaagtgattaagaaagtgaggtccacgctctctatggagaaaggtgatccgaacatagctgattctgttactgatttaagagaggct…	Thylakoid lumenal protein At1g03610, chloroplastic, Precursor (similar to)
-1.038	-0.673	0.040214	0.320197	RC_Nbv3K585733464	CUST_25363_PI429860205	aaacaacaatcacattccagctaacatttcgattttaaacagaacattgttaaaaaagcaatctatattctcatagaatatatatatgttctgggacggaaggattcgaacctccgaatagcgggaccaaaacccgttgccttaccacttggccacgccccatttagatttctattcgatactaagaaagtatattgcttgttttgtttgtttgtcaactctagtccaaatatctatagaatagattagattggtactaggattttgcgatgtttttggtatgtgtagatatagaattcaacttaatttattgatcattacatataattcaattaagatattgtatgaaaatatgattttttcgattctcctttgagaaaaggaggatttttgattggg…	Photosystem II reaction center protein K, Precursor (similar to)
-1.037	-1.086	0.088487	0.137175	Nbv3K725837374	CUST_85917_PI429860205	tgtgcacggttgcttattttctcaggaaatatgtggaattattctagtgcttagaagtactgagtgtgtttattcatggttgcttattttcaatgtgttgtatcccatatttatttgtaataagatggttatgttctcactaaggaaatatattatgattgatctcgggaaatcaattattgacaaggtattgatattaagttgctt	Protein-tyrosine kinase 2-beta (CADTK) (probable)
-1.037	-0.94	0.001089	0.0076	RC_Nbv3K585723208	CUST_22711_PI429860205	tatggacagaaacccatcaaaggatccccttatcccaggggttactacaaatgcagcagctcaaagggttgttcagctaagaaacaagtagaaagatccagcacagattcatccttgttcatcattacatacacatccacccataatcatccaggtccaaatttgcctaacaaaaactcccctctcaatcctgttacacaggattctgccatgactctgcagcaagatcaagaaccaataacggatcgacatgtgtccctcgaagagaatcaattcactgataagttgttgggaacaatttcatatgatgattttctgcccctttcttaccctcaactaatgaactttccaaaatcagaatcgtcagaagaaaatgacttttatgatgagctaggagaa…	Probable WRKY transcription factor 35 (similar to)
-1.036	-0.564	0.013345	0.306471	Nbv3K625764467	CUST_74585_PI429860205	aaaagctccagaaatccagcaagggataacggggtctcgaaaaataagtaatttctgctgggcctttatcctttttgtaggttcattaggcttcttattagttggaacttccagttatcttggtagaaatttgatatttttttcccgcctc	Photosystem I assembly protein Ycf4 (similar to)
-1.036	-0.842	0.002004	0.022428	Nbv3K625771019	CUST_75844_PI429860205	gctataatcgttcttggttttctgtcttggtctgtaatgcgaagaaagaagaggaaaagaggttagcatatttgtccatcatgttgaataatatcttaaagtgcacataggaaaatctactacactacctggctagccagtggttgattggcttcttttggtctgctctgaaaaattttggaaagtatagttgcttcattgacctccatatcatctttacaaaagtttccattttgcagccggtcaagaaggaaaggaagagatggaactacccttgtttaatttgatgagtattaatattgcaacagacaatttctcatcagataatatccttggagagggtggttttggacctgtttatcggggaaaactgtcagctggaccagaaatagcagtgaa…	G-type lectin S-receptor-like serine/threonine-protein kinase SD1-1 (SD1-1), Precursor (similar to)
-1.036	-0.338	0.006073	0.568217	Nbv3K685813880	CUST_82565_PI429860205	gaactgctcttcccgccgccgtggctccgcattcctcgcccgtcattcctccacgtactttcccttccattgctacgataaaaaatgtaggctcgtccccaacccacgaggcgttgcgtgtaaccacacgcgccaacacagtccgtgccgttacgtgtactcttactccgatgagtctgaaaccagaggatttttctctactgaaacgacgacgcttaatgccagctcaggcagtgctgtgaaggttaaaaagtttgcatttggttgtagttttgaagcgaccggtccaagcattaccggtccgagttttaacggagctcaaggtgtaatgggcttgggccgcggttcaatttcattagcgagtcaactcggccgccggttcggcaacaagttttctta…	Aspartic proteinase nepenthesin-1, Precursor (probable)
-1.036	-0.745	0.0009	0.025432	RC_Nbv3K725614073	CUST_1271_PI429860205	ttatactatatttaacatcatttagaccactcttgacatgtccaactattcttctctctttataaattcttttcctttacaccctttaattattccttacctccctcttgtttttataaagttgcttgcttttctacttcaagaacataccccagtactttaatttacaaaaagatcaatcttttacagggtaaaaagagttttaagaaaagacccttaaagaaaagatccttaattgctccaaaagctagtaataagatgacaattactgagtacagagatgaagaggaagagaatcctcctcctttgcttgtatctgaaatgagttcaaggcctaggcgtattgctctctttgttgagccttctccttttgcgtatgtttctggatataagaaccgg…	GDP-mannose-dependent alpha-mannosyltransferase (probable)
-1.036	-0.652	0.017892	0.242096	RC_Nbv3K745620141	CUST_1930_PI429860205	tgcagatgtcttgcagtactgattagtcggatcagtgagtttcgaatataagatggttgaagactgcagatgttttgcattactgattagtcggaccagtgagttccgaatatcgttttagttctgaatatcatatggttgaagagaaaaagaatcaaaagagagaatcttttttaagtaatggatctgagataaaaatatgtatcaagtagtagaagtattagtactcatgttaagctttctcttttatcaagtagtgttaagaataaattcctttcgagggaaataatagtagtaactattggtgttcttgtacatggggtttgtaatctcatatttggtctctctttcaagaacttatgaagtcgtatttgggaagtttggttttttattgatgta…	DNA repair protein recO (probable)
-1.035	-0.379	0.005605	0.489511	Nbv3K665805824	CUST_81513_PI429860205	ctgttctatcattcgattgatttctgctctgtttttctttaattttcagaattcatacacttaaaagaaatatacatttgaattattgcttcttaacccgtgctttttcggagtcgacatacatttgctcttatttttgtccatttttagttattagcactatttattttcgtctacccatttctgaagttttttcttcattttcctatcactgtcagtagttttaatggctgttattttcacatagctcatggtgttttagtcagagtgaatttgtagaagaatgtggaagctgaagatagcagaaggagggaatccatggctacggacaacgaacaatcatgtaggtagggaactatgggagtttgatccagaactcggatctcctgaagatcgagc…	Cycloartenol Synthase (similar to)
-1.035	-1.956	0.076657	0.005614	Nbv3K805660015	CUST_51047_PI429860205	ggccttacctttcacgctaaagtcgccgttaagaatccttactctgttcctattcctatcatggagattgattacgttctcaaaagcgcctccagggtaatagcatcaggaagaattccagacccagggaatataaaggcaaatgactcgaccatgttagatgtgccagtgcaggttccacacagtgtgttattgagcttggttaaggaccttggtggagattgggacattgactatacactcgaattaggtctcatcattgaccttcc	Desiccation protectant protein Lea14 homolog (similar to)
-1.035	-0.613	0.019849	0.293639	RC_Nbv3K705827573	CUST_41773_PI429860205	aggcttaagagcattggcatgatcaatcatgttcctgggatgaaagctttggacatgaacgccgctgaggatgctattgttagacttacaagagaggttgtacctggaatgattgtcacagggatggaagttgctgaaattgacggagcaccaagaatggtaagtaaacttgtcacgactcactcctatataaattactcgtgcaccattagatttgtacctacatataagtgtgagatgtagagaatgcctagtctaaggtattccgaattcgccttaataaagtagaatggatcgtacatatgatttatatagccgatcccactatataaaagcttaacagtgaaattgaagagtaactaattgaaggtgtctatattgttcaggggccaacttttg…	Thiazole biosynthetic enzyme, chloroplastic, Precursor (similar to)
-1.035	-0.109	0.012191	0.92411	RC_Nbv3K745620079	CUST_1918_PI429860205	tgacgagtttgaagataagatgaaggagctcgagagcatctgcaaccccatcattgccaagatgtaccaaagcactggtggtgaagcaggtgcaccaatggatgatgatgctcctccagctggtggtagcggtgcaggcccctagattgaggaggttgactaagtgcttgggagtgatcagtgcttgatttatattttagtacaatacttatattgggttcttttaatatttttgcaatggttaacggggtattatattggttttcttgagaatagtatgctgttaagttttcatctttgatggctttagatagcgtcattgatttgatgcaattttagcttcaaacttttgttcttgtttttcgtacctcgaagatagaactatcttgtctctctggt…	Heat shock cognate 70 kDa protein 3 (Hsc70.3) (similar to)
-1.034	-0.854	0.051458	0.196497	RC_Nbv3K585692306	CUST_2013_PI429860210	ctgtttcatttgccaatacgttttgactgttctgatccttgtgcttgttcttctgctatatccatctaacgaaattgtaggagcggatgatattgctagtcaaatgactagttctttctccttgcagcccagttgactgtatccattggacttccgctgcacagctatctttgcttgaggatg	Expressed protein, putative (similar to)
-1.034	-0.878	0.050431	0.179793	RC_Nbv3K745623974	CUST_2472_PI429860205	gggtttaaagatgagggttatttggagtattataataattctggtagaggtagtagtaggattattaggtgtgggaagaaagagaagaacaaagagaatgacgtggcgttgaaaaagacgaagaagaagatgaaattgcttaaggttttgtctagggatttgggtaatttgactgagatgggatttggttttggttctgatattggtttggttgatcaagttcaagggaagactatttcggaaacggcagagctattgttaggacaacttcaacagctaaaggcagaggagaaggagttgaagaggaaaagaaaagaagaaaaagcactcattaagatgaaaggagcaagtcaagtacaaggcataatgaaccgtgaaatgtcatcatcttcaagctct…	hypothetical protein
-1.034	-0.388	0.008896	0.51536	RC_Nbv3K785650487	CUST_5731_PI429860205	acaacctcgttttctctcaattcctgttttccttgcaatggagaaatttgctactctcaacgcttcaaacttgagctctgcttctcttttaccaattgcgttttcttctccatgcctcaaatctgcagtgttggctcaacgctcaagggtccacgtcacaagggcttccattgctgtagagcagcaagctcaaactaaggttgctgtcatcagagttggcactagaggaagccccctagctcttgcccaagcttatgagactcgtgagaagctaatagcctcatatcctgaccttgctgaagagggagccattcaaattgtaataataaagacgacaggtgataagatattaagtcagcctcttgcagacattggcggaaaagggttgttcacaaaaga…	Porphobilinogen deaminase, chloroplastic (PBG), Precursor (similar to)
-1.032	-0.7	0.014928	0.178958	Nbv3K585682490	CUST_55471_PI429860205	gctgcattaacaagacgggaattggtttcgggccaacatcactgatcaatgcatccataaattagaggacttgatgctggtatcccactcgaaagtagatgaagaggataaaacggtgagtgacttggagttattgctcgaaacagagaattataggattcagcagcttgaagaacaaataagcacattagagaaaaaatgtgtggcaacagaagcaaaatctaagaagcacgctgataaggcgtctgaacttgaagtagaagtttaggcattcaaaatgaaatcatcaagccttgaggttgctctggaggagaccaaggagaaaggaaaggaattgagt	CTTNBP2 N-terminal-like protein (probable)
-1.032	-0.539	0.017141	0.362878	Nbv3K605741874	CUST_70630_PI429860205	acccggtatggcgtgtgattgcgacttctgtctctgatgtgcaaccggtgtttgcagccatggcgtggctgttttctctttttgccttatcaataacacacatccgagccccatttgctg	UPF0242 protein CPn
-1.031	-0.819	0.020207	0.125386	Nbv3K605749001	CUST_71808_PI429860205	caaaaccacaacccacaatccatttcgttatccactcatcatcaaatacaagatttttgaagcaaaaaaagattaaaaatggcaacaattataagcctgagcggaccagtggtgagtggtcagaggacattttcagtgacaaaaagggcttctttaccaaagttgaaactg	50S ribosomal protein L28, chloroplastic, Precursor (similar to)
-1.031	-1.272	0.008575	0.006253	Nbv3K645787722	CUST_78652_PI429860205	ttgcaatattgttcttgcggtgagtgtaccatgcagcaacttgtttgatatagtgacagttcgatgtggacactgcacaaatatgtggactgtaaatatggctgctgcatttcagtcttcttcttcctcctggctaagtcacactcatcatcttcaccaggtggccaactacactcctgaatacaaaatagattttggttcatcatccaaatgcaacagcaagatgcaggcaatccgaccatctatcacaagcaatcctcctgaggagaggatcgtaaatcgacccccagagaagaggcagcgagtaccttctgcatataaccagttcataaaagaggaaattcagaggatcaaggctaataatcctgatatcactcatagggaagcatttagtactgc…	Axial regulator YABBY 5 (similar to)
-1.03	-0.546	0.024909	0.397546	Nbv3K585704725	CUST_60594_PI429860205	atatatataattaataacctgagcaaatctcattccattcttgttactacttcacaactctcactccacagtccatagccatggcttctgagaaagttgagactgttattgctggaaattacttggaaatggagagagaaggagaagaagccaattccaataactctgtcaaaagcaaattgtcgaattttttttggcatggtggctctgtttatgatgcatggtttagctgttcttctaaccaggttgctcaagtgctacttacactgccatattcattttcacaactgggaatgatgtctggaattattttccaactcttctatgggttaatgggaagctggactgcttatcttataagtgttctctacgttgagtacagaactagaaaagaaagag…	Auxin transporter-like protein 3 (similar to)
-1.029	-0.565	0.003485	0.17963	RC_Nbv3K785643434	CUST_4960_PI429860205	ccgtcgattttctaactctttgtcaccgactcaagacgacaaagagggaaggttgggtacgtagaggggttaatgctccagagtctatagctgatcacatgtaccgtatgggagtgatggctcttattgctgctgaccttcctggtgttgatcgtgacaagtgtgtaaagatggcaattgtgcatgacattgcagaagcaattgttggagatattactcctgctgatggaatttcaaaagatgaaaagagcagacgagagcgagcagcactagaagacatgtgtaaacttttaggtggaggaccccgagccaaggagatcagtgacttgtggatggaatatgaagaaaattcttctttagaagccaaagttgtaaaggactttgataaggtggagatga…	HD domain-containing protein 2 (similar to)
-1.027	-0.703	0.002109	0.056605	Nbv3K585716681	CUST_64117_PI429860205	aactttttctttttctcatccaatctatttcttgtctaaaattagctttttcttgattctaaaaacttcattttaattccatttttccatctgggtgttcctaaaattctcagttaattgtgatattgagtcaatttgacaactattgaagcattttcagtgatgtctgttgctggaaaaatgtactcagatctacaagaaaacagtggaattactaagtgttgattggtcctctctacgaatgaggacttccacattggacactgctactgaacctgatgaactgtcacagtgtgaattgggattgaagaaggaggtgagggaaatgctgcctattattgtgttcaagcaaagtttctctgtcaatgacactcaatgttcagtgtgcttaggcgatta…	RING-H2 finger protein ATL7 (similar to)
-1.027	-0.93	0.003585	0.019589	RC_Nbv3K785653985	CUST_6091_PI429860205	ttccttttcctcatgtttgctttagacaaactttacttttccccattagggaaattcatggatgaaagagattctgctattaaagagaaattaaacagtgtgaaagacacttcagctgaagtgaagcaattggaagatcaagcagcagctataatgaaagcagctagggctgagatatcagctgcattgaacaaaatgaagaaagagacacagctggaagtggaacagaagattgctgaaggaaggaagaaagttgaagctgagttgcaagaagctttagctagtttggaccggcaaaaggaagagactattaagtctcttgattctcagattgctgctcttagtgatgagattgtcaagaaggttcttcctgttagtaactaagtaattaatctctta…	ATP synthase subunit b', chloroplastic, Precursor (similar to)
-1.026	-0.898	0.008049	0.04157	Nbv3K585699669	CUST_7871_PI429860210	attaaatgaatggaattgggatatggatggaatataatgaaatagagccacttttaggttccctctgaaatgaggcatgtaagggagccactacgaagaagttccgggagttacgaaggaagcttcgagctcatattggtcatgggttgggaacgggaattgaactctatgagatcgaatctcctgttgttcctcagtagctcagtggtagagcggtcggctgttaaccgattggtcgtaggttcgaatcctacttggggagatttgattgattctgaattaaagaattaagaataaaggggctcgctttgcccgttaagagtaggtaacccgttccctgtctttgtttctattgcattctatctcatcgtatcacattctgttctgcgagattagaaa…	Leucyl-tRNA synthetase (LeuRS) (probable)
-1.026	-0.974	0.001622	0.007743	Nbv3K585715198	CUST_63679_PI429860205	agacaagaagaaattcatcactaaagaacaagaacctgaacagtaagttttccatcttgtcatatgtttgttgtttctgaatcttgcttacatgatcatatcaaaccatagttgctccataactgaataaagaaaaagattgccttagttttgatgaatccttttgacattgaattcgtcaaaacttacttaaccgcaacttcttgagccagggtcttttggaaacagcttctctactccctcattttacttggtcggcgttattgttgttgttgttgcttagctgcagcctgcagcacaaagtacattggtttgatttgaatagaacaagatggagttaaatgactggtgtcagcatagtgattgacttttgtcttgtgtgtaatatcatttgttttg…	2-dehydro-3-deoxyphosphooctonate aldolase (KDO 8-P synthase) (probable)
-1.025	-0.842	0.02683	0.132517	Nbv3K805655942	CUST_50503_PI429860205	aaaaaaggtgatcttatgatatttccacaaggtttattgcattttcaagtgagtgatgctggttacacttctgttggttttgtgttttttagtagttcaaatcctggacttcagattacagattttgcattatttgctaatgatttgcccactaagttggtagaggctactactttccttgatgaagctacaatcaagaagctcaagggtgttcttggaggaactaactaagaatctaccaatgaagtagaagctgtttatccttttctttttcagtaatttccttaattgtttgtacttcttgttgacaattggatattgtaatttgtgtttgttgatgattctttctgtaagtgccatgtttttctgaagttaagtttatgtcgtttgaaaggaatt…	Auxin-binding protein ABP19a, Precursor (similar to)
-1.025	-0.657	0.001291	0.058173	RC_Nbv3K785645762	CUST_5151_PI429860205	agccgccccatcccttactagagaaacatctatgtccatcactgcatatgtttcttaaacttactgctttttgttctcacctggatatgtcgatccagaatatcatgcatgctatcagttaactagcagcctctctgccctttcgggcaggggtaaggctcgtctacattaccctccccagaccccacctggtgggaatatactgggtagttgttgttgttgttgttgttgtatgaaggtttaggatggagcttaggtagaagggtctctgcaaacttgaagcaatagcattatgcagggaaagtcatcatgttcgaaataaagatagttgtgcatgttctctccttgttatgaacgttggaagtaaaggagtaca	Probable serine/threonine-protein kinase At1g18390, Precursor (similar to)
-1.023	-0.538	0.0069	0.262857	Nbv3K585727291	CUST_67203_PI429860205	tgttacgtttccacctcaaagtgaaatatagtatttagctctttctttcatttaatgcctattggtgttccaaaagttcctttccgaagtcctggagaggaagatgcatcttgggttgacgtatagtgcgacttgtcagatatattgggtcatatggtatttccccgttctctcccccgatcgagatatcccccgtttcacccaagaaagataagtttaatcatcaaaaatttggagcgtgaagtgcaattagatccatttttgaggggattcatattactattatcaattagaaaaattcaattagaataatttatggttggcttggttggactaaaaaaatgaagtatccaggctccgt	ATP-dependent Clp protease proteolytic subunit (similar to)
-1.023	-1.093	0.003436	0.006865	RC_Nbv3K585725569	CUST_23489_PI429860205	atttggcatcccagcaggctccttttccgtctttctctttatttcgatactcttgtttacttccataaacgaaagggttactgtacctattgctagaaaaataacaggcaatagacaaggactcacaagccttcaaaggattggaatcggactaatactatccgttgctggtatgatagctgcagctatagtagaaaaacaaagaagggaaaatgccgtaaaacataattatagcataagagcattttggttaatacctcagttcttcattgtcggcgctggagaagctttcgcgtatgttggtcagcttgagtttttcataagggaagcaccagaagggatgaaatctatgagcacaggcttatttcttacaacactatcaatgggattttttatcag…	Nitrate transporter 1.3 (similar to)
-1.023	-0.619	0.013117	0.234472	RC_Nbv3K605747432	CUST_28162_PI429860205	atgagaaaggaatagaaaatgagcaaatcaacagcaacacaggacttagcaaaagctccagaaatccagcaagggataacggggtctcgaaaaataagtaatttctgctgggcctttatcctttttgtaggttcattaggcttcttattagttggaacttccagttatcttggtagaaatttgata	Photosystem I assembly protein Ycf4 (similar to)
-1.023	-0.547	0.002472	0.168252	RC_Nbv3K605756198	CUST_30162_PI429860205	cagctgacgacttagctggatgtcctgttgaggataagtagcaaccaacacacaacctcgtttttctctcaattcctgatttccttcaaatggagaaatttgttactctcaacgcttcaaacttgagctctgcttctcttttaccaattgggtttttttcgccatgcctcaaatctgcagtgttggctcaacgctcaagggtccacgtcacaagggcttccattgctgtagagcagcaagctcaaactaaggttgctgtcatcagagttggcactagaggaagccccctagctcttgcccaagcttatgagactcgtgagaagctaatagcctcatatcctgaccttgctgaagagggagccattcaaattgtaataataaagacgacaggtgataaga…	Porphobilinogen deaminase, chloroplastic (PBG), Precursor (similar to)
-1.023	-0.803	0.003988	0.043897	RC_Nbv3K725615389	CUST_1419_PI429860205	ttttttggcatcagcaagtgcatttgagaaatggacaacattaacaggattgattgaagagctaaaagggctttgagcaaaaggaattagcatttccctcttgtatctgatacctattactatatgagaattgagtaaatttggtccatgccaacatgttttcacctttgacattacttttactgtttatgcatccacaaagaaataatctttttcattgttttttaccctctgtcaaatgaaaaatatacaatgtatttgagtttcagttgtagcttaatctctgagcaaaatgactagactattgtt	Thylakoid lumenal 16.5 kDa protein, chloroplastic, Precursor (similar to)
-1.021	-1.354	0.107438	0.061912	Nbv3K585710021	CUST_62179_PI429860205	ttcctcaagccagccaaaaaaacaaacaaaacactcatctcaagcatccatttaaacattaaccatggcctcaatgcaatgctacaaagaagaaggtaatgagtttgattactatgagaaatcctcaggcacttaccaaaaaccaacaaactactcgaattcgggttatcaacaatcttactacgagaaagaaaggtgttacgaaccaatcctggaatgacgggttatggcactagccacggccatcaacatggactaggtaacggatacggtagcactaagccatgtgggcccatgatgggccatggcacgggctacgggccgggccacaatgctcatggaatgatgggctatgtcacgggccacaacactcacatgcagaaacccgggttcagtgga…	Fibroin heavy chain (Fib-H), Precursor (probable)
-1.021	-0.458	0.099924	0.676591	Nbv3K645780990	CUST_77415_PI429860205	atttctatcgaaaataatttgcatatttaacatatactaatataacatgtaacaaaagtagtggtgtattttctaaaaaattaaattgtgatgagcaggggtgacatcttttaacatagactttgttgcaaagaaagtaacagttactgggaatatgac	Chloroplast-targeted copper chaperone protein (similar to)
-1.02	-0.161	0.026777	0.891072	Nbv3K585688920	CUST_56920_PI429860205	atagcaacaacaattatgccgtaatcccaattggtgatgactatgtccaattaaatcttaattgcatatcagcaaataacctgaactatcagacaatcacttattcacaaacttcgtgtggggaaaatagttttcattttttctatctcatgaaaatc	Protein ycf2 A (similar to)
-1.02	-0.179	0.124192	0.920408	Nbv3K605754915	CUST_73128_PI429860205	ttgatagccacatggctaatgttgctttaatgactgtaaagggatctactgtaagcacctatttgattttgaatttcatctcaaattaaagcttagtgttaaatagttgggctacagtgaaaatgtctggaagaaatgaagcattcagaatatgtggtggtgtatcggaagcattgagttacatgccatgtcccctgcaatacactgagcctaacactaagaatgacctctgggtattttggagccaacacaacaacgagtttcctactgtcttccccagctctgctgatactactatctatcatgataccatcaaggagaaaatcgcatctgctctcaagaatgcctacctttctgacaacttcggatgctggttggttttattttgggcacctgtga…	Protein NLP7 (AtNLP7) (probable)
-1.019	-0.46	0.005789	0.348142	Nbv3K805658998	CUST_50886_PI429860205	ctgatgcttcttcttccttttctctgtatcaattactacactttttccaagaaaaccaaaaagcaaacaaattcttttttttattttctttttctttctgtgtatgtgttaaaatctgtagctcttcagaataggtgcagaaagttttgttgcttcagatcccaatatatatcccatctttttcttactctctctctcttgaaccaatagtaagaaaactgtctgctttatgattttgctcatattttctatcatcatatttctctgaaaccaaacagtccaaaagtatacatcatcatatcatattattactgtctattatcaagtacatcaagattctcttcagtggtggtccagaaaaacccaatatttctttcttttttagcctttttttacaca…	Homeobox protein HD1 (similar to)
-1.019	0.005	0.048527	0.998131	Nbv5tr6222968	CUST_93665_PI429860205	gttagtgaaatccaggcacccactaaggtcacggaattgagattgttctttgggctttccaactattatcagagatttattagtggatactccgcaactatcacaccactcacagagctgctcaaaaagaataagtcgtgggtttggagcaaggcatgccaggaggcttttgaacgcctcaagacagccatgtcagaggagccggtcctcgccttacaagacttctcaaaaacatttaaggtgcacacggatgcctcagaattttccataggcggagtggatgcaagacaaacaccccattgctttcgagagtcgcaaactaaacgagacggagagacggcacactgttcaggagaaggagatgtccaccattatacactgtctcaggacctggaggca…	Retrovirus-related Pol polyprotein from transposon 17.6 (probable)
-1.019	-0.384	0.122636	0.769903	RC_Nbv3K645782698	CUST_34660_PI429860205	agaatgaattgaatatgggattgggatcaacggtactgctttctatgctatgatgtaagggatcaaagtgagcgtgacgagaatgaattgaatatgggattgggatcaacggtactgcttt	Coat protein (probable)
-1.018	-0.47	0.013117	0.41694	RC_Nbv3K665804385	CUST_38402_PI429860205	cctcttttcttcatttctgcatgctctttaaaagatcttgcaaccatcaaacccaaagggcactgcaaattctgcaaaaagcttcaaaaaaagatcctttctctggattcccacaaaaattgggccactgtttgttcccttagaaaaaaatactagctataaaagttgctcctttttctttcaccccatttgcctacttctcttctgtcatagttgaaatgcttcttcactaaagagaactgaaaaagctttaaaaaattatccttttttgggatccctataaattgccactctctgttttgtttctcgaaaaaaggttcctcttttttcttcattttccctgtgaaatgggtgctcgttgctcaaaattctctttttgctggtggcattctcatctca…	Probable serine/threonine-protein kinase At5g41260 (similar to)
-1.018	-0.266	0.023844	0.772062	RC_Nbv3K765637638	CUST_4256_PI429860205	gcggacttaattgaggatctcatctccaagaaagcttaagaaatattgactatagagcttgcctagcaaaactaggtttgttaggtctcattttggttgaaagtttgcctattttatttagtcgtttaatcgtcttctctccttgtggggagagcgtctattgcagtttgttccaatgagctatgtctaggtaaaaggatctctttcatctgagaggaactctcatgtttgtttctttcatttactgtaaggcattattatggtcataattaaagatatccttgtactctctgttttcctactccattctgtagcttttttttgcctacagtgaaattacaatattcttcaagctaaa	Anoctamin-3 (probable)
-1.017	-1.877	0.267108	0.056602	Nbv3K725611044	CUST_44715_PI429860205	gtaaagcaatatttggagaaaaagaatggtactttttcagtccaagagataggaagtacccgaatggatcacgaccaaacagagtagctggctctgggtattggaaagcaacaggaactgataaaataataactacagaagggagaaaagttggaattaagaaagctttagttttttacgtgggtaaagcacctaaaggaactaagactaattggatcatgcatgaatacagactcagtgaatctcccaggaaaaatggaagttctagggtacgtatatccacatggaccccttttccaattgttttatttctgaattgtgacattaatatgtttttttaatatatgtatttcagctagatgagtgggtgctttgtcggatttataagaagaaatcggg…	NAC domain-containing protein 55 (ANAC055) (similar to)
-1.017	-0.364	0.008203	0.537032	Nbv3K765640128	CUST_48745_PI429860205	catttcccctcctccttctaccgctttcactcccaggggtagtggagataatggcacttctttggttgaacaactacgaaaaagctttccttcagccacacgcaggatgttgttaacaagctttttcatgtattcatgttatcatccttcaaggtacttgtcagcacttgctttgggggatccgtctgtcacagttgaacaagttacaccttctacttttccttccgcagcactgttcccttccgaggaaagagttgtcgagctctttgagaagaatacctactgtgttgtcaacatattcgatgtaaccttgagacctacgcttaatgttaccggtgcagttgagattcctgaaggaaatggttcaggggtgatttgggacaatgaaggccacattgt…	Protease Do-like 8, chloroplastic, Precursor (similar to)
-1.017	-1.296	0.105029	0.073356	RC_Nbv3K805664643	CUST_7197_PI429860205	aatgatttgagaaattgatggcagtgtggacattgaatccttcagagcgcgatgcctatttggctaaggaagctactaagagatggacaaaaagcaattttgttcttgtggaactagcttgtaccagatctcctaaagaattggttttgggaagggaagtttatcatgctcgttacaagaaatatcttgaagaggacgttgcttatcacactactggggaacaccgcaagcttttggtagctcttgtgagctcctatcgatatggaagagacagggcagcaacggcgtttggcgtgatagg	Annexin D1 (similar to)
-1.016	-1.596	0.127218	0.034199	RC_Nbv3K585723086	CUST_22668_PI429860205	cttcctcagttcttctatctctcaaatacaaaaaatgaggacagacggagagagcctttgggttttcgctttagcttcaaattgcaaaatattcacgttcccaatcaactccatacactttgcacttatttttcttcttgtctggttagtcatgaacatgatttactggactcaccctgggggtccagcttggggtaaatacaaatggacaaagtatttggtagcaccaaagccaataccaggcccaagaggttttcctcttataggaagcattaaccttatgactggtttagcacaccaaaagatagcagccgtagcaaaattatgccaagccaagcgtctcatgtccttcagcctaggtgaaaccagagttattgtaacgtgtaacccagtggtagc…	Cytochrome P450 78A3 (similar to)
-1.015	-0.201	0.047381	0.873821	RC_Nbv3K585704565	CUST_2755_PI429860210	aaccctagcctcccatatattccaccgctgctccgccagaaccacccaccaaaaattgcctcacggcagttcatgtgggccaatcaccctgaaaatagcatcacatactctctttcatctccctattccaaatatctattcctttttcttcaaatccgtccaggccttttcgaatcttaaataaaaaatttagccaaaacttgaacccttccaaatcatttcaaattcacaccctatggttcttacctctatctgaaacctaaaccacttttaactccttttaaatcggccatgatttcttcgaattttggatctggattcagaagaaccctaaaaatcctcttattcttttttcctggtcggagggtagtcgaatgggcttaaaacctccattaatta…	hypothetical protein
-1.014	-0.523	0.055519	0.521548	RC_Nbv3K585726416	CUST_23747_PI429860205	aacaaggaacaaagacaatcttgtcttatatcagagagaagaaaggaagaaaatgcagtcagcaaaggacgcagcagcctcagcaaaggctggcatggagaagaccaaagccactgttcaagaaaaggcggagaggatgactactagggatccacttaagaaagaaatggcgacggacaagaaagaggacaagaaagcagcagcagagctggaaaagagagaggccaaagaacacaacgcagctgcaggacatggagttcaacatccccatgttggtggaggaactggcactggttatggaactggctctaccttttagacaaatgaagctctgggtttccccccaactttcattaatgtatttggctttttttcttgttttgtgtatggtcagaaggg…	Protein LE25 (similar to)
-1.014	-0.214	0.012726	0.804402	RC_Nbv3K685811673	CUST_39309_PI429860205	ggtacttgtggattcaggggcggcatcaagtcggaagagtgtcgcagaaagataaagatctgcacttcccttttacaacataggagggagggggcctcgttcctaaaaagcctttccgattgcctccgcccctatctcttaaagctacggcatcccaccgatccccgaatcggctctgctagttggctttgttgctatcaaggcatagcattctatggactctttcccacgtccagaaatggtatgccaacaaacaccttttctccttagccaaccaaagtcttctgatggcaataaccgcgtttcccgttaaaagtaaagcggtgttctctctacgcaggtagaaccctactcgtattaccaaggtcttccgagtaggatatgtaatacgtccataag…	Uncharacterized tatC-like protein ymf16 (similar to)
-1.013	-0.439	0.046249	0.60187	RC_Nbv3K585688032	CUST_12716_PI429860205	tagggaatttttttatcttcatctcttatttctactgtcaatctttctgcttaatttttgtttatatagacttgtaacatttatgggttttccagtaggctacacggacctatttcttccaaaattgctcgtacacattcttacaattttgggttacattagaaaactcatttgcacacttttaactattctgggtcttggggattttctagaacccgaaatgccgtttctagcccgacctgaatcttgttcggagcttcaatattccttgtcggctgttctaatccgggagcttttaccggttgtcaagttttccgagctagtggacccaccagagagctgtacggtttgcttgtacgagtttgatggggatgatgagatccgacagctcacaaattg…	E3 ubiquitin-protein ligase RHA1B (probable)
-1.013	-0.408	0.003485	0.380854	RC_Nbv3K705825552	CUST_41395_PI429860205	cccaaacttcaccacccatttaacggtccatttgcgcttactccgtttcagcttcttatatacatctttcactattaatttaagcttatttctgcaaaaatgagatctatgaatcttgtcgattcatgggctgctcaagtttgttcagttttcaatcaaaccttacccaataaaaccttcactggattcacgaaaattcctgtgaaaaacccaagtttttttaaacaaaaaagaccattttctgctctaagtgtgtcagctattgctaccaaagaagatgagaaagttaaggaagctgaaacacaaaaggagcaattcaatttcaaaacttacgtagctgaaaaggctatttctgtaaataaagctttagatgaggctgttatagtaaaagacccacct…	Geranylgeranyl pyrophosphate synthase, chloroplastic (GGPP synthase), Precursor (similar to)
-1.013	-0.387	0.022409	0.595051	RC_Nbv3K805661691	CUST_6913_PI429860205	caagtatcatccaaagaacaaggtctactgaccattagtcactctacagtctaaaatgggttccaaagttttctttttctttgctatcatcttcttttcagctgtctctgcttttgcggaggacaattctggccttgtaatggactactacaaggacacttgccctcaagctgaagatattatcagagaacaagtgaagcttctctacaaacgccacaagaatactgcattttcttggctcagaaatatcttccatgactgctttgttgagtcatgtgatgcttcgttgttgctggactcaacaagaaggatgctgtccgagaaggagacagacaggagttttggtatgagaaatttcagatacattgagactattaaggaagctgttgaaagggagtg…	Peroxidase 42 (Atperox P42), Precursor (similar to)
-1.012	-0.12	0.098143	0.947777	Nbv3K585722303	CUST_65760_PI429860205	gggattcttatttgtacaaatggtacttcgagcttggaacgagcatgaagagattaacgatacttctttatcttttgagttgttctgccggatcggtcgctcaagatctttggtctttatccggacccgatgaaaaaaatgggatcacttcttatggactcgttgagaatgattctgatctagttcatggcctattagaagtagaaggcgctctggtgggatcttcacggacagaaaaagattgcagtcagtttgataatgatcgagtgacattgcttcttcggcccgaaccgaggaatcccttagatatgatgcaaaacggctcttgttctatccttgatcagagatttctctatgaaaaatatgaatcggagtttgaagaaggggagggagaaggag…	Protein ycf2 (similar to)
-1.012	-0.535	0.132623	0.631972	Nbv3K725841843	CUST_86491_PI429860205	catcttacattaaaatcaaaacaacaattatcccttcaactatggctaaagtaatgttcattggagttgtttctttagccatatttttaatggcagtcacagcttctagctttcgtaccacaatcacaatagctgaagatgctgaaaacccaagggagcaaatttctcaacgttgccagcagcaaatccaaagggcacagcagttacgttcctgcgaacagtatttgagacaaagcaccagattctctgaggaggaacaggaatttgataatcaaggcagagactggcgccaagaatttcctaggtgctgtgaggagctggaacaaatacaagatgagcaatgcaggtgtgaaggaataaggcaggtggtgcagcagcaacaacagagaggagaattcc…	cucma ame: full=2s albumin contains: ame: full=2s albumin small chain contains: ame: full=2s albumin large chain flags: precursor
-1.012	-0.542	0.018051	0.352494	Nbv3K765632317	CUST_47711_PI429860205	aaagattcagcttcatttgagaaccagttgtctgaagaagctagtgatgtagagaaagcgcgtaaagtatgggaagtcagcgagaaactcgtcggtttggtttaacttttcgggctaaccttaaccattgccaaggcaaacaagaaaagaagagttgatgagtgaaaatttgtatcggaatttgtaggctgttgtaaagagaactgtcacctttagttaggattgaaaataaatgttattttctgatggaaaatgtcactaatttactttgaagttaaatgaagtgatggctcatgagcatattgttagttcaattatctgttttgcttccctctatgtggccagaataaagtata	Protochlorophyllide reductase, chloroplastic (PCR), Precursor (similar to)
-1.011	-1.379	0.201933	0.127772	Nbv3K585737697	CUST_69848_PI429860205	acgattcgacggacatgattgacgatttgccaaagccagtgttttatagcgatctggatttgttccgtgtttcgctggcgactaaggttactaaggcactggaaatgttttcctttttgaagtcgaataagccgatcctgaggcgaaatgtaatgacctatcttagggattttggctataatggcgctatatgcaagacgaaatgggagaattccggtggacttaaggcc	Gibberellin 2-beta-dioxygenase 3 (probable)
-1.01	-0.659	0.012633	0.186082	Nbv3K785650680	CUST_49953_PI429860205	gagatgaggaaacagaatttacaagctccattgttggacccttctcctgctagtttcaatagaaggaagaaatggagttttgctctttgctttttatttgcactcactgccatttcatttataggccttagacaccatggacacgttggtatttggctaatcggagatgttgagagatataatggaaaactgcagaaaaatgctgacgttgttgaatcggagcaagcagttgttgctgctgatgatggtcggtgctcggaaattggtatatccatgcttaaaattggtggacatgctgttgatgctgcagttgccacagcactttgccttggagttgtcaatccaatggccagcggacttggcggtggaggttttatggttgttagatcttcatcaaca…	Gamma-glutamyltranspeptidase 1 light chain, Precursor (probable)
-1.009	-0.55	0.00839	0.258079	RC_Nbv3K745619350	CUST_1828_PI429860205	atcttttgtcttatttttgttataaatactgtaattacgtatcaattttttcatttgtatttaagtttgttctaccgacagtgtttgtatccacaaaaaggaaaaaataatatttttgcaagagcatcatcttttctgtactctctttgtcacgggtggtgtgattatttttggcactttttcgatacca	DNA-directed RNA polymerase III subunit RPC1 (RNA polymerase III subunit C1) (probable)
-1.007	-1.028	0.010428	0.02255	Nbv3K585675919	CUST_54003_PI429860205	actctctgttttttccttctctcttcgctctcggcgaggaagccatccaagtccggcattagattcaaatctggcgacgttagatccagatccaggcggtggatggagtcttcgtgattttagatctagtagtgggtggtgatgtgtctggtttaacgattttgatttgacggaaacggcggagggcggtgatgagtgaagacaacagagggtagtgattttcttggacggaagacgccatctcggactaatttttttctcttctttgttattgcttcatatacaatgatacaaatacattatattatatacaaatacactctactttgagtgtgttctatatttctcaatgcaa	Mantle protein (MP), Precursor (probable)
-1.007	-0.746	0.002382	0.041446	Nbv3K585738602	CUST_70032_PI429860205	cccgtcgagttaacccacgggtaccctcatggtccgcctcttctctcttctctttcttccacatagcaaaattctaacgaatatcatcatttcagtccgatttgtgtgggatatcttcttttatttcttttgtttaaacacaaattcgaacccttgaataaactcgggaagaatgggaatcgttcgatgaaattttcgtccaacaatctcaattttttcgatttttattttttgaaaagaattttcggatttttggtatttggggggcctcacgattttggaattttttggagaagagggaagaagcttctaggatgtgatatatattttagaggttttttgagactgaggttctcagacagaaattagagagaaaaattcggaaaaaaaacactagtg…	Transmembrane protein gp41, Precursor (probable)
-1.006	-0.749	0.017344	0.143314	Nbv3K625763656	CUST_74469_PI429860205	cctctcttggacaccagatacagttcagctgatgtttgctagtaaatactggcttccagaggtctgtgctctactacataataatttgtactaattgcctgctcacggtcttaacacttcgttcccattcagctgcccggcataactaaaatgttctccaacgagatgacattagcttctgcatggattca	Lipid phosphate phosphatase 1 (similar to)
-1.006	-1.118	0.102901	0.127465	Nbv3K805660863	CUST_51128_PI429860205	ttaaagctaagctcttgggaactaaccttgataccgctctttccctcagcttattgctcaacaattgtggaaagactgttcctaaagacttccaatgtgcataaatggccatcttcccaccccaacttgtttggtaatgaggcgtagttgtctgtttgtggtgtttgttttctccataagattttcgtcggagatttcaactaaaaaataatcagtactgagtgtgtttgtgcacggttgcttattttctcaggaaatatgtggaattattctagtgcttagaagtactgagtgtgtttattcatggttgcttattttcaatgtgttgtatcccatatttatttgtaataagatggttatgttctcactaaggaaatatattatgattgatctcgggaa…	Protein-tyrosine kinase 2-beta (CADTK) (probable)
-1.006	-0.78	0.000455	0.010643	RC_Nbv3K705825003	CUST_41291_PI429860205	tcttcctgaaggatacttgtcttctaaagttatatgttcaaaccccaatttcagtgccattaactcggcctcttttccgcgcgaagtcataacatatgaccagtggatgcaactaaaaccagaatataaaaacatgctttctggttggattaaaggtgcttttcgtagtgggaagaaggaaatgcaggaatcaataaatgagaagcttaacttcgttcttaatacagctccgacatcggataggttagaacttaaaggtaataaatatctccttggagagtttctggagttcaaaggaaacagagaagatgttcaggaaacgagaagtatcaggagatcaaaagttagtagattagagatccagaaaacgagcatgtttggtctggctcattcaaagct…	Tryptophanyl-tRNA synthetase (TrpRS) (probable)
-1.006	-0.706	0.075968	0.36246	RC_Nbv5tr6200892	CUST_87074_PI429860205	accagttttaataacatttcagtctcattctttatctctcccctttttctgttgaattttgagtgccttatcatattagatccattcatacacctcttcatagtacgattctgcaaatatatatcatcatctctttgtttctccaacaggaggggaggccatgtgaatcgtttgaagcagagtggaacagataatatattaaatttcagtcacgatattagtttggcagtttctgggagatgggtacatgcaagggttgtgggaaactgggaagaatggttaggaacaggcctggtagtgcttaccagtcttctcttcttcagtcccctgttgtttctgtttgggattgtattgtgagcaaaatgaggtattcctatatacctgagtgggtgtaggtgc…	Uncharacterized protein n=1 Tax=Glycine max RepID=I1L324_SOYBN (probable)
-1.005	-0.791	0.000724	0.012657	RC_Nbv3K605749390	CUST_28557_PI429860205	gagtttgtattggtgaatccaataggagaagtactggaaaaattacagagggctgatgaaactaaagatatgatgagaccagattgcctttttttaacagtcgaagaagcagtagcttcactttcctcaacaataaaataccaaataccagacaacgtttgagatactataaaataaattcagctgctgctgcttcgctttttcatctctacctttgtgattctatttggttgatcaataactcaatcaaaagcataaaaataacctattttccccttaggttcactagatatggaatccttgaattgtacaagcaaaattagctaagagaattattgacttttaagaaagaattatcaggcaaccattatattttcaatttcttctgcaact	Probable sulfate transporter 3.3 (similar to)
-1.004	-0.231	0.023293	0.80855	Nbv3K585694577	CUST_58214_PI429860205	catggacccaattcaactcgctaggatccttcattcccatttttttccaccacgaacgtttctaaaactcttttacctccaaatttggaatatcctactttcatacaattcacagggttcaacaagcaatcgatatttcacgatcaagtgatggatatttcacg	Protein ycf2 A (similar to)
-1.004	-0.311	0.042313	0.749756	Nbv3K585706934	CUST_61274_PI429860205	gttcctcttgtaagctcacccaaagtctcgtacttccgtcgttgttcacattccggccggcggctggaactcattctccggcaatcaacacacaatctttaccgtaacaatgaagtccctatcgcccctgttctcagtttccactcccaagtctccaattttcatcttcactcctatttcccaacgactttcatctgtcaaattcgcagcctctccacagcgaaagtcgcggtcttcaaaatcagctaaaacactgtccacaacacttaccgtggaccccataactacgcccacatctacttccacttccacccctcccaaaaaggtacttgtgccaattggatttggtactgaagaaatggaagctgtaatattggctgatgttctgcgccgagctgg…	Protein DJ-1 (zDJ-1), Precursor (probable)
-1.004	-0.791	0.030122	0.164855	RC_Nbv3K585681719	CUST_11202_PI429860205	ggcggaggatctagatctcggattatcgtcaggattcccggtgaaaatgacggccacgggtggtagaatgaaccggcggacggagaagagacgagaggctacaccttcgttgaattctgatgaatctgataccacaacactagaaagtggttttatgtgccatcaaaatccgcaacaaggacaaagagatgatactaaacttcttagattgttcttttgaaagcttgattcaagttttaccgtggattacttacaagttagtgccagttattaactgaagctggaacgagttttacctttttctgttgttaaaactgttatctccaacttattagtgataagttttcggtaacttaagggggtaaattgagatggcttctatggcacttgatttcttct…	LOB domain-containing protein 37 (AS2-like protein 39) (probable)
-1.004	-0.68	0.003339	0.078748	RC_Nbv3K805656970	CUST_6363_PI429860205	ttcaaatcctcacattatccatatactactacccctttagaaaaacaaagctcaaatgttactaacaatggcttcttcatcttcaacttcactcttttccacatttctcaacctttcccctcaaaaaactactgattttatttgccgtaaatcagttaaaatcccatcaattaccaagaaaacttccctcaatctcagttcttcacataacatctcaacttttggcccaatcatcttcaacaacatctctttttctgcaacacccactagtggaaatccactgccattgactgtagtgtgtgctaaagggtacaaaatgaagacccacaaagcttcagcaaagaggtttaaggtatcaggtactgggaagatattgaggaggagagctgggaagcagca…	50S ribosomal protein L35, chloroplastic, Precursor (similar to)
-1.003	-0.879	0.035405	0.126848	Nbv3K705828780	CUST_84890_PI429860205	tttttaaagtgggaaaatggcaacagttacaacacaagcttcagctgccattttccggccatgtgcctcaaaaaccagattcctcagtgggtcatctggtaaattaaacagagaggtctcttttaagcccctgacttcttcatcttacaactcattcaaggttgaagctaagaaaggtcaatggcttccaggcttagcctctcctacttatcttgatggcaggtacatattgatcagcttaatcatctcatctagaatcttaagttgtttatagcatatattaaacacgtcttctcacctctgagccttgattctattttatgggctaagcatgtgaatttttttcttgataatgagcgtcggcgtgacttgaacttaggacctttcacctgtaccacg…	Chlorophyll a-b binding protein P4, chloroplastic, Precursor (similar to)
-1.003	-0.317	0.005078	0.573427	RC_Nbv3K725842051	CUST_43630_PI429860205	cttttaaggtttcatatacctttagatctacgttactataacataaccccataattcataaaccccgagattgtttcttttttcattttcccaaatctcgagcatgcgagtgttgagggagcagagaagtgaagtatgcaacagaatatgaagaaaagttcaattagtggtgaagctgctaaacctaaagaaagacatattgtttcttggtctcaagaggaggatgatatactaagagagcaaattcgaatccatggaactgacaattggacgatcatagcatcgaagttcaaggataaaacaacaaggcaatgcagaagaagatggttcacttatttaaactctgatttcaagaaagggggatggtcacctgaagaagatatgcttttatgtgaggct…	Myb-related protein B (B-Myb) (probable)
-1.002	-0.52	0.017886	0.373513	Nbv3K585738590	CUST_70030_PI429860205	gtttgagcttgatgcaaatggctaaaatatcgtctgctttatatgattatcaattaaataaaaagttattttatgtatcaatccttacatctccgacaactggtggagtgacagctagttttggtatgttgggggatatcattattgccgaacccaatgcctacattgcatttgcaggtaaaagagtaattgaacaaacattgaataaaacagtacccgaaggttcacaagcagctgaatacttattccagaagggtttattcgacctaattgtaccacgtaatcttttaaaaagcgttctgagtgagttatttaagctccacgccttttttcctttgaatcaaaagtcaagcaaaatcaagtagagcactaagttcatttattttatttgtgtttgta…	Acetyl-coenzyme A carboxylase carboxyl transferase subunit beta, chloroplastic (ACCase subunit beta) (similar to)
-1.002	-1.104	0.003638	0.006102	Nbv3K705825183	CUST_84274_PI429860205	ttacgtggcgccggaggtattaatggggaaagaatacaatgagaaagtggatgtgtggagcgccggtgttattttgtatattatgctttctggggttcctcctttttacggtgaaactccaactgagacatttcaggctgttttaagggcaaatttgagatttctcactaggaattttaggtcggtttcgcctgaagctaaggatttgttgaggaagatgatctgtaaggatgtttctagaaggttttcagctgaacaagtcctgagacacctatgggtaattaatggaggagagaccagatcaacggctgatttaacctgaagaagattagtagtattttatgaactactcctatcttatagtaaaaaagtttataagcttctgctgtatatacacca…	Phosphoenolpyruvate carboxylase kinase 1 (AtPPCK1) (similar to)
-1.002	-0.9	0.000481	0.004495	RC_Nbv3K625769951	CUST_32561_PI429860205	tttctcattcacatccttttctttttcagaatccaagttttgcagttttgctcaaatttctgaaaggaatattctgaaattttcttctcatttaggttaaagatttaacttttccaatgttgttgctcggattttaactattttataaccccacgtcttcttttgtatgaagcaaaattgtgggtctcaaatacagtgggatcttgattgattttagatcctacattatccaaataaatgagctttttggggtatattgattgtgtgtgatgagatattgagctaaaaaaggaaaaaaaatacaaactttgagatttgaatagtgattttatgggcagagaattgtagggagcggggggattggtcataaagaataatggggttaaaagggacagcttt…	DUF246 domain-containing protein At1g04910 (probable)
-1.002	-0.447	0.010611	0.421294	RC_Nbv3K725843835	CUST_43962_PI429860205	ccaatatccgttatttgcagcaaaagggctctaaccactaaaccagataattcataattcatgctcaatctttagagccagcagctgtagcctagaaaatgagtagctcctcaattacagcttctttacataccagcaatttaaggtctcctttcgtcgggagtttgaatgggtttcatgtatcaagtgttactgttcgtcgtgttggtttcgtgaggaaggtggtcgaatgtaaagaatcaagaattggtaagcaaccgataacagtaccttccaatgtgacactcacaatggaaggccaagctttgaaagttaagggacctctaggagagatggccataacttatccacgagaagtaaagcttgaaacagaagaggaaggtgttctaagggtccgaa…	50S ribosomal protein L6, chloroplastic, Precursor (similar to)
-1.001	-0.753	0.020111	0.150831	RC_Nbv3K585729164	CUST_24477_PI429860205	actgtagccactattattatccacgctcggctggactctaccgagaatctcctcatttttactgctcaaaaagttgaatggagcaacttcccaattctgatctttaactaattacttctacttctaatctactccattgattcatcctcactttacaaaatctatcttttttttttttcaaaatacagtgcatttatagcagagtatgtgtacgctgctgctttctgttcccttctaatcttaaaatccttagcttcagatctctcacttgtctactgaggactgacgggagcttctctgctttcttgggaacttctggtgctgccgcaagcacataatggcgtccaattatcacgcaccaagcaacagaacacgacgaccgatctctatattgattgt…	Probable methyltransferase PMT14 (similar to)
-1.001	-0.665	0.016417	0.199234	RC_Nbv3K725612097	CUST_996_PI429860205	ctgccacgatcatcaatcaagatattaatcaactacatcccaatttccattcacttgttattacttagtttcttgtttaacttgtcaaaaatggcatctttttcagttaaattctcagctacttcattgccaaatcctaaaaaattttcgaacaagctacatgcaacaccgccgcagacggtggcagtaccaccatctggggcggcggagattgctagcgagaggctagagcctagagtagaggaaaaagatgggtattgggtacttaaggaaaaattcagacaagggataaatccagctgaaaaagctaagattgagaaagaaccaatgaaattatttatggaagatggtattgaagatctagctaagatctcacttgaagagatcgaagggtctaaa…	Ferredoxin--nitrite reductase, chloroplastic, Precursor (putative)
-0.999	-1.755	0.074903	0.008233	RC_Nbv3K585667723	CUST_7889_PI429860205	aattcatcctatgacttccaattcttttaacttttgcttctgaagtaagcctccctccaaaatattttgatatctccgaagatattagtacgtacaaatcctcttgaactattgttttcttctagttcaaaacttctgtaacttttaggaaggaaaaaacatttgttctccatggcagccgatgataatacgaccagcctacgtattgcatcattttcttgttacctcagcaaccctgaagagagctttgtacagaaaattggtggtgcagttgagtctgttcttatttcacccccggagactccattttccttgactgcagtaaaagctgctaaggcagctactgcaaagccatccttaaacagcaaccaagataacctcgcgaatcttcgggtggag…	Protein PHYTOCHROME KINASE SUBSTRATE 1 (probable)
-0.999	-0.523	0.002645	0.185435	RC_Nbv5tr6205014	CUST_87672_PI429860205	aggcaaaaatatattctgcaaatcaatcgcagcttcattcgtgtaccttgcctaattaaccatttcaaagaaaatgattttacttcaaaaacaatactttctaattttttccatttccaccttaagttggagttatggagaatccgagccttttgtcatcattacaacctaatattttaaagatcttttgatgaattaacgaagctactctttccctcaatactgttatgacgcacacttacgaactagaaacttgaagctaggtgcataagctttttttactacaaaaacgattcctcccccggcaaaaagtggtccgccaactgaacttgccttgttgatgattagcgggaatgttcgattgctcgtccgctaaagtcctgtctgcctgcctgttga…	Putative membrane protein ycf1 (probable)
-0.998	-0.854	0.066293	0.210229	RC_Nbv3K685818238	CUST_40478_PI429860205	atgtcaaatcagatacttcaatggtccactgatattaagatgccgtctacatcatccatgaaaatccagtagcaatagcaaacagtgaaagagtattatactgcaaccagggaagagggggatagaatatcaactgtttttttaggatatataccgggcaagtagaaagcacatactgaaactacatatccatatactgccgggctaagcactaaactctagttgaatattgagttgggagccatcaataacgaaacaatatctcatgtgtgaaggtggatcttcaataaatcgcagcagatgcgagataattgcagatcctttaaatcgtcaaaacaatggtgaaattcttctaactgaagatataggaaagaaagttatcagaatttctaactacca…	ATP synthase subunit c, chloroplastic (similar to)
-0.998	-0.873	0.000694	0.006719	RC_Nbv3K805659735	CUST_6740_PI429860205	ttggttccaaggtttcccctgctgatgctgcttatggagaagctgcaaatgtttttgggaagccaaagacagacacagatttccagacatacaacggagatggattcaagctgcaaattccatcaaaatggaacccgaacaaagaagtagagtaccctggtcaggttcttagatttgaagacaactttgatgccaccagcaatgtcattgtcgctatcacccctactgacaagaagtccatcactgactttggttcccctgaacagttcctctctcaagtggactatctgctaggaagacaagcctactctggcaaaactgattcagagggtggatttgaatcagatgcagtggctattgcaaacgtattggagacatctagtgcagaagtcataggga…	Oxygen-evolving enhancer protein 2-2, chloroplastic (OEE2), Precursor (similar to)
-0.997	-0.565	0.004616	0.182412	RC_Nbv3K605757637	CUST_30416_PI429860205	taagaaattggaggaagaaggtggaagtcaatagtttcgtggtaatttcttggatatggtacgtttaatgttatgttaatttgcttcaaaatttgaaattttgttttggacatgaaattttgtaaatttaatatttggtagtagaatggtaattgattactgcaatttcttctgatttgtgttcttatattaggtggataaattttgttagttcatagctgtgacatgtagtttc	30S ribosomal protein S2, chloroplastic 1 (probable)
-0.996	-1.094	0.012255	0.017597	RC_Nbv3K585677629	CUST_10206_PI429860205	ttccactacgtagagatcagaaggtggcaagacattaagaacccaggaagtgttaactaagaccctatcttcaagaactacagcttgcctcctaatgaagttggataccccggcg	Chlorophyll a-b binding protein 4, chloroplastic, Precursor (similar to)
-0.994	-1.102	0.024351	0.031583	Nbv3K665793836	CUST_79594_PI429860205	agcatgctgcaggattagccattgtttccaagaaaatccttagggtttctaaatttgcaagtgaaggagctatcaaaattttacattcaatctccaagttttcggctacaccaactgttcttcaagagatgttgaatttaggcgtcgtggcaaagctttgtttggtgcttcaagttgattgtggaagtaagacaaaagatagagcgagagaaattctcaaattgcatgctaaggcatggaggagttctccttgtctacccctcaatttattatcatcatatccattttaggacttaggagcaaaaaaagtaatgcttagggagaaattgtatttgaaaaattagtagtggactagtttttgcctacataaattattcttttgagaaaatagaaaaaaat…	E3 ubiquitin-protein ligase PUB22 (similar to)
-0.994	-0.876	0.045599	0.148171	RC_Nbv3K585687274	CUST_12550_PI429860205	tcaaagtcaaggaaatcaaaaatggtcgcctcgccttgttggctttcgtgggattttttgtacaacaatcagcatacccaggaacaggaccattggaaaatttggcaactcactt	Chlorophyll a-b binding protein 6, chloroplastic, Precursor (similar to)
-0.994	0.218	0.310072	0.931406	RC_Nbv3K585711194	CUST_18841_PI429860205	actctaatttccaccataaaaatttaggagtcattaaattaatatatttcaaatgcagataatctcaaaaaatctcctccaaataccaatttctctccctcttcttcacgtctcttctcagcattctgatttatattagtgattttctcagttaatttgatcacaaaaagctgcgattttcaagtcaaatcaaactttcgtgaaattttttgcttcaaagttctagagcatagcattttaagtgtgagcacggcacttctcgtgatgttcgttggttgacggtgactggcgagagctgtttttcgtgattcgtcggagttaacgccgatgactgggaaaatcgtgatagagtcatcggcggcgagtgggagacaactattgagaacggcgacggcgatg…	UPI00019837A6 related cluster (probable)
-0.994	-1.07	0.002512	0.005117	RC_Nbv3K725607421	CUST_118_PI429860205	ttttctttgcctcatttccatcctcacaaaatctatctcttttctcccaaagcctttcctagagtataacctcatctttaacttttccaatttccaatatccactgaaattaaagatcaactcctcttctccaaaaacactttgccgtaatcatggcttctgctttgttctctgcaccaacattccaaggtcttagacccctcaacaaaccaactgacacttgtcttttcctcaacaataaggtcacttcctacaaaccaatgaagaaaagatgcaatcttggtgttaaagctgagctcaacacatcacttgttatcagcttaagcacagggctatcacttttcttgggacgatttgttttcttcaattttcaaagagagaatgtggccaagcaagggt…	Photosystem I reaction center subunit V, chloroplastic, Precursor (similar to)
-0.993	-1.194	0.04617	0.038529	Nbv3K805663783	CUST_51395_PI429860205	acacaacagaaattggagaaggaaaaatgttttcccctggaaatttgagagctacatttgacaatgctgattatgccaagctaatcgattactacgtcaaagagaaatacaccttgagatacactggaggaatggtgcctgatgttaaccagataattgtgaaagagaaaggtattttcacaaatgtgacatctccaactgccaaagccaagctaagactgctatttgaagttgcacctttaggattcttgattgagaaagctggaggatacagcagcgatgggaaacagtcagttctagacaaggtgataggaactcttgatgagagaactcaagtagcatacggttcca	Sedoheptulose-1,7-bisphosphatase, chloroplastic (SBPase), Precursor (similar to)
-0.992	-0.665	0.007205	0.127706	Nbv3K685809092	CUST_81913_PI429860205	aatttaaggaaggtgtgtctaaggatgaggctgaagatgctaagaaacagcttgaagaagctggtgctaaagtttctattgcttaaaatatgaatttgtggtaaatgtcttattcttaatttgtttttgattatctttgggaaaattggtgtacttttttgtgtttttgtaagagaattcaattgttagatatagtttgttcccaattttctaaaatgaagagtttcaaaccgtatttgcttatggttctgcaaagtgaaggatagagctttggtttttgagttccgttactcagtattttcctcaacaaacatagatgtatgtatgaaaagtcacataatttcaacaat	50S ribosomal protein L12, chloroplastic, Precursor (similar to)
-0.992	-0.77	0.000917	0.017065	Nbv3K725839277	CUST_86126_PI429860205	ccaggaacaggaccattggaaaatttggcaactcacttagctgatccatggcacaacaacattggggatgttattatccctagaggcattttaccttgaactctgatatactcgaatttcccccttgtaaaatggaactttcccatgtgacagatttgtaatcaaatggaacttttttgtgcatccttgatttatctactggtttaatttctatgataaaaagctctatttagaaaggaattagggtttgatgcaagagtcttggaacgaggatatatttccaactgggccaacaatttattccacgtcttcggaaagtggcacaatatataatgccagtgtattataactatatcaaaaagaaaagtctctcatttg	Chlorophyll a-b binding protein 6A, chloroplastic, Precursor (similar to)
-0.992	-0.702	0.05839	0.314114	RC_Nbv3K805656607	CUST_6313_PI429860205	gatgttctgcttaaaatctggaaatgatttttagaacgttgctgaagtaatcgattattgattttatataatcgatgttctgcttaaaatctggaaatgatttttagaacgttgctgaagtaatcgattattgattttatataatcgatgtt	hypothetical protein
-0.991	-0.189	0.112002	0.908082	Nbv3K625770209	CUST_75690_PI429860205	agggtcattagtttcggggctactcgaattgtagttcctggcaattttccaggtggttgttttccaattatcctaaccagattcatgacggacaactcaagtgcttacgatgagcaccattgcttgaaagattttaatagtttaataatctttttcaatgatcatttgcaacaagccattctagacctaaagaaagagtacccaaacattacactcatttatggtgactactataatgcctatctttggcttttacaaaatgcggtcagtctcggtaagtgatgctaaaaatgtgtattcctcattcttatgtgtttataaaaaagtacatgcatttacgaactttcttttcaggatttgacaaaaactctctacataaagcatgttgtggaataggag…	GDSL esterase/lipase At5g03980, Precursor (probable)
-0.991	-1.06	0.046351	0.068215	Nbv3K805657479	CUST_50673_PI429860205	gctctagaatcatacacttctcttatcttcacatctccaatccttcaaatctcctccacccaatcctttaatccactagctaccctctctaaaaagatcccaactccccttctccttattttccttattcaccattaccttattatcaattccctcctcttaatattttgttccatttcttgatatctcaaacatggctgctgcagtaagtgctgcagtttctcttccatcatccaagtccacctcttttcccaccagaacctccatcatctccccagaaaagatcaacttcaacaaggtgcctttgtactacagaaatgtgtcagctggtagtagagtggcatcaatcagagcccaggtgaccacagaggctcctgctaaagttgagaagatttccaa…	Ferredoxin--NADP reductase, leaf-type isozyme, chloroplastic (FNR), Precursor (similar to)
-0.989	-0.829	0.02864	0.129164	Nbv3K585729491	CUST_67777_PI429860205	gtgttgaagaggatatggtggatggattcccatatgaagtgcctgaagaatatcaaaatatgcctttactgaagggaagagcaattgttgatatgaaggtcaaagtcaaagacaatcccaacctggaggaatgtgtatttcgtattgttttagatggctataatgctccggttactgcaggaaattttatagacttggtggagaggcatttctatgacggcatggaaattcaaagagcggatgggtttgtggtccagacaggagatcctgaaggtccagctgaaggttttattgaccccagcactgagaaaattcggacaatacctctggagattatggtggatggtgaaaaagtaccattctatggagaaactttagaagatcttggtctgtacaagg…	Peptidyl-prolyl cis-trans isomerase, chloroplastic, Precursor (similar to)
-0.989	-1.064	0.019185	0.029519	RC_Nbv3K805660248	CUST_6797_PI429860205	cttcctgccgggaatggcaatgctgcttcagaagctcttgttttaagcagagatgaggatacaccttgcactattgggtatgcttctaggtcttagcacagagtaatctttgttattgttgattcaaatgagcaaaatgctctctatttgtaaagatttacagcatttaaatgacacaacttt	Zeaxanthin epoxidase, chloroplastic, Precursor (similar to)
-0.987	-0.342	0.027978	0.668877	Nbv3K625772665	CUST_76155_PI429860205	cctggtgggggcggctcctccgttgtgggtaaacgggaaacccgactctacgaacccgaggaaaggctgcacagcagtagtaggggcgttaagaccggagctttttgtagtgctagcaggaatgcaagtgaatgaatcccatcccctagcgagtgaagtgcttacgcccctttagagataggggcgagcaaaagagctcgttcttccattttgagatctttagattcgtaagatcataatagagtccctttactttctattatattagtcaagcgctagcgccctacaactagtatagtatagcagagcagccagcttcaaagcttacctgattctaaaaagaagtattattataaaagagaaaggttagggggctgagaagctcttgcttgctgcttg…	Leucine zipper protein 1 (probable)
-0.987	-0.349	0.056287	0.721499	Nbv3K685819011	CUST_83492_PI429860205	aagctgatatactgaaattgtaacatctggaagtttgctttaaatggtgtttttactgttatatctggttttgtctttgtcttgtactgcatgttacctgtatgtacttactactttatcttgaattcaattatttattgatttagtccttgagttggtgagttaattttactaattactgatcattttatgctcagctgttacttgctcaagtttttcaagaaaattgtactgtaagtatgaaaatgcaccacactgtccatccaaaagggaagataaaacttacccttctaggaaaatctgaggtggaaatgctgagatctaagtaaaagggtgtctggatacataggcgaatacatgatttgaagcttatgggctcttgcattgaatttaaataac…	Fasciclin-like arabinogalactan protein 7, Precursor (similar to)
-0.987	-0.225	0.03377	0.827521	RC_Nbv3K585738958	CUST_26643_PI429860205	ccgctttcagttagtgttcattgctgagtgatcgctcgctatctggctggaaaagatggtccggaagcttcctctctcccagcaagcaagacgagatcaccacttctctcagtaatggacttcctttacttcgtaaccttagccttagatgtcctttcatagattctcgaacctccgacagacagaatctccatgcatgcgttctttctctcctcccctcagccatacatccctttttttcttttggccgtttttgttaggcattgaaccccacccca	RNA-directed RNA polymerase L (Protein L) (probable)
-0.987	-0.865	0.000352	0.004285	RC_Nbv3K705824719	CUST_41246_PI429860205	gaacaagagcccaattgaggtcaagttcactggcaaacaagtgtatgatttgtaagctgattatggtattttgtgccttttcgtgtaatgtgatgaatttgtgattatttagtgcatcatttcatgtaattttatttgccactacaaaatacagcatgggattctattattcctcccgtattatttctctgtttgtttgactgtctcttttttacttttcttctgttgtagtgtgttgctttcatttttgctcttatagttactctttctttgagggtgacaaaggatgggcatgctataatcatgctaggttgtttccgttgaggatt	Photosystem I reaction center subunit II, chloroplastic (PSI-D), Precursor (similar to)
-0.986	-0.725	0.012993	0.126773	RC_Nbv3K585721659	CUST_22237_PI429860205	tagaaaagactagtatttctgagggcttttttgatgggattagtgtggatagtggtatttctagagggattgggaggggaattagtcaatcaggcagagattggtggtggaaacaggagaatgtgaatggtggatcagattcggggaggattaaggactatgtgatggaatggattggtagtgagattaaaaaggagaggcctaagaaggattggattgcgaccacaagtgcagaagaagatgttgccaaaggggggcaacagaagcaaagaaagaagcttgaatggtggggatctttggatgagcagaaacttaggaaagaaaagaagaataggaggccaagagaatggtggaaggaagagttttgtgaggagttagccaagaaaaagaagaaaaggg…	Receptor-like serine/threonine-protein kinase At2g45590 (probable)
-0.986	-0.123	0.09227	0.943206	RC_Nbv3K625775293	CUST_33627_PI429860205	tctattgagtctgactcatagtgatcgtttatcaaagaatgactctggttatcaaatgattgaacaaccgggagcaatttacttacgatacttagttgacattcataaaaagcatctaatgaattatgagttcaatccatcctgtttagcagaaagacggatattccttgctcattatcagac	Protein ycf2 (similar to)
-0.985	-0.775	0.037628	0.188202	Nbv3K745625809	CUST_46818_PI429860205	atcaaatattctttctgtgtgtagtagctgcattttaaagtatttctttttatttctacaatggcagctgctacaatggctctctcttcctctacttttgttggaaaggcagtgaaactctcaccattttcctctgaaatcactggaaatgggaaagttaccatgaggaagacggctagcaaggccaagccagtttcttctggtagcccatggtacggtcctgaccgtgtcaagtacttgggaccattttctggtgagtccccaagttacttgactggtgaatttcccggtgattatgggtgggacactgccggactttcagctgatccagaaacttttgctaagaaccgtgagttggaggtgatccactgtagatgggctatgcttggagctcttggt…	tobac ame: full=chlorophyll a-b binding protein chloroplastic ame: full=lhcii type i cab-16 short=lhcp flags: precursor
-0.984	-1.063	0.030944	0.044325	RC_Nbv3K585715926	CUST_20379_PI429860205	agaaaaatctatagtttcaattcaatcattcatggcatcagttcaatgtagcaagcccactcagcaaaacaatcatgttcaatcccccaccgtgtgcaacaagacctgcacaccaactagccaaaaggctgtttgcaacaagaccagcactccgaatagccaaaaagctgtgagtaacaagactagcaccccaacaagccaaaaggcaaataatgagcgcccctctttcactgacaaaatgaaagaaatggcacacaaaatgtttcaccatgaacatcaaactcaaaatggtcagaaggcacacacccagcaactacatcagtctctctgccatgaatcctgtgcaactcatggcactcatgctaagcaatcccagcattcttcataccttggttcgac…	Lateral signaling target protein 2 homolog (probable)
-0.983	-0.805	0.002643	0.0265	Nbv3K625768947	CUST_75406_PI429860205	agaaaacagagtgaaactgaaagagagagagagagagagagttacttaattacttaagctttgctctgtttcatttgccttttgtttgcttgttgggagcttcgttttgattcattgactctctttttctcccaaaataattactattctagcccaacatccaaattatttgtttatcttttagccgaaattattacagttactaactcatcactcgttgttgtttcgatcggatctgaaaaggggactcagaaaacaatacaaagaaaaagcagttcccaatacaaagctgtgactctttttgagcgatttcgcttttcctcaataattatgacagatcattcatttttctgcattttgtaatcagttgaaatgcaatcaccgaccagaggctgagct…	Protein kinase PVPK-1 (similar to)
-0.983	-0.859	0.000606	0.006112	Nbv3K685813318	CUST_82456_PI429860205	gggactttgtgcttccagctactccttctgtccctgctgtggttggtggatcctttcttgtggttttggttagaaattacatcaagccaattaactggttatggaaaattgctactggaataagatgactctcaattgaattcataggatttttgatttatcaggtttaattgtcatgtgttttgcatcatgttgacttgacgttttgcctgccaatagttgatttgactgtttctatttgctaattggctaacttcttctttggaatgttgccatattttatctgttgactgaggtacctttacaagtttattcacgtgctgcctacatcttgtctattagtttcccctattttgtgttattcctgtaaactagtatatcatacattttcctgaaaag…	Apolipoprotein N-acyltransferase (ALP N-acyltransferase) (probable)
-0.983	-1.058	0.003103	0.006152	RC_Nbv3K625776030	CUST_33745_PI429860205	gtaaggatgtttctagaaggttttcagctgaacaagtcctgagtatgtatttttggcccttttttggctttcactttagtttgacttttggtcaactccagctgattttgatcttttttttcttaaatccaggacacctatgggtaattaatggaggagagaccagatcaacggctgatttaacctgaagaag	Phosphoenolpyruvate carboxylase kinase (probable)
-0.981	-1.252	0.014512	0.008233	Nbv3K645783122	CUST_77722_PI429860205	ctctctcaaaattattgatttggcttctcctcctactcctccctcccacaaaccaatttttccacatttcagaaacaaaaagatcactattaaaatcatgggaaattgcatagaaacatgtttacagagggaaaatagaatggaattaaagatgcaaaaacaagaaacagaggaaaaaacaggggatttttcaaaggaagaagatattgggatggaaaagagcaaaactaatatgagactgaaaatagttttgactaaagaagaattggaatggctattacttcaactgaaatttaaagatgggaaaaatttggaggattttttgggagaaattgaaagaagcagaggtaaaatttcttgtggatggaaaccatctttagaaagtattacagagagccc…	CMP-N-acetylneuraminate-beta-galactosamide-alpha-2, 3-sialyltransferase 1 (Alpha 2,3-ST 1) (probable)
-0.981	-0.969	0.006933	0.01969	RC_Nbv3K805663863	CUST_7125_PI429860205	aactggctttacctgcagacactaaagttaatgctgaatctacgttcaatacggacctcggcgctgactctcttgacactgtggagattgtgatggcattggaagaggaatttggcattgcagtagaagaagagaattctgagactattgtaacagttcaagatgctgctgacttgattgaaaaacttgttgaaaagaaagcagcttaattagacaaaataggatggaaatattcgagtcttgaaagtgagtttagctcaatttttattggactgattgtaattgacaatattcttggattgcacacttgctaagcattctttttccaacattttattttt	Acyl carrier protein 1, chloroplastic (ACP 1), Precursor (similar to)
-0.98	-1.104	0.056887	0.065876	Nbv3K585691977	CUST_57640_PI429860205	tggccatcagaaaaacaaacaagttgtcacaagctgcagttttaaagcaaatcttgaaaaggtgttcgagtttgggaaagaaaaatggctatgacgacgacgacgaagatggccttcccattgacgtgcccaaaggtcattttgctgtatacgtaggagagaaccgaacaagatatatcataccaatttctttcttaactcacactcagtttcagtcccttctccgttatgccgaagaggagtttgggttcaatcacgacatgggcattactattccttgtgaagaagtcgttttccgatcattaactaattccatgctgcaatagtgaagttaatgtcatatgataaggaggtcacggatttgagtcgtaaaaatagcttccggtaaaaatatagggt…	Auxin-induced protein X15 (similar to)
-0.98	-0.726	0.035925	0.218097	Nbv5tr6239771	CUST_95052_PI429860205	ctaaaagggctttggttgcatgggaaaaggtttgcaaaccactttctgctgggggactcaacattattgatatgaccgtgtggaataaggcatctgtcactaaactcctttgggacttggccaggaaaaaagactgcctttggatcaaatggctgcactgttattacatcaaacagtgtgacattgtaacaatgcccttgcctaaggcagcttcttgggttgttagaaagattctggaatgtagaattgctgtaatggagaatcagaacctacaaggggatctttttagcaggttgaaaggagtgcgcaggctggataaattccaaatccaaaaattctaccttgcaatgcttcccagtttcaataaggtagagtggaagaatctgatgctgactacta…	Putative uncharacterized protein n=1 Tax=Beta vulgaris subsp. vulgaris RepID=F4NCG1_BETVU (probable)
-0.979	-0.034	0.083415	0.985727	Nbv3K665804512	CUST_81311_PI429860205	tatgttgtccacccttcaggcctgcgtgttaatacgtcgcttaaactcgtttttctgtttccgatcaagtggtagttgattaggcagacggcagatccatggcggggaggaatcaaccgccgtacaggccaagaggaggagtcaacttttccacttcttcttccagatccttccgtccttcccgcaactcaaccaaaaatatcaattcagaagaacggaagaagactagctctagcaattgggacaacaaagccgccattaatggagatattgatgatattcagaatttaccttccttagttggaacctgccctttcatgtgtcctgttgaggagagggaaaagcgagagcggctgagagacttagctgtgttcgagaggctatatggaaatcctgcta…	80 kDa MCM3-associated protein (probable)
-0.979	-0.269	0.004215	0.635888	RC_Nbv3K585724512	CUST_23118_PI429860205	tctactttgcttgaagctcctgtcatatgggctggtagagtttgtgttttttatgctctcttgaaagctggtttagctggatctccttctaatccacttgtctcagatttggagactgatgggaatgcttatttgggttttgccaaatggtttgaagagttacaaagcaaaccagagaaggaagcttctgacagaaggaaattagtgagcaaatggcatcccactactaagggaacacttagacgaaattacaggataccatctaaagttgaagggcgacgccttctcaaagccatcgcttccttgttatcagacgatgaccacttcagagatgccacttctcacaagggttgtcagattaggagggagactgctcatggagaaagtgtctgttgcaac…	Lysine-specific demethylase NO66 (probable)
-0.979	-0.754	0.004229	0.050592	RC_Nbv3K805656231	CUST_6291_PI429860205	gggatatcactggacttggtgaaaataaaggctatgttggtggtaagttatatggtccttgtatcttttctaagtcatagcttgtctctttggacttggttatcttgaaaattccataataaataaacgaacgcatgaagatgctttcggacaaaagagaaggtgaaatccaggtgaatgggaagaaggatttcgtgcagatcttaatagagctaatggagcagaaagacattgggatatcactggacttggtgaaaataaaggctatgctggtggatattgtgattggtggaactgacactgtaactacaacagtcgaatgggtaatggcggagcttctgaataatccggagataatggcaaaggtgcaacgagaattgagaaat	Cytochrome P450 71A22 (probable)
-0.978	-1.301	0.111879	0.063556	Nbv3K785651455	CUST_50046_PI429860205	atccttcagagcgcgatgcctatttggctaaggaagctactaagagatggacaaaaagcaattttgttcttgtggaactagcttgtaccagatctcctaaagaattggttttgggaagggaagtttatcatgctcgttacaagaaatatcttgaagaggacgttgcttatcacactactggggaacaccgcaagcttttggtagctcttgtgagctcctatcgatatggaagagacagggcagcaacggcgtttggcgtgataggaggggtcgtttggacgtaacagtggtagtgaggcggagatggcgtttggactggttgctggcgtcgtggagg	Annexin D1 (similar to)
-0.978	-0.848	0.274655	0.495699	RC_Nbv3K705831789	CUST_42411_PI429860205	gatggcagtgacagcagcagcagcagtagcagcgatgagagcgacaatgagaactgtggaaggaccaaggtataaccattatctatatttgagaatagagggagctgctgatgaggtaagaggcataactcaaacaaataagaggcagaagcaatatacc	hypothetical protein
-0.978	-0.942	0.017282	0.046888	RC_Nbv3K805655986	CUST_6268_PI429860205	ctaacctgtatttctcgcaaatttcatacacaaactaactattcctagctaggaaataaaaatgtttaaacttctgtttctcctggctatcttcatcttgggcagcaatgctgctgtccaagatttctgcgtggcagacctaaaaggcccagaatcacctgctggctattcttgcaaaagtgtagccaatgtaacagtcgacgatttcgtgttttctgggcttagtgcagctggaaacacagcgagcattatcaaagctgcagttacaccagcatttgcagcccaatttccaggtcttaatgggcttgggctttctgcagcccgtttagacttagccccaggtggtgtaattccatttcacactcaccctggtgcttctgaagttttacttgtagttca…	Auxin-binding protein ABP19a, Precursor (similar to)
-0.977	-0.877	0.010194	0.043385	Nbv3K785650668	CUST_49952_PI429860205	ttgagaaacaaaacgaactcagaaccacagagcaattcccaactatcaacacaacaaaatcttcctcccattctttccctcagcttctttcttttcatcttggggtttgttcttatcttctatttgctctcaagaccaaaactctaattggaaaacaaatataagaagaagattttgagcactttttcttgtttaaagatggaagctccattgtcaacttggccgtgggacaacttgggaagtttcaagtatttactatatggacctttgcttgcaaaatggttatacgcaagatatcaagaagacaatatcaaggaaacatggtgtctacatattctcattatttgttgtcttagatgcagcatgcatcatacctggaatgctttcagtagcatgttg…	Protein WAX2 (putative)
-0.975	-0.426	0.064797	0.637602	Nbv3K585716631	CUST_64100_PI429860205	ggctaagatcaactgtaacagagatggtgcgatttgattctttttttttatttcatatttattcatttctctcagtcttacgaggagaaaaacacgtgattcgagaaaatttttgaaaaaatctacgctttttgaaggtgaagtttgaaaatagaacaattccttctgtcgtgtatcctcgattaatgcaacctcagatgctatgtttcgattctcgattctagtattaagcgaaaggttacgcctagaggttctgtattacgggtcaatcctactcgactagcgctaataggcagcataggggaagaagcactacacctaggaatcaacaacacgaaactttcttctaagtcagccctttccttagcgggcttgggactaaaagaatggttgggacaa…	Photosystem I assembly protein ycf3 (similar to)
-0.975	-1.089	0.057969	0.070356	RC_Nbv3K585681637	CUST_11180_PI429860205	ggcatatatacccatctccccccattcaacaactctcatctcaaactcaactttttgtaaaacccctaattagatatatagctaattaatgagcaacgttccaagctctttaacagattcttctctcaccctcttcaatctagctatttcttcttctgatccttggcctttctctctctgatctgatcattttcttgtaatatttccatccttaattacacaatatctttctgctttaacaaacaagaaattaaagccaccacttgtcaattttctttggttggatcttattaatttcgagagagatgggaaacgtagacgaacgccatcatcattcgagattccatgttcagttacatctgccttttcaccttcatcatcatgggcatgagaaggagg…	Auxin-induced protein 6B (probable)
-0.973	-0.81	0.024532	0.117997	Nbv3K805663773	CUST_51393_PI429860205	tgcaggcagatcctcaaacacacttgttttcttaaatttgcatatttcttatcaacaaaacactttctcgattttgaaaatgtcttgctgtggaggaaactgtggttgtggatctgcctgcaagtgcggcaacggctgtggcggatgcaagatgtacccagatttgagctacagcgaaagcaccgcaaccgagactttggtgcttggggtgggacctgagaagacaagcttcggcacaatggaaatgggtgaatcccctgttgctgagaatggctgcaaatgtggatctgactgcaagtgtaacccttgcacttgttctaagtgaacaaattaaatcttaattaagcagagatggatggatgttagccttttatggctaagactaaaaaataactatag…	Metallothionein-like protein type 2 B (similar to)
-0.973	-0.8	0.00194	0.020769	RC_Nbv3K765632103	CUST_3541_PI429860205	tgtctttttcttcttttctggataactagtgttcaaattgtgagtcatctttgaatcttgaaacaaactcattatctcctcagtacaacccctgcgtttcttctgttcttaattgttcataaaatggctagtgtttcagctacttgtctcagatttgggtgttcactcaatcagtcgttcaagacatcacagataagcggaggaaatacaggtctgaagttggtttccgtaggttgggcgaggactgctggtttcccttctctcagaacttcccgcttccgtgtttcttgtgcaaagccagagacggttgaaaaggtaataagcatagtgaggaagcaactggctttacctgcagacactaaagttaatgctgaatctacgttcaatacg	Acyl carrier protein 3, chloroplastic (ACP), Precursor (probable)
-0.972	-0.327	0.106285	0.793487	Nbv3K745620204	CUST_45950_PI429860205	aaatacaccccccttcgtggatatatccactcgccctttggaaatcttttaagtgaaggaacatatcgttcgtacgtcacccagatagaaaacggtgaagtacgggaaagtttcccttataggagaattcgaaaagctcttgatacctatgatctgattctatagtccccgaaaatgccaaataaggggatcaaagtgagcgtgacgagaatgaattgaatatgggattgggatcaacggtactgctttctatgctatgatgtaagggatatgtgggtttcatattttggggttgtagtttttattttcctcaaataagagcgaggcccgtcccagaaatggggcggggaaggagaagtgggcatgtgggtctcc	Nitrogenase molybdenum-iron protein beta chain (probable)
-0.972	-0.828	0.02381	0.105076	RC_Nbv3K625759851	CUST_30796_PI429860205	tacttttgtggcatgtgtagtttggtgaaggagttgctgctgttgcggtactttagcaaggttcttctctgctcttttctgccacttctatactagttccttataattagtggagagttcaactggatgcttaataatgtggcaggaagtccgcggcagtgttgaagttccagaatcagatgtag	Pollen-specific protein SF21 (similar to)
-0.971	-0.845	0.000714	0.006815	RC_Nbv3K625775949	CUST_33727_PI429860205	cttagcatgtgcttgactatttatggaatatcatcattcaaagaaggagatgcatcaacagtaccagcattgacattgactggcaggaaaaaagtaccagaccaattgcagacagcagaggga	Photosystem I reaction center subunit XI, chloroplastic (PSI-L), Precursor (similar to)
-0.97	-0.028	0.149603	0.989945	Nbv3K705826854	CUST_84555_PI429860205	atgaacaaaacagaataatcgattatttcaaaaaaatagtcgattattctgtgctactgttttgcaaaattttggtcaacctttcaagatagtcgattatctggataagataatcgattatcttactattctgtccaacgacttaatatggttttcaacaagaaacttaaacaagaaatcatgttgatcatcaaccaaaattatgcaaatttcaatatttcaaatcatctagagataacaagatattgaaacaccaaagttcatcaacaacatatcattcatgaaatcatgctgtatcatgctactagaatttcataatcaaaattccattttaacttaatcataaactttatataacatggatttcatgaacttccaaataatccaaatatgaaggag…	hypothetical protein
-0.97	-1.404	0.024757	0.006719	Nbv3K765637972	CUST_48442_PI429860205	tctttgctcatatattacaacaaaacaaagaaagttcattgttttatatcaaagaaaggattttgaagcaccacgataacagaaaaatggcagctgcatcagttaatgccacaatttcaatgcttgactccaacatggaaacagataagctcacgtacgaaattttctccattcttgaaaacaaattcctttttggctatgatgatacaaaaacttcagataaaatttcatcagctccgttcgccggaaacaagaatgccggcaacggaaaagtcagaattttgacaattgatgctggtgggtccactgatggtgtcctcgccggaaaatctttgacccatttggaagctacccttcgccagaaatcgggaaaaccaaatgctcatattgctgattttt…	Patatin group J-1, Precursor (probable)
-0.968	-0.606	0.010099	0.189523	RC_Nbv3K625771059	CUST_32831_PI429860205	acacaactgtcagtgtccgtaggttgcggtaggtggcggccaccaggtaaacatttgaggatttattggtacctttgttgcccaaacatcttgtcccatatctttatttgctttaaagtttcttgcttagttgtgttccataatctgctctgttcattcaaagatgctcactttaaatcttcttccatcccctaatgtcactctctccaaatcccttcccaactactcttttggtccaaatctgataagcagaaaccaaaaattgagagatttgtgctctcctgttctccctttcaccaaaccctctggttctagaaatggccacccttttatgtgttctgcacatcccagctctcagatctctcattcaagattggatttttccaaaatcttgagaca…	Xylulose 5-phosphate/phosphate translocator, chloroplastic (Xul-5-P/phosphate translocator), Precursor (similar to)
-0.967	-0.804	0.002906	0.026089	RC_Nbv3K645787107	CUST_35607_PI429860205	agcttgaagttgtccaatggtgatattcccagtgcaccgccgttaggtggttcactacaacaacgtgatcaagttgctgagcaacttaaaacttttgtggcagatgctatctccttcccagaaatatcaggttgttctgtagctatggatgaagctaaggcatataaagctgcatcagcaggtgctgcaaaagatggacagtctgatccgtccggaagggttggtggtgtgccttctaattcttcatctgccgtctttccaacatatcatgcaagtgtacgaggtagttggcaagctttcgttgcttatgaggcatgtgttcgactatgccttcactcatgggcaaagggttgccacgaggctccagctttcttggaaaatgaatgtgccttgttgcga…	Probable 3',5'-cyclic phosphodiesterase pde-4
-0.966	-0.598	0.046847	0.375691	RC_Nbv3K625772844	CUST_33258_PI429860205	ggaatgggagaatacgctggcagttcgataaggaaatggtgggagtggggattgggctggatcatgtccaagaagcccacgttcgcccaggatctggaaatgaacgaagaggagaaagccgtattgggatgccacagcaggggcagcttgaggcatgtgttttacaaagtaaggtcggagctacggaggttaatccgctccgacaacaatgtcggtctccctcaaaccttccgctatgactctttcaactactccaagaacttcgatgacggcaaggcaatgagaaactgatcatatatatatatatatatatatatatgcatgcggcaaattaccatttctttttcttttgcaagatctataagctctttttgtgatgtcggttcattcattgattga…	Phosphoenolpyruvate carboxylase 1 (PEPC 1) (probable)
-0.966	-0.744	0.028532	0.171554	RC_Nbv3K725835489	CUST_42828_PI429860205	atttttttaaaccttaggatataaaggttttctcttcctacaaagtgattctttagggaagaaatgtactgtactgtactagtatgtgtaagtcaaaattttgtaatgtttaccatgaaaattgtattcaattcctcgtggaatagtaacattgtgctcatgtgtcttcttgtaagagattcttcaa	Serine hydroxymethyltransferase (SHMT) (probable)
-0.965	-0.457	0.03862	0.527019	Nbv3K585686802	CUST_56432_PI429860205	gatcatgagctggcacaaaagcaagaaaatgacttttacagtatcaatgatcagtaccggtgaatgggataggatgggagaaggaactccattcattatttcaaaaaaactctatcatatccctctattgtgtatgaagtttatggtttccgttggtgtaaatccaatcacctgaatttaagatgataagaaattctccattggtaacaaatggttatccattaagcggaggaaatcttatttaaaaagcataaaacataaagatttggcaggctcccactctggcaagaacggactaagagggtcagctacccagcaaactttcataattaaataccgttactgtataggtagatctgattgtgaaagacctattactggataattcatgggtagagc…	hypothetical protein
-0.965	-0.995	0.030984	0.056602	Nbv3K605751833	CUST_72446_PI429860205	gaacacctaattccatctgagaactgagcattttctataattctgatatcttcaagcctcgaattaattcattacatgccttttcatctttctggtgtgtagacagtacatttatataaatggttcctcttttcttttctttctttaaattgtggatgtgattttgcttacacgaaaacaacaaacagatttagatatcatttgctgaatattgttgaagtatttgatttggcaaattctgcaacctgcaagcaaaacccaatgttgcttgtttttatccttcctcttctattggtgggcttatattaatttctacctagatagtgagctccgtagctgtttcatcaggattcaggaagaagaaaatgtagctggggaagctgctgaacatgctttatt…	hypothetical protein
-0.965	-0.226	0.180612	0.899532	Nbv3K725607555	CUST_44134_PI429860205	tggtgagctccattcttggtccttttggagagctgggattgctgaattcatggctactttcttgttcctttacatcactgtcttgactgtcatgggttactctagggctaacagcaaatgtagtactgttggtgttcaaggtattgcttgggcttttggtggtatgatttttgcccttgtttactgcactgctggaatctcaggtggacacattaaccctgctgtgacatttggtctctttctggcaaggaaattgtccctaaccagggcagttttctacattgtgatgcaatgccttggtgcaatctgtggtgctggtgttgtcaaagggttccaaccatctttgtatcaggttaagggtggaggtgccaatattgtgaatcatggttacaccaaagg…	Probable aquaporin PIP1-5 (AtPIP1) (similar to)
-0.965	-0.828	0.007292	0.04294	Nbv3K805655727	CUST_50485_PI429860205	aaagatatcccgttaactcaaaacctctcaaatcctacttgtggttttgccccaatccattaatttttctgcttcatatcatttctttgcagtagagacaaagacagagatcaagaaacatggcaagtagctgcatggcttctgctgcatctggttttatggtggccacacccaatattgctacctctaacactgctcctcgcacctctatgttattcttctcctcctccaagaacaccacagccaccaacttctctaggctcgttgttagggccgcggaagaggctgcgccaccagctgctactgccaccgctgaaggtgaagctcctcctgtcaaagctgccaagccacctccaattggacccaagagaggaaccaaagtgagagttttaaggaagg…	Photosystem I reaction center subunit IV B isoform 2, Precursor (similar to)
-0.964	-0.979	0.024867	0.049661	Nbv3K685811940	CUST_82249_PI429860205	tcttgactaccttggtaacccaaaccttattcatgcacaaagcattcttgctatttgggcatcccaaatcttctcagaaggcggtcttgactaccttggtaacccaaatcttattcatgcacaaagcattcttgctatttgggcatcccaagttgtgctcatgggcttaattgaag	tobac ame: full=chlorophyll a-b binding protein chloroplastic ame: full=lhcii type i cab-36 short=lhcp flags: precursor
-0.964	-0.898	0.004837	0.020506	RC_Nbv3K645786209	CUST_35401_PI429860205	aaaaatatttacccttttatggtaaacctaagtaagacatgcaacgacgttgatttcttgctagtgattggtgatgaaacggagaagacaaaggaactttgccgcagagaaaagataaataaggtaccacatttcaacttttacaaaagcatggaaaagatacacgaggaagaaggaatcggtccagatcaactagctggagacgtactctactacggcgacaaccattctgaagtggtacaactccacagcagagaagacgtagaaaaactaattcaagaccacaaaattgatcaaaaactaatagttcttgatgtgggattgaagcattgtgggccatgtgttaaagtttatccaacggtgattaagctatcaaggcaaatggctgatacagttgta…	Thioredoxin-like protein CDSP32, chloroplastic (AtCDSP32), Precursor (similar to)
-0.963	-0.888	0.015418	0.053217	Nbv3K705830099	CUST_85094_PI429860205	tgatggaattcctttgtcttgggatgaacatgctgttacatcttgcactggtggacggggtaacaaaagcactggagacaactttaatggagttccaaatattgatcatacacaatcctttgtccgaagagatctcactgactggatgcggtggctaagatcctctgttggcttccaagattttcgttttgattttgctaaaggctattctccgaagtatgtcaaggaatatatcgagggagctaagccaatattttcagtgggggaatattgggacacttgcaactacaaggacagctatttggattgcaaccaagatagtcacaggcaaagaatcatcaattggattgatcaaactgggcaactttcatctgcatttgattttacaaccaaagcagt…	Alpha-amylase, Precursor (similar to)
-0.963	-0.665	0.012469	0.154106	RC_Nbv3K725843072	CUST_43823_PI429860205	gttagactgaatacaaaaactgagcaaagagaaacaaaaagagtagcaaatggcgtccacagcaacaacttgtttgctccacaattatagcttagccaaaaacgctaatgttgaaacagccaaattatcagagaggacctcaattttaacaattgtggctcaaaaaaaagccaagaaaatacgaaagataatactgaaagaggatattacacagttggggaaaaagggagagcttttggatgttaaagctggattttttaggaattatctgctaccaatgggcaaagctcaaattgtgacacctacacttatcaaggaaatgaaaatagaagatgagagaattgaggctgagaaacaacgggtgaaagaagaggcactacagcttgctcgaatttttga…	50S ribosomal protein L9, chloroplastic, Precursor (similar to)
-0.962	-0.837	0.003108	0.021322	RC_Nbv3K585720227	CUST_21782_PI429860205	ttaccaccatcacttcaccaacaagtttcaccaatattttcaagtctgatgttgaacaagaatgacaatcagatccaacgtgcgagagcatggcctggttttctcacatcaaaaaacttgggaactataggcgacgctaattgcatggaacaattgttagtccattgtgctaacgcgatcgaaagcaatgacccaactttagctcaacaaattttgtgggtccttaataatattgcccctcctgatggcgactctaaccaacgcctaacttgtggtttcctccgagccctcatcgttcgcgctgctaaaattgggacttgcaaattactcactgctaatctcaatcattctatggaaacccataaattctctatcatagagctagccggtttcgttgac…	Scarecrow-like protein 32 (AtSCL32) (similar to)
-0.962	-0.531	0.158007	0.637244	RC_Nbv3K605749527	CUST_28584_PI429860205	aaaaatcaaaacactcaaaaactttgactcagattctccggaccattatccacaaacttttcaaacaccattattacttatcactatctctaaaaatgaaaggaatcgatatattctgtgcgtcccaagctgcaacttccatatgtctaagcatgcaagaaacctcatcttcttattcttctgtaatccaattaggcagcggcgcctctgccagccgcctaattgatcgttacaaccctatcatcaaagattctagaacaacatgtgacagtggccgcagcaggccactgccacctcatttttctgatgatgaaccaccaatttattcaaaaccaaagaaaattacatcttcaaaaccatcaaaagaaaccaagaaaaggcaaaatgaccataaaggtc…	Probable cadmium-transporting ATPase
-0.962	-1.394	0.013157	0.003346	RC_Nbv3K625772930	CUST_33274_PI429860205	ctagctagttctaacttgttcgatataactcattatagaaaaatgtctggagtttgggtattcaagaatggggtattccgtttggtagaaaatccatcatcagagcaaggtcaaagaagaagaaaggttttgctacatttaccaacagggcaagtggtctcatcatattgttctcttgaaagaattctcaatggtttgggatgggaaaggtattatggaggtgaccctgaactcttccaattccacaagcattcttccatcgacttaatttcacttcctaaggattttgccaagttcaactccattcacatgtacgatatcgtcgttaaaaaccctaatgtttttcatgttagagatgtttgaattaatgcttgtttattagatgtcatctttgtatag…	B3 domain-containing protein REM8 (probable)
-0.962	-0.306	0.272849	0.879231	RC_Nbv3K705826174	CUST_41512_PI429860205	gtgctgctctgtgccaccatacatgttgcttcatctcaaaaggatggaatattaccaaaaggcaaattcgagctaggtccaaaagcatcccaaatgaaaggcacaaaagtggtagaccgtcacgctataccaaactgggaaatacattaaatcaggccaaacacaaggtgacatgttgcttccagtacctgttggagattatgcagttagagtttggtaggacttgtgctcaagaagagaaactcaacgtatctatatcgcctaattattggggaatgcaaactatgtatagttctgatggttgggattcatattcttggggttttggctgaggcttatgaaattgatgttatgattcataatccagcttgtggccctctcattgattttgttgctctt…	V-type ATP synthase subunit E (probable)
-0.962	-0.194	0.021189	0.837044	RC_Nbv3K805659516	CUST_6717_PI429860205	tctttattccctcagtttttctacgccgtctgcttattctcttttttgttttctcgtatttacgttggtatatactgaagaaagctaagtaatggccggaaaaggtgaaggtccagcgatcggaatcgatctcggaactacttactcttgtgtcggtgtatggaagcatgatcgtgttgagattattgctaatgatcaagggaacaggacgatgccgtcttatgttggatttactgattctgattgtctcattggtgatgccgctaagaatcaagtcgctatgaaacctattaacactgtcttcgatgccaagaggctcattggaaggaggctcagtgatgcctctgtacaaagtgacatcaaattgtggccttttaaggttatttctggacctggtga…	Heat shock cognate 70 kDa protein 2
-0.961	-1.299	0.146544	0.084769	RC_Nbv3K605750230	CUST_28746_PI429860205	aagggaagcttatcatgctcgttacaagaaatctcttgaagaggacgttgcttatcacactactggggaacaccgcaagcttttggtagctcttgtgagctcctatcgatatggaagagacgaggcagcaacggcgtttggcgtgataggtggggtcgtttggacgtaacagtggtagtgaggcggagatggcgtttggactggttgccggcatcgtgaaggcagtggttgacgatggatggatgtgtttggttcaaggagatggtggtctagggttt	Annexin D1 (similar to)
-0.961	-0.923	0.001384	0.006467	RC_Nbv3K745626037	CUST_2837_PI429860205	aaagtgataaacatcatacggattagccttgcacatttccatatcagcaatcaaccaagaaatggcaattcctagcgtctgcttgtgtaccaaactccctccaaatccaaataaacttcagagtcccaacccgttcccactaacccatcaaccttcttctttctctccacaggtttctctgaattcggttgagagttcgagaaatgctttggcctcttttggtgaatcaatatcaagagcaagctttttagctcttctctctgcttcactcttcttggcctcggatcctgctttagcgtttaagggtggaggtccttacggtgctggagtgacaaggggccaagatcttacagggaaggattttagtggcaaaactttgatcaaacaagactttaaaac…	Thylakoid lumenal 15 kDa protein 1, chloroplastic, Precursor (similar to)
-0.96	-0.695	0.012641	0.131526	Nbv3K585676216	CUST_54074_PI429860205	aaccccccaaaacactacgatgaacaccttaaaccccttcgctgcaaaaacattcattccttcattccatcaacagtgctctgtgttaactaaacaaccccttaataattctctttccttaataacccaattaccactatctttatcctcctcttacttacccatcaaatcatcctcctcaattcctacaacccctaattcacaaaacttcaaatcattaaccccactctctttccttaaaccgacactaatcaccaccattaccgccactgcacttttcctcacaggattctatctcaatcctaagccagccatttgttcccctctttctcccccgcccaccgttgacccaacaactgtaaatgaagagaataacgaaaatgcccttaaagaggagct…	TPR repeat-containing protein MJ0941 (probable)
-0.959	-0.741	0.142762	0.411482	RC_Nbv5tr6218839	CUST_88855_PI429860205	cggctatttagttggtcgtggacaaatagcaataccttctccatgaaatatctcctaattcactcttcctactctgtggtaacctgaatagaatctgtatctcaaagcttctactcttttctagctgctctaaccactctttaaggtctgacgctctgcatgtttcttcttgaattatgagtttgttgatgatcagcttttggttctccacttggcttcataattcatgtcatgtgaagacaataatcaccatgtactgtttgaacatggaaaggaagcatcttttggctgctctccttttattggccattgcctgctttgtacttcctgcttcctctgatagtttgttaagaattagtctgaagaagcgacaattagatatcagtagcttaaatgcag…	Phytepsin (probable)
-0.958	-1.825	0.119128	0.010201	Nbv3K585703976	CUST_60378_PI429860205	tgagcgggaattcttcttcctatataacagaacaaactcatgcaggcaaccaacaagcttcttatctcagctgttttagtactgatatatcctctctgatatcttagggcccgaaaatggataagataaatatggagatagaacaggtaatgaaagcagaatcggtagaaatagatgggggaaaatgggtttatgattcttctgtcgatcataaaggaagagtacctcttagggattcaaccggtgtttggaaggcctcactcttcatcattgcgattgaattcagcgagaggctaagttattttggaatagccacaagtttgatcatatacctaacaaaagtcatccatcaagacctcaaaacagcagcaaaaagtgtgaactactggtcaggagtta…	Probable peptide/nitrate transporter At3g53960 (similar to)
-0.958	-0.49	0.170612	0.6872	Nbv5tr6207485	CUST_91981_PI429860205	ggctcctggtgcaacagcaagtaccagtttaacttgggggggtggtgatttagtggcagtgggtggcaaggtggctttgttgcctattccattaggaaccgcggatttcttggtacatcacattcatgcatttacgattcatgtgacggtattgatactcttgaaaggtgttctatttgctcgcagttcccgtttgataccggataaagcaaatcttggttttcgttttccttgtgatggacctggaagagggggtacatgtcaagtatcggcctgggatcatgtcttcttaggactattctggatgtacaatgcaatttcggtagtaatattccatttcagttggaaaatgcagtcagatgtttggggcagtgtaagtgatcaaggggtagtaactca…	Photosystem I P700 chlorophyll a apoprotein A2 (probable)
-0.957	-0.315	0.02041	0.666381	Nbv3K785652602	CUST_50195_PI429860205	aatcctgatgccataaaattcattagagtttcatgtaaatccacactttaccctgttttatgtgtccaatgtctctctgcttatgctaacactgtcaaacaaagcgagcagcaactggctcgtgctgctttatctgttagcttaagtagagcaaaatccacgaccatatttgtttctaagttaaccaaaattggaggtctaaagccaaaagaaaagcaagctgtaaaggactgctttgatacaatgagtgacagtgtatatcagatccataaatctataccagaatttgggaaaactggtcattttgctgctggacaggactttatgtggcatgttagtaatgtgcaaacttgggttagtgctgcaatgacagatgaaaacacttgtcttgatggattt…	21 kDa protein, Precursor (probable)
-0.956	-0.849	0.027583	0.098695	Nbv3K765637665	CUST_48394_PI429860205	atatacatttgatgtgctaagacagagaggaaggaaagcaaaacaacaagaagagggagtactttattgtttattgagttgttcagaaaatgggagctgaggtgagtaaacaggtggaaagacgaaaatctattcatactcagaagaaaatcttgtatgatctcaaggagaagaatggatgtaatttccctggttgtgattatcatgtgcaagacagaaaaaattggatgtcagcacttatccctgagaaactccatgtcaacaagattgtttggccaggtacacatgattctgcaactaacaagattggaatcccattcatctctcgcccttttgctcaatgccaatctttgtccatttatgaacaactagtaattggcgctcgagttcttgacatcc…	1-phosphatidylinositol phosphodiesterase (PI-PLC), Precursor (probable)
-0.956	-0.619	0.144696	0.528948	RC_Nbv3K585697769	CUST_15000_PI429860205	tttcgattccatcagagtaagttctcgtgccaggttcagaaatccttaagtcctcaaagccatcattgaattcactaaattcgtaaaatatctctaagagtaattgcatagttccgtctacatgatcagtaattgcatcctataaaacggtgcctcctcataattcattgaaaatcacacagaaaatcaaagttcaagttagtaagttagattct	Complement C4 gamma chain, Precursor (probable)
-0.956	-0.2	0.39043	0.945319	RC_Nbv3K585733491	CUST_25367_PI429860205	tgaaaaatgaagaaagaagccatatttttggtgctgctctgtgccaccatacatgttgcttcatctcaaaaggatggaatattaccaaaaggcaaattcgagctaggtccaaaagcatcccaaatgaaaggcacaaaagtggtagaccgtcacgctataccaaactgggaaatacattaaatcaggccaaacacaaggtgacatgttgcttccagtacctgttggagattatgcagttagagtttggtaggacttgtgctcaagaagagaaactcaacgtatctatatcgcctaattattggggaatgcaaactatgtatagttctgatggttgggattcatattcttggggttttggctgaggcttatgaaattgatgttatgattcataatccagct…	Olfactory receptor 4K17 (probable)
-0.956	-0.4	0.065341	0.660933	RC_Nbv3K685809205	CUST_39018_PI429860205	acctccaacgtatggaatccgttttgcattatcaatttatagttgagaaaaatgtcgaagcagctttggtggaagatgggtttgacccccaatcgattctaaataaatacaccccccttcgtggatatatccactcgccctttggaaatcttttaagtgaaggaacatatcgttcgtacgtcacccagatagaaaacggtgaagtacgggaaagtttcccttataggagaattcgaaaagctcttgatacctatgatctgattctatagtccccgaaaatgccaaataaggggatcaaagtgagcgtgacgagaatgaattgaatatgggattgggatcaa	Cytoplasmic dynein 2 heavy chain 1 (probable)
-0.956	-0.689	0.002257	0.045194	RC_Nbv3K785645040	CUST_5087_PI429860205	ccatcaagagtcataccagcagcagctagacgttttggtacaacaggcactgtcaaattgctttcagggggtagtgattaattagtctcccccttgtaatgaccaacaaatggccatagtatagttttggattctttaagattacctggtgtaattttttgatcagttctaatgaactatcctttgcctcaattcttc	Calcium sensing receptor, chloroplastic, Precursor (similar to)
-0.955	-0.247	0.020298	0.766576	Nbv3K685817830	CUST_83301_PI429860205	agaaggtagaggccaagaacgcactggagaactatgcctacaacatgaggaacaccataaaggatgagaagattggttctaagctaagcccagacgacaaaaagaagattgaggatgcgattgatcaggcaatctcatggcttgacagcaaccagcttgctgaagctgacgagtttgaagataagatgaaggagctcgagagcatctgcaaccccatcattgccaagatgtaccaaagcactggtggtgaagcaggtgcaccaatggatgatgatgctcctccagctggtggtagcggtgcaggcccctagattgaggaggttgactaagtgcttgggagtgatcagtgcttgatttatattttagtacaatacttatattgggttcttttaatatttt…	Heat shock cognate 70 kDa protein 1 (similar to)
-0.955	-0.648	0.001998	0.057254	Nbv3K745620510	CUST_45991_PI429860205	tagaacaatgtcaaaaccgaagagattgtaaacaacagcagggtagtgaaagaaaaatgatggaaacatgttcatttccaagactagtactatcccccttaactccattaacctcaaacaaacacttccttcaattcccattatctaaatccaaacaactacataaaactccatctcatttatcacctctctttgccaccctcaattctccaaaaggttttggacctaagaaaaccaaaaaaatcaagaaaccaaaaaaagaatatgaagatgaagaagaagaagaagaagaggaagatgatgatgagcaacaagaaggaggagttataccagaaatagtgacaaatagaatgataagcagaattggactttcagttggtatacctttgtttattggtt…	Protein PAM68, chloroplastic, Precursor (similar to)
-0.954	-0.688	0.026177	0.199044	Nbv3K585682018	CUST_55359_PI429860205	gatccatcagcatcaagaaagactgtggatgaacattttaggtaatcactcttttcctcaattgcttacaacttttggatgccatataatctaaacgaaggaacgattatatatacagcacgattcctgaggatggacggagaaaggcttatgcagaagcccttgaaaaatcg	hypothetical protein
-0.954	-0.729	0.014526	0.116426	Nbv3K585725882	CUST_66817_PI429860205	tctcaagcaaagaagtgttgtgttgggcttcctctttttgtcccaaaaagcctctcactgttttattttacgttacttaaaaattttaagtgaagcaaaagatggcaatcagaaaaacaaacaagctgccacaaactgcagtcctaaagcaaatcttgaaaaaatgttcgagtttggggaagaaacatggctataacgatgaagatggtcttccccttgacgtccccaaaggccattttgctgtttatgttggagagaaccgaactcgatatattataccaatttctttcttaactcatcctgagtttcagtgcctcttacgacgcgctgaagaagaatttggctttgatcatgaaatgggcatcacaattccatgtgaagaagttgttttccgatcac…	Indole-3-acetic acid-induced protein ARG7 (similar to)
-0.954	-0.689	0.115785	0.416208	Nbv3K585729526	CUST_67789_PI429860205	ctcttcttcttcttctttccaaagttccactatcagctactacttaatttgctcttccttttacgaaattctacctttttccttgaccagctataagctttccactcgttctaaacaaataaaaggagacaaagattagttgtagacaagaacaaaaaagacaattaactttaatttaaggatgtcaagcagaaggtcaagacagtcatcagcaggttcctcaagaatttcagatgatcagataattgacctcgtatccaagctgcaacaacttcttccggaaattcgaacccgtcgttccaacaaggcatcggcatcaaaggtgctacaagaaacttgcaactatataagaaatttgaatagagaagtggatgatcttagtgatcgtctttctcaatt…	Transcription factor bHLH135 (AtbHLH135) (similar to)
-0.954	-0.931	0.003545	0.011932	Nbv3K705824509	CUST_84177_PI429860205	cattaagaacccaggaagtgttaaccaagaccctatcttcaagaactacagcttgcctcctaatgaagtgttaaccaagaccctatcttcaagaactacagcttgcctcctaatgaagttggataccccggcg	Chlorophyll a-b binding protein 1B-20, chloroplastic, Precursor (similar to)
-0.954	-0.655	0.007786	0.121287	RC_Nbv3K685810350	CUST_39154_PI429860205	ttttttcccctaacacttttgctttcatgtaatttcccaaatcgaactgtatgttgttgtatgtatgtattgaccaatatcaaagagcaccagttcttacatttctgaataaataaaatgcgagttcttccttttattgtgaaataatagtagtacttttggtttcaaaagttgtaccatctataaatatatttgttatgtttgtggtgggctttggtaggtaaaagatgtggccagtatactgcactggaagctcatgtagagacgtgataacgagatcatccagc	Olfactory receptor 5H2 (probable)
-0.953	-0.549	0.006351	0.19685	Nbv3K665792292	CUST_79382_PI429860205	cgttttctctgttttgtctatttttatgaagtcaggatcccgcctggagaacatagatattatgattcaagttttagttttcaaattcgtattagtatccgataacgtgtacctagtttccataatgggacaaaaagtcttctttgttttgtctatttttttgaagtcaggagcccacctggataatagaggaatacattcaagttcaagtgcaaaagtcaggagccc	hypothetical protein
-0.953	-1.608	0.113426	0.01969	RC_Nbv3K725840280	CUST_43350_PI429860205	tggttttattcaaattttagtttcctccgacggggtgaaaatacccaagaaaatatcttgcttttagcattaaacaatcaaatcttgaactttttttgggtatataaattacgtggttttcttccttatctggggttatttataaagctctcaagattttgctttttcatttggactgtggaactgaactgaagaataagtttaaatggagctgaaatattttgattctaaggcaatatcaatgtctaaatcagttggtatggagacaatgaagctttctagctcatttttggactcaaagctcaagtttggtgtcaatgcgtcccccaaattctcttcttccagagggcttttaatgaaggcttcttattcgagaacttcttatgatgtgacaagctc…	Nudix hydrolase 8 (AtNUDT8) (similar to)
-0.953	-0.74	0.011809	0.094689	RC_Nbv3K805662284	CUST_6980_PI429860205	ctttggcttgtggtgttgttggtcacattattggtgttggggttgttcttggcctcaagaatattggtgctctctaaaattgatttgtactgctagacatctgatctatctctgtttatacctctaattaatcttttgtgaattattcctatttctagcatctttttcta	Uncharacterized protein 043R (similar to)
-0.952	-1.155	0.050604	0.040576	Nbv3K585699129	CUST_59229_PI429860205	cactggttccaagatgtacctactaccttgaattcagccactatatatttgcatacaatcatattctgttaagttgatatatattgtaactctggaccctcttttactttttgggtatcggggtattgattgatggatacagccgttgtttgcggatgtagcatcatcaagattcacatccaaaacgcatggtgatgatcagctgatgaaatgacattaatggccatggcagctttttgaaggtgagaatcttgatgatgctgcatcagcaataaacgactacctaatatatcgttattgcatcgatagagataaatcatgtgccggaatgccacgggtacatggtatggttcaattgatacagtcgtcgtttgcgggtgttcatcaagattcacataa…	tRNA (guanine-N(7)-)-methyltransferase subunit trm82 (probable)
-0.952	-0.834	0.004109	0.024983	Nbv3K725613087	CUST_45072_PI429860205	ttctatatgcttccctctgtttcttctgcaacagcaaaatgtctacttctgtagcctctcctactccttgcacctttttctcacgcaccaattcctgcaggacgagtcttgtatctttaaatacccataatattggccgactacagaaaggcatattatctgtcaccttttatcaccgtctgtctcaaagttacaattttaagctaagctttcccactggtgggttgtgctcccgtcttggcacaaggggttgtgttgtgtcagctgcttcacccaaattgtacgaaaacaaagggtatgaacttaattcaagtgttggttctcagagttacacggatttaaaggacaacgtgcctagctgtctgaatattctcgaggagcagctggggcatttatttg…	Kinesin light chain (KLC) (probable)
-0.952	-0.121	0.154486	0.950488	RC_Nbv3K585702060	CUST_15992_PI429860205	ttcacaagatatctgcacattttcttttctttttcaaataaatccgtttgatctgccaatctcaaagctcagctttctctacctttccactcctaatggcactgaacctgaaggtatcatgtcctattgtttccagttgttctgggctgagatcatgggctccggcgaggaaaggattgcaaaaggtgacgatgagctctggcggcagcggaggaacaggagcgccgaagtataagggaacacaaatgagagagaaacagctgacggaaatgatagagaagaaagtaaaggaagctaaggcggtgtgcggtgaagatgccagatccgacgagtgcaaggtggcgtgggacgaggttgaagaagtcagccaggctaaggcccatttgcgaatcaagcttc…	Calvin cycle protein CP12 (probable)
-0.951	-0.901	0.078428	0.174455	Nbv3K605741556	CUST_70583_PI429860205	actctgctcctagcagtaatagttctttgtgtattggggttggtttagaggatgtgagtcccattgcagccaatttgcttggtagatatccagaagtagggctagccaatgctgtgccttaagatgttcttttctttcattagtttttgactgcatgtattaggtaggatatgaagtgatttttaggattggcaatgggttttggatggctttttgataatgtaaatattatcattatttactacgtttgctatattcctttgtaaatagtatatactattatttactgagactttagtcattgttatgtcatgctatactgtactttggtcaagtcattttatatggcacctttttgttgatctgttgtagcaacattatttactttttagtttttta	Ataxin-2 (probable)
-0.951	-0.439	0.260385	0.788756	Nbv3K805655999	CUST_50507_PI429860205	ttcagaatttacatttttttgggtacagaatggggctgcagtcactttgtggcagagtccttctcggactgtctctgactttattactctctagtttctgctttgctgatgacaacataatcaaagtttttggcattggagaatgtgctgattgcaaagagaataacattaacaccattcatgctttctcagggcttcatgtaagcattgactgcaagcttgagaatggacaaatcaaaacaaggggtgaaggagagcttgacaaagatggcaagtttgaagtgtcacttcctaaagagatgatcaaagatggcaagctaaaggaagaatgctatgcacaattacacagtgcatcagctgcaccatgtccagcacacaatggcattgaatcatctaaga…	Zinc finger protein jing homolog (probable)
-0.95	-0.361	0.011961	0.534767	Nbv3K605755245	CUST_73194_PI429860205	tatgtccaaatgggccgtcctctcattaccatttccattagaaaacaaccccattacagtcccaaacttcaccacccatttaacggtccatttgcgcttactccgtttcagcttcttatatacatctttcactattaatttaagcttatttctgcaaaaatgagatctatgaatcttgtcgattcatgggctgctcaagtttgttcagttttcaatcaaaccttacccaataaaaccttcactggattcacgaaaattcctgtgaaaaacccaagtttttttaaacaaaaaagaccattttctgctctaagtgtgtcagctattgctaccaaagaagatgagaaagttaaggaagctgaaacacaaaaggagcaattcaatttcaaaacttacgtagct…	Geranylgeranyl pyrophosphate synthase, chloroplastic (GGPP synthase), Precursor (similar to)
-0.949	-0.667	0.000896	0.029138	Nbv3K745618216	CUST_45727_PI429860205	cacattaatgacccagtagccaacaatgcttgggcttttgctaccaactttgtacccggaaagtgaaatgtttagtgtgtgttatctgtaaaaatttgggctaatgaagttttctgcttgtaaaagattgagctgttccgactatttaacttgctgatgtttatgcagaaaatagtgaatatttcagtgttcttttatcattttgttaagaggtcattaaattctaatttgac	Chlorophyll a-b binding protein 4, chloroplastic (LHCP), Precursor (similar to)
-0.949	-1.057	0.315682	0.370594	Nbv3K805657461	CUST_50671_PI429860205	tatgacttcactgtgaaggatattgatggtaaagatgttccacttagcacatttaagggaaaggttcttctaattgtcaatgttgcttccagatgtggcttgacaacgtcaaattacacagagctctctcaggtgtatgagaagtataaaactaaaggacttgagattcttgcttttccatgtaatcaatttggggctcaagagccaggatcgaatccagagattaaacagtttgcttgcacacggtttaaagctgaattcccaatttttgacaaggttgatgtgaacggccctaacacggcaccagtttaccagttcctaaaatcaagtgcaggaggatttttaggtgatctggttaagtggaattttgagaaatttctcgtggacaaaaatggtaaa…	Phospholipid hydroperoxide glutathione peroxidase, chloroplastic (PHGPx), Precursor (similar to)
-0.948	-0.468	0.039791	0.505835	Nbv3K585731221	CUST_68271_PI429860205	aggctaccctgccttttatgaaagaaaactccaaaggagtccaaagcacagaaaaaaaggaaggaaaaggagtagctaagcctggagtggaggcccaacctgtgcacgacggacaaagacaatagagagttgctcggagcagcaaaaactggcaactgattaaagccaacaataagtgttatgctcaccgctcgactcagactccggtgttccgctatggccgtcgttgcttcttttatctcatcttcatcggcttcaacatcatccacagctgccaaaaaactttctttttcaacgaattccaatcgtcaactgttcaatagcagggtttatctccctcaccgaatccccaatgcttcaattcgatgctttgcttctactacagcttcgtctaaaatt…	Isocitrate dehydrogenase [NADP], chloroplastic (IDH), Precursor (similar to)
-0.948	-0.839	0.018744	0.074797	Nbv3K585733459	CUST_68870_PI429860205	tactaactgaaaaaacagagaaatttaagaggaaaaataaaaagaaaggaaaaaaaaacaaaagaaaaaaaatggcaacagtgtgcctctcaaatcctaaatcttttcttccttctcttcaatcatcttctttgtccaatttaaatgtccaaaaaatcaatgttaagagacaattaattatgtgcaaagcagaaaataatgtacctaattttaataatttaattattagcaaaagaagtctttcaattagcattgcatcaagtttgttgctttctttagctggtaatggattttttaatgccaatgctgcaattttagaagctgatgaagatgatgagttgatggaaaaagttaaaagggatagaaagaaaaggcttgaaagacaaggcattatcaatt…	Thylakoid lumenal 16.5 kDa protein, chloroplastic, Precursor (similar to)
-0.948	-0.275	0.174165	0.864644	Nbv3K625762009	CUST_74219_PI429860205	taagagtaaaattcgagaaaaagagccgattgtttgggaaatccttcaagaagttatgcagggacatcctgtattgctgaatagagcacccactttgcatagattaggcatacaggcattccagcc	DNA-directed RNA polymerase subunit beta' (RNA polymerase subunit beta') (similar to)
-0.948	-0.962	0.008182	0.019563	Nbv3K785652825	CUST_50210_PI429860205	tccaacttaccggcctaccggaccgcagtgaacccacttctccgaggagtagaggtgggcctggcccatggattcctactagttggcccatttgtaaaggctggtccattaagaaatactgaatatgcaggaggagctggttcattggcagcagcaggacttgtagtgattctcagcatatgcttgaccatttatggaatatcatcattcaaagaaggagaggcatcaacagcaccagcattgacattgacaggga	Photosystem I reaction center subunit XI, chloroplastic (PSI-L), Precursor (similar to)
-0.948	-1.394	0.105678	0.037171	RC_Nbv3K585683584	CUST_11649_PI429860205	ggagttagtgggtgtttttgtggacgcgaataggctgcggaggagcgtgctttccgatatactgagcgtgacggacgtttatcaggcggcggtttttctcgaagggttggctcaattccttgttgggttacggaatcgtgaattgctccgtcaatttgagaagtgttctttggaattatagatccattcctggggattgctgtaatcagtgcatagatattacattacctctttggttaattagttctaattttgtgcactgctgtaacttaagccaataatcatgattaatattctataaatagtaatagtagtagttgatctgtaaattgaggactaaatattctagtaggtgtctttttatgagtttgttgatagaagtat	Erythrocyte calpastatin (probable)
-0.947	-0.166	0.117957	0.918578	Nbv3K585669161	CUST_52499_PI429860205	acaagatatgccttatttacaagatggaagatccgttgatatggtctttaacccattaggagtaccttcacgaatgaatgtaggacagatatttgaatgttcactagggttagcagggagtctgctagacagacattatcgaatagcaccttttgatgaga	DNA-directed RNA polymerase subunit beta (RNA polymerase subunit beta) (similar to)
-0.947	-0.553	0.010744	0.23657	Nbv3K645781200	CUST_77437_PI429860205	aatacactgggctatgttgttgtatcttctgtggagaaaatattttccacagtttgatgtaaccaaacattggaaaatatttttgcttaccaaaaatattttacatgaaaacgtgttccgtcacaaatccagaaagtttgtgtttttgataatatatgtatttgtgcagctagtggggtatggatgggctgggatgttgaggagatacctggttgatcctgtggatatg	Oligopeptide transporter 3 (AtOPT3) (similar to)
-0.947	-1.044	0.01002	0.013673	Nbv3K785650298	CUST_49907_PI429860205	cacgaacgcgtatggatgtgtgaagtctgtgagcaggtggcggccagcgtcacgtgcaaggcggacgcggccgccctctgcgtcgcatgcgaccgcgacatccactctgcaaaccctctagctcagcgccacgagcggattcccgtggtccctttttatgaccccgttgaatctgtcgtgaaatccaccgccgctacactcgtttcgatttacaattccaactctacgactacgaccacgactacgactacggccgtagcccctgacttcagtaaagttacagcttgtctcggacaccatgaagaagactataattctgatccatggatttctccaaacacaatgactaccaaacttccagtaaatacaatggaaatgaaaccaatggatttcttattt…	Zinc finger protein CONSTANS-LIKE 5 (probable)
-0.945	-0.463	0.106182	0.639624	RC_Nbv3K765633459	CUST_3679_PI429860205	gaacaaacactcctcaactagcaaaaccatctccaaaaaaagaactcacaagatgtttttccaatctttcttcatcttctcccttctcttcctctcctctgaagccgccgtcctcgatttctgcgtcggggacttatcagttcccgacggaccaggcggctatgcatgcaaaaaaccatccgcagtaactgcgaatgactttgtattttctggcttagccactccagttaaacttaaccctctcattaaagctgcggtcactcctgcttttgctcctcaatttccaggacttaacggtcttggaatttcaatggctaggcttgatttagctataggtggtgttatcccaatgcacacacaccctggagcatcagaagtactttatgttggatcaggaga…	Auxin-binding protein ABP20, Precursor (similar to)
-0.941	-0.98	0.097048	0.150878	Nbv3K725833575	CUST_85495_PI429860205	tggaagggcctctattatcattttcatactggctatgacaatatttgtcagtgctatcagcttgggaggtgtggggatagcaaatatgattgagaagctggagaacaaagattatatgggatttgacaacctgtgttaccaatcgtagacttgctttaatgagggttttatgactgcaacatctacaatatgtaataagttacattttcaattattttgtatatttgttttcaaggagaaatcat	Lectin-like protein EP153R (pEP153R) (probable)
-0.941	-1.256	0.154701	0.095353	Nbv3K805657360	CUST_50657_PI429860205	ggtgtgcttgtattatcgagtcctgacaataaaaatggctagtcttactgttccagcagaagttccttcagttgctgaagactgtgaacaactccgagctgccttcaaaggatggggaacaaatgagaagttgatcatatcaattttggctcatagaaatgctgctcaacgcaagttgattcaacagacttatgctgagacttttggtgaagatatcctcaatgagttggacagagaacttaccaatgattttgagaaattggtggtagtgtggacattggatccttcagagcgcgatgcctatttggctaaggaagctactaagagatggacaaaaagcaattttgttcttgtggaaatagcttgtaccagatctcctaaagaattggttttggcaag…	Annexin D1 (similar to)
-0.94	-0.797	0.34087	0.576571	RC_Nbv3K765632432	CUST_3572_PI429860205	aattatcatctctctccgatttgatcaatcggagaactgtgaagaaataatctcccttcttttttatcttcaagtcatcgtcttcttcgtaagagtgattcgatctgattcggttctaaatttgattccattttaactactgaatctgatggaatcaatggttatagagatgtcttcagcgccgatctcgaatactgtagcgtcttctgacagagttatattgaggaggaaaaagaataagaaaattaaaactcaaaacaacacgagtaccaataacatcgaaaatccaactgaatggaaaacacaagctcaacagcaagtttactcttcaaagctactgaaagcactccgtgaagtgcgaatcagttcaccgccggcgacgacgactacttcgatgcc…	Transcription factor bHLH147 (AtbHLH147) (similar to)
-0.939	-0.809	0.002627	0.020429	Nbv3K605745728	CUST_71262_PI429860205	taccacatcaattgtttctctactgatatatattcatcttttgttctttgttggttgctctttgggcttttggtggaattctactttaagacaacttaccccgatgattcctttctatttagtcatccactgtatacttttatccattttacttgcgcatcttaatag	Serpentine receptor class alpha-4 (Protein sra-4) (probable)
-0.939	-0.882	0.002012	0.009635	RC_Nbv3K585721110	CUST_22056_PI429860205	aggaagagacatcgggatttcttagcttaaacagagtcatgagtcttgacagtttggaaattgacttgaccaaggagctaaaagcctcttcaaaacctgttcaagaaccagaagttgaaaatactcgaccacgtttaagtgcatctcaaagatggcggccagcaccaacacgacgcgagcaggagcagtgggacaaagctgccaaggctgcaactgggggcagtgaagtgatgttcagggaattaagaaagccaaaaggggatccaaagcttttggctgctcagtcaagggaacagtatcttaagttaaagaataaattgcaactcctcacacttgggattggtggtgttggattgatttcagcttatatctcttattctcctgaaatagctgcaagtt…	ATP synthase protein I (probable)
-0.939	-0.885	0.042087	0.107539	RC_Nbv3K745621567	CUST_2089_PI429860205	tcgaattgtgtacttcagcttttaattagttttactctctgttcgtgaagaaatgtcgcactacgagaaccaatatagtgcaggccaggccctgcagaccgatgaatatggcaatcccatccgccaaactgacgaatatggtaacccagtgcatcaaactggaggtaccatgggagactatggaaccaccggaacaggaggagcctacggaactcatgctggcggtggcgccggccacaccactggcatagttggtggggaacaccgtcccggccatgagcacggtactctcggtggcatgctccaccgttctggaagctccagctccagctcttcggaggatgatggacaaggcggaagaaggaagaagaaagggatgaaggagaagattaaggagaa…	rapsa ame: full=late embryogenesis abundant protein short=protein lea
-0.939	-1.137	0.007063	0.005892	RC_Nbv3K745622122	CUST_2174_PI429860205	cccttgattgcttgctctctgctaacaatacaagcaattacacggatacatcggtcgaagatgatggaatttccatgattttctctgatgattccaaaagcttgtggaataccaacaatgacaattttgcagattcatccggagaatctgcaatcgatgccttcaactcgaaacccatagatgtcaatgacagcaataatattgagtgccctgttaatgagacggatcaacacaacaatccaataagatcttcggaagtaaagcgtcacatgaccaagagaagatacaatcgcgctctgctccaacgggattcctcaaccagagactctggtttccagctcatttcggaaattcaacccaagtccaaaaaacccagatcagaaaataagcttccaaatt…	Transcription factor bHLH87 (AtbHLH87) (probable)
-0.938	-1.111	0.008392	0.007818	Nbv3K725834701	CUST_85640_PI429860205	ctcactctcttctttagaaagatatctctattcatatgaatagtaataattctcacctcttatcgtaccagaaaagctgaaaatccttacaaaactaatcatcccacatcttctttattttcggaagtggtgttatagttttattttcaagaacgtaacctcccaccccccctcggggaccccgagagcagacacataaagctacggtttgagaaaaatggaagatctggggttgagcctcagcttaagctttccagagaatagggcagttactcccgtgcacctcaatcttattcgcaaaacctcttggactgattcatttcctttctcagattggaactcggagacatgcggagtggagacgaggactttcctaaagggaatcgacgtgaaccggtt…	Homeobox-leucine zipper protein HAT4 (HD-ZIP protein 4) (similar to)
-0.937	-0.74	0.001388	0.020749	RC_Nbv3K805661032	CUST_6869_PI429860205	aggccataattataagcacacaaccagactcagcaaagcggtggcaagaggctgaaaagtgatggcgcttagagcttcagccaccgtaaaatcacatcttcctccgccttcttcttcacctattaaaatctttaatttccctacactctcccagaaaccggaattcacttcaaattctgtgtcagtatcactctctacttcaactgctcttttcctatttcctcttttcactgctacccatgaagccagagcactcagcttacccaaggaagatattgtctcttcccttaatcaggtagaatctgcagttaatcaagctcaagaggttggttcgaacatctttgatgctgcaagccgagtgattgggcccgtgattgaatttgtaaagcccgggattga…	Calcium sensing receptor, chloroplastic, Precursor (similar to)
-0.936	-0.536	0.004887	0.181574	RC_Nbv3K585708250	CUST_17864_PI429860205	ggaacgacttatgatagaatccgccttgtttatcttgacgaaatgggcggaatagctattccaatgccaaaaatgttcacgatgttcagtagcttttcgatggcttcccttgcattaccagatgttctatggatacaagctatttaatgccccgaaggattctttttttgattctggaccgcgagagttatttctttcgatctccatcttttaacccgtaataggtattggtatatacccggatttcgttctttcattagcagttgacaaggttgaagttattctatctaattttttttatagataatttggatgactgaaataaaaaaaacctatgtttgttttgaaaa	NAD(P)H-quinone oxidoreductase chain 4, chloroplastic (similar to)
-0.934	-0.778	0.007217	0.049482	Nbv3K765633959	CUST_47879_PI429860205	ccacactcctattggatatcttattttaatcacttgttctatattccacatttctcacttcaataatagcaaacaaataataagttcaaagcccgaaatccctaacaacaacaaagaaatggcagccaccataggaaccatggccatgctcaatgtcaaatgctttaccaaagcatctattaaaaaccctttaaagcccaaacccatctctcttctctcccttcaaaacctcccaaaaggtctcttgacttccaaaacatgtgaaaatacctcaaacttatcaagttccctcactggaacagcaattgcaggtgccattttctcaaccctgagctcatgcgacagtgcttttgccgctcaacaaattgctgacatagcagaaggagacaacaggggttt…	Photosystem II protein psbY-2, chloroplastic, Precursor (probable)
-0.933	-0.133	0.096111	0.933467	Nbv3K605752428	CUST_72592_PI429860205	aagagggagaggggcagtagcgcactatccaatcaccaaatacaaagcaaaatagatccttcgccgctatcagtcatcgtcgatcgtattttctccggtccaaaccctcaaatacttaattccttctctcccatcggcgaaggattgtagagttgagtttttatggagagagttggaggtgatggtgcatcggcagctgcagcatttaaccaacggagtcatgaactctcacaaactttccagtactatctagataaaactgttcctcatgctccctataggtggattggaacctttctcttagcatttgtttatgccctgcgggtttattatcttcaaggattctacattgttacctatggtttgggcatctacatactcaatttgctgattggtttt…	Protein RER1A (AtRER1A) (similar to)
-0.933	-0.325	0.177105	0.824431	Nbv3K625765404	CUST_74718_PI429860205	aaggctaaagagagagttctcgccaaggaagctgctcagagaatgaactagtgttttctggagttattaaaaaaggaggttgaaacaagatgaaaaaaaggtagtcaatccatcctttacaaatgatatgtcgataggatctagaaattgcatgaacactgcaacttcgtatcaatcaaagtgacaacatggcgacgcgaggtgtcgtgttgaagttttataatgaaggcaaataaaaataacgtcaagtcatcatgccccttgtgtcttggatgacacacgttctaccaagattgcggcgatgaattgcgtaaccgagttcgg	60S ribosomal protein L7a-1 (similar to)
-0.933	-0.702	0.132612	0.415392	Nbv3K665800036	CUST_80443_PI429860205	gggtttaaagatgagggttatttggagtattataataattctggtagaggtagtagtaggattattaggtgtgggaagaaagagaagaacaaagagaatgacgtggcgttgaaaaagacgaagaagaagatgaaattgcttaaggttttgtctagggatttgggtaatttgactgagatgggatttggttttggttctgatattggtttggttgatcaagttcaagggaagactatttcggtaagcttttaatgatttaattctctgtatttgtcaaatttgaattctgttattatcttttttgtttaaattaagtttgtgcaattattcaatctgcgtatagttattcaatctttttgagccgagggtctttcgcatctctaccctcgggcagggtaa…	hypothetical protein
-0.933	-0.668	0.003423	0.061912	Nbv3K765641079	CUST_48881_PI429860205	taaacttatataaatcctagatctcaaattgggatacccaactaaaattacaactttgaacaaacttttatatgtgcagtttgtcaatacccagtagtggtggtagtcttttaatttgctggtctgaaaccttcttcttcatttttcacaaagccaaacaactagagctgaaagaatgagtctttctacagcaattacaacattgggcaacacctattttgcccttggaaataacggcagatccagtttttgctctcatggattcttacctactcatctgaagagtaaattccccaccaacaacccttctcctctttctgtctcagctcttcttacaacaaaacaacaaactgatgaaagcaagaacaagaaaaaacaagcaagggagttcaatgaata…	Geranylgeranyl pyrophosphate synthase, chloroplastic (GGPP synthase), Precursor (similar to)
-0.931	-0.629	0.010163	0.148424	RC_Nbv3K585714581	CUST_19938_PI429860205	aaaatccctccgtcgcccctacccactggaaagcacctcacggaggttccggttgtccaaaccctaccaaaaatacaccccgcaagccttgagacctcttctctccaaatccacactccacttccgtcgaatcttagcccatcttctcgaattatcaaaacccaccctagcgccgcctgaaagtttctgatggtggcaccacctccaaaaagccccgaactaacatccagtaacctacttgactccctcaccccaaattcatgcctagtctccctcgaatataggcctacgttatcgaatattagattagaagaaaaccctaaaatcccaaaaatagggaaatggaatctttttctttttctttttctttttcttttcttttccttcactgagccgagg…	BAG domain-containing protein Samui (probable)
-0.931	-1.119	0.100618	0.090201	RC_Nbv3K585735187	CUST_25760_PI429860205	tttttaaaatgttgtcttgagacagaaacttcgtttgaaatcatttttgaagcaacaatcgattgtcactgttcaacaatcgattgtcagattttatacttagtctcaaagttttggacaacttacagaatgttttcaaaatcttcaaaaatgaagaacaatcgattgtcactatttaacaatcgattgtgctcagtgatatttccaaacggacttcttccaacggctttatctatttatggtataatctttactcaaatcttttagtcaaaaagttgccagaaatattttgaatatttgaacaacaatcgattgtctaaagttaacaatcgattgtcattctt	hypothetical protein
-0.931	-0.839	0.002893	0.016773	RC_Nbv3K685818900	CUST_40555_PI429860205	gtggtcttatggacattatgttaagggggccaatgtattgtcatataaagtgtaggactaatgtgtagatacccaaaagggtaaccttagttaatgatgggctaactaaggttacatatatgtaaccatgcttacatgcttgtgactcttgagttatgtaactcttgtaactcttgggttatgtaactcatgaagttataaagtgggggttatggttcccacattggtgcaagacaagactcttcttcctcccattgaatcaagagccataatactccattgttgtcttgcaaatagtgtggaaaaccataaaccattttgatcattgtcattacattgttattgttgtgaaaccacacatattatttagtcttgtgaagaatcttgtggatacacata…	Phosphoinositide phospholipase C 2 (AtPLC2) (similar to)
-0.931	-0.256	0.071462	0.821183	RC_Nbv3K805661680	CUST_6911_PI429860205	tgctgcggacttaattgaggatctcatctccaagaaagcttaagaaatattgactatagagcttgcctagcaaaactagtttgttccaatgagctatgtctaggtaaaaggatctctttcatctgagaggaactctcatgtttgtttctttcattt	hypothetical protein
-0.93	-0.081	0.167514	0.970576	Nbv3K605746092	CUST_71312_PI429860205	ttagtaatgtctaatggctactcgcgtgatttggaatagagtaattaaaatcttctaggtaaaaaattaaagagctccatctaataacttctatgaatatacactaggttgcacaaaaaagtcgtttttggatcaatccaaagcccaaaaaggtttttagaaggttaaaaggtccgttgagcgcctcaaggctatgtcataatagatccgaacacttgccccggatcgacttccagatcataattgctctagtaaataactaaagaaaatagatagatgggagatagaaaaatagaagagaaacgaactaattatagaaatatctctctatctctaaggttcactaattatttgactgttggcgggtctctttgtatgtgttgtccggaaagaggagga…	Photosystem I P700 chlorophyll a apoprotein A1 (similar to)
-0.93	-0.345	0.094179	0.750187	RC_Nbv3K585695347	CUST_14399_PI429860205	cgcgcggatttccaattttatggccgtaaacttccaaaaaatgtaatttggtcatggcggtgagtgactatggttccttttgccgcattggatgtccgagaaaaagattagacgtttcgggtccggggg	Probable serine/threonine-protein kinase samkB (similar to)
-0.929	-0.369	0.060115	0.674352	Nbv3K585708791	CUST_61800_PI429860205	ctctatgtatatcgatatgtatagtgggatcgtattaaataaagagtatgttattattttagatttaaccaatttgatgaattactcctaaaggttgacatcaaactagtgctagttcacctcaaactagtgctagttgatgagagttacttcggaaacaaaaaagtaaagtcaaatttctctggggtattatctcaattccaataaaatgcaatcgggtaaagtattaaagtatgacttggcgatcagaacatatatggatagaacttataacggggtctcgaaaaataagtaatttctgctgggcctttatcctttttttaggttcattaggcttcttattagttggaacttccagttatcttggtagaaatttgatatctttttttccgcctcagc…	Chloroplast envelope membrane protein (similar to)
-0.929	-0.763	0.017653	0.098732	Nbv3K765636774	CUST_48268_PI429860205	atcaataacggccatcaatggccgcaatattcagcatcagctttgctagttccgccattggagctcacttccacaggaccaaattcaatagacccaagacttttgtaaatccaattcgttgcgcgggtagactagaatgggacccagaaggcgtattgggtgcaccccaaacaggtcacatagctagactcgagttcaagagacgccttgagcaggatgctgctgccagagaagaatttgaacgtcaagtccgtgaagaaagagagcgtcgcagagttcttcgcgagtcacgagtgattccggatacagtagaagagcttgtggagtattttcttgacactgaagctcaagagattgagtttgagattgcccgactgagaccacgattgaacaaagagt…	Spindle assembly checkpoint component MAD1 (probable)
-0.928	-0.814	0.042139	0.142274	Nbv3K585679419	CUST_54805_PI429860205	caaccccatcatcaaagggtaagtgccctaaggacacacttaagctaaatgtatgcgcaaacttgttgaatgacttagtgcaccttattattggaagtagcccagccaaaactgaatgctgttctctaattcaaggactcgctgattttgatgctgctgtttgcctttgcactgccattaacgccaatatgttggaaattaatctcaatgtccctctttcccttagcttgttgctcaacaactgtgggaagtatgcccccaagaacttccaatgcgcataagccatttagttttcttttttcctccattatttcgaaactttaatttccactcaattaatgtttccttcagtgttattcgtattttgtatgcttatggttcttattgatgcaggagata…	14 kDa proline-rich protein DC2.15, Precursor (probable)
-0.928	-0.341	0.004247	0.463295	RC_Nbv3K625770887	CUST_32792_PI429860205	tcttttatctcggctccttctaatggagtctctttcggtaggcattttaacttctttacctctccaatatcacttcaattccaacaaatcctctccaaaatccccatttcccaactcttctcccactttcatctgcaattcactccaactcaattcctctaaaaccagaaaaatccctccccttttacaaacagaagccccgattcatcattctacaaaatcccaaaaaatctttccgaaattccatctctctttcctttctttgggtctctcttttcctcttacaacccttgccgctgaaactgcagtacccactgaagaaattccctttaaaatcaacttagaagcagttttggtctctattgatgaatttttcactaagtatccattttttgttgc…	hypothetical protein
-0.927	-0.458	0.063513	0.566503	Nbv3K605752020	CUST_72488_PI429860205	ctcctcttccttgttcagctgcctaaattaactttcaggtgatcaacatggaaaatcttgttttcatcgttggagttataggcaacatcatttccgttctaatgtttctttcgccagtaggaacattcagaagaattgtaaagaatcaatcaactgaggattttgatagccttccatatatatgtacactgctaaattcagctttgtggacttactatggactaataaagccagggagctatcttgtgtccactgtcaatggcttcggagtcatcgttgagattatctacgttgccttgttccttctatttgctaatccaaaaatgagaaaaaagactgccatcctggctggggttctgaatgtgggcattttagcaacaaccctattatatgctcagt…	Bidirectional sugar transporter SWEET17 (AtSWEET17) (similar to)
-0.927	-0.43	0.16224	0.723338	RC_Nbv3K625768273	CUST_32184_PI429860205	cccattgcgtattggtacttatcgagtatagaataaatctgcttctctttgttcctacgaacagaattgttccattattaccaacagaatagaacacccttgttcggaaataatcgactgaacaagagtggtccataggatagtcatattatagtcttttccaatgcaataaagttacgtagtgtctatttatctttgatataaggggtatttccatgggtttgccttggtatcgtgttcataccgttgtattgaatgatcccggtcggttgctttctgttcatataatgcatacagctctggttgctggttgggccggttcgatggctctgtatgaattagcggtttttgatccttctgatcctgttcttgatccaatgtggagacagggtatgttcg…	Photosystem II CP47 chlorophyll apoprotein (similar to)
-0.927	-0.742	0.007852	0.06267	RC_Nbv3K765641223	CUST_4768_PI429860205	cttcacattcacaatctctctttccctccctctctcgtcgcccaccgacgccggcaccagattccggcgaacgttgtctcgccctaaaatcttcccaaatatccgccacatttcgcattcattcttttttattgattttcttctcttagaaaagataaaactgaataatcagttagggttcccttccgttatcactcaaagatcgaacttttggttgattgttttccttgctatgcgagaaatttagggtttctggtgctgctccgaaaaaaactagtctcgggaagatctaataatccaagttttgttcacgtttctgaaggatcaaattccgtcctcttcttgctgctcggatttgatccgctcacgtaatctgttaggctttttttcttttaaaaa…	DUF246 domain-containing protein At1g04910 (probable)
-0.925	-0.532	0.124376	0.575984	Nbv3K765637995	CUST_48445_PI429860205	atcacaataccatttctcttaactaattagccctattattacttctttccttttcttttaaggttctgcttttctaatggcagatacgagtggttcagccactagtaagagaatggggtttgttatgcctgagaaaatgcaactgcatttggccatgttggccttgcagtttggttatgctggttttcatgttgtttctagggctgcccttaatatgggcattagcaagattgttttccctgtttatagaaacattcttgctttgcttctacttcttccctttgcctatttccttgaaaagaaagacaggccagctcttacttggaattttgtccttcaattcttcctcctagcagttgttggaattactgcaaatcagggattttacttgttgggatt…	Auxin-induced protein 5NG4 (similar to)
-0.923	-1.047	0.010801	0.012305	Nbv3K585730606	CUST_68099_PI429860205	tgggtgcaactgaatttgagtccttgacaatcttctctattaaacaaccgtgcactaaactgaagggagagtttctaaggtttcttagaggaagctagtatgcaataatgtaggagctcctaaatgctattcatattgaggttggtggcacatgggagaatacttaccagagacagattacttccttggagaatggatgtagcacaatcttgccctctatgcaatagtgggatcgagagtatttcacacttatttttcagtgtgactatgttgcttatatctggaataaaatcttgttctggcaaggagtgaacaggaaggccatggactggtcggaggaattaaagtgggcagaagaacatgcaaaggggagaagctctgaagcagaagtttaaagga…	Myb-binding protein 1A (probable)
-0.923	-0.441	0.059111	0.578796	Nbv3K705824448	CUST_84173_PI429860205	ggccccacactgggggatacactgggtatgctgctgctgttgttgttgtaacgttgggaatatgcgacgtgctactttctgctacaagttataagcccagaaagaactgaagcaaaactgggagtttgggattttctttaaagggtggttgcccctctctgttctgctgttgattttcctctattcacaaaattgaaaataccaacagcccttgttatggaaacaacagaaacatgaagaatataattaaacaatattactcctcctagtactactacatatctggaaaattcagaggtgaaaaaccaaggaatttctcttataagttgttgtctttactctgtctgagagccaaccaccccagatccgcgagaggtttgagaatgatcctctactgtt…	Cytochrome c oxidase subunit 3 (probable)
-0.922	-1.33	0.065285	0.021704	Nbv3K685820318	CUST_83672_PI429860205	actaatttcctcaccccgatcataattttggttaacccatttcttattcaagtaccaaaaaatggcaggaatcatccacaagatagaggagaaactccacattggaggccacaaggaaggagagaaagacaaacaccatgaggctgataagcacaaggaagaagagaagcacaaaaaggagcacggccatagcagcggagagcacaaggaagggattgttgagaagataaaggaaaagatccatggagaagaaggcggagagcaccatcacaaggagggagaggagaagaagaagaagaaaaaggacaaaaaggacaaaaaggaaaagaagcacgatgggcatgacagcagcagcagcgacagcgatagcgattagatctaatcctccatccctaaata…	Melanoma-associated antigen E1 (DAMAGE) (probable)
-0.921	-0.848	0.03009	0.090807	Nbv3K785652120	CUST_50131_PI429860205	actgttgctcttttcaagtctaaagccaaagctcctgccaaaaaggttgtaccaaagccaaaggaaaaagttgaggatgggatttttggaacctcaggaggaattggtttcactaagcaaaatgagctctttgttggccgtgttgctatgattggttttgcggcatctttgttgggagaagcaataacaggaaagggaatattggcacaactgaatcttgaaactggaattccaatctatgaagcagagccactactattgttcttcatcttattcaatctgcttggagccattggagctttgggagacagaggaaaatttattgatgaccctacccctcctactggtcttgataaggctgttatccctcctggcaaaggctttaaatctgctttggga…	Photosystem II 22 kDa protein, chloroplastic, Precursor (similar to)
-0.921	-0.792	0.008861	0.049096	Nbv3K805657022	CUST_50612_PI429860205	gatgatcctgaaatggagtatggttcacttttttctgatggtaaacaagatgaggatccaagaccacctgataatcccgataatccatacggattcctcaaattcccaatgggatactctgtggaaattgcttctttgggtttgaaaattagaggtgatgttaggagatgttgttgtgtaattgatggaggagtttatgagaatttgctgttttttccaacaattcagatgattaaggataggtaccctggtgttcaagtggatattcttgcgacaccaaggggaaagcagacttttgaactgaacaaaaatgtgaggtgggctaatgcctatgacttggatgatgattttcctgaaccagcagagtacacagatatggttggaattcttaagagtagg…	Alpha-1B-glycoprotein (probable)
-0.921	-0.334	0.014333	0.583318	RC_Nbv3K585683204	CUST_11559_PI429860205	attagcagttaggtttttgtttgatgagtgtgatttaataaatttgagctttgtctatgctagattaaccaacaattttctctttttatatgtgcttcgttgtgtgattggttccttttgaatatcaagaaaccaagaagagatttcaagaaat	hypothetical protein
-0.92	-0.785	0.059136	0.196245	Nbv3K585739325	CUST_70185_PI429860205	tcttcagcaaacgctgtttacttaaaaacacttaaaaaaggtgatcttatgatattttcacaaggtttattgcattttcaagtgagtgatgctggttacacttctgttggttttg	Auxin-binding protein ABP19a, Precursor (similar to)
-0.92	-0.706	0.485811	0.740853	RC_Nbv3K585666734	CUST_7668_PI429860205	gtttaattttcagagttctcatatatactcattttaagttttcatttttgtaaaaaaatggtggtgattgtgagcgaaaacacattaccttttcttcccagcaggattctagcaattgaagctaggcctgtatttagcttctgtcgtatgaatcaacaatctgaaagtgatgatgatgatgacatcgacgatggagcaaaagttgcacccgccgcttaatatttgcatagggtaatttatcgttcatatatatatatatatatatgagattttttcttttaaaaaaaattaatcacacccataaattttccttaagaaaattgtatgagtgagggacaaattcttgttacctccttagaataaataggaacccctatttagtcttattaagtcttatag…	hypothetical protein
-0.92	-1.044	0.118742	0.134754	RC_Nbv3K725617247	CUST_1611_PI429860205	tataactgacgacaaaattgattctcataatgagagctctctttctcatttatcttatccttgctccctttggagctgaagcaagaactttgctagaatatcatgaggggcttaacgtaggatctggttatggaaggggtgcaaatctaccaccaccatctcctgcttcatctcccccgagcaaggaagtatccaatcgtgtctctcctactcgcattgatgagaacacctccgaaaacactgagctcgtgattacaacatttactcaaggggaaaacattaatcagctgttttcatttccaacttcatcagacaattactatcaattagcaagtttcaagaaaatgttcgtctcataccttctgcctgtttcatacgtgtggaacctgatcagttcat…	HypSysA II, Precursor (similar to)
-0.919	-0.544	0.00148	0.088323	Nbv3K585733345	CUST_68839_PI429860205	ttagaaaaagaacagcaaacagataacgctcttaacggtaaatatcattactacttagtttgtaagtaaatagatagagaaaatagagggtggaagagataagtaatggcttcttcttcaatcagcttaacctatggaaacttcttcagtagattgcactgtaataagcaaccaattttatcaaattatatcaagaattcccatataacagcttttttctccacccaaaatggccaccatttgaggcttaagcaacactttcccatagcagcagcttctgatggccttccctctgagattactgatgaagaatctaagtttgtttctgtaaatcctgaatatccaagatatggtccacctgctttgttgttgctgggatttgaagtggaagaggcagca…	UvrABC system protein C (Protein UvrC) (probable)
-0.918	-0.777	0.017731	0.086882	Nbv3K585736231	CUST_69518_PI429860205	cactgatggcaaacccacccaaggtggtttttctaattctatggttgttgatcaaaagtaagtctctatcccctccatatatagacaactacctttctttcagttatggttctatcttttaattata	Probable cinnamyl alcohol dehydrogenase 2 (CAD 2) (similar to)
-0.918	-1.019	0.08431	0.10406	Nbv3K685818445	CUST_83406_PI429860205	cttagagctgatagattgggagtcaaagttattagccttgctgcattgaacaagaatgaggcactaaatggaggagggacattatttgtaaacaaacatcctaaccttaaagtaagagttgttcatggaaataccttaacagcagctcttatacttaaagaaattccagagaatgtaactgaagctttcttatctggagccacctctaaacttggaagagttattgctctttacctttgtaaaagacaagttcgtgtacttatgctaacatcatcaactgaaagattccaaaagatccaaaaggaagctcctgctgaataccagaaatacttggtccaggtcaccaagtatgaagcagccagaaattgcaagacatggatagttggaaaatggataaca…	Protein WAX2 (similar to)
-0.918	-0.109	0.047317	0.934961	RC_Nbv3K585697949	CUST_15034_PI429860205	gagccggatttagaaatgaaagtgaaagagtaagcaataaaatgtgagcgctcctgcactatacggacggctttttggcggtagggttggggtggcttgcttgaggcagattcaaaaaaaagcggttgattactcggattggttctcgcatccctgtgcccaaaaggatgggcgagttcggtttgagtgttcatcgatc	Flagellar M-ring protein (probable)
-0.916	-0.536	0.01245	0.250557	Nbv3K765633829	CUST_47868_PI429860205	gatcccattttctcttgtttgctgtatcactctctcttctcctctcctctcattctcttcaaccctctgctactatggcttccactttatccacagttactcttcgttctccttctccttctaccgctacctcaacacacgcctcaattccattccccccaaaaaccctggaattccccattcgcactcccaaacgccaccaccgccgagcaactttcctccgccctctcgccgccgtcgaagcacctgagaaagtagtccagctcggagatgaaatatccaatttaaccctcgctgacgctcagaaactcgtcgagtaccttcaggataagcttggtgttaccgcagcatccttcgctccggctgccgccgtcgccgctcctggcgccgccgccgaag…	50S ribosomal protein L12, chloroplastic, Precursor (similar to)
-0.915	-0.829	0.10736	0.247149	Nbv3K745622384	CUST_46273_PI429860205	gaaacttgtttggaaccccagtagatttatacaaacaattttgtcaaaagccaattaaactaaaaaaagaagagaaaaaaaagttgagttgctgcaaattaaaatggctgccaccatgttaacttctcttccacagttcaatggactcaaaaccaacaccttctctacttcccctattcagggcttggtggcccttcaacccatgaggaatagagggcaaggtgctctgggtgctcgctgtgatttcattggctcgcccacaaatttgataatggtgacatcaacaagcctaatgctgtttgcaggtagatttgggttggctccatcagcaaacaggaaagcaacggcagggctaaagcttgaggttagggactcaggtctccagactggagatcctgc…	Photosystem I reaction center subunit psaK, chloroplastic, Precursor (similar to)
-0.915	-0.688	0.0036	0.051195	RC_Nbv3K585711051	CUST_18787_PI429860205	tgaagtactgagagagtttaatgaatgcggcatctttatgtatagttcttttctatactaaattctcaatctagaggatattagttgaacggtacttgttccataagacacaaaagctagctcatgagatgaggattgcccaagaccatataaggagtccaagttatccacttaagccgatgtggggctcaacgcttactactgtctcctgaagttccaaaacattcacattggatcatgttttttcctttgtagttttggtggtatagaatgacactaactgttaaaccatcctggtttctgaaaaccttatttttaaatgcagggcgattctgtgtgtgagacatctgcaaacagattgcactaacaccaactgcatgggagagagatcatatcatg…	hypothetical protein
-0.915	-0.841	0.009451	0.037037	RC_Nbv3K785650086	CUST_5686_PI429860205	atcaataacggccatcaatggccgcaatattcagcatcagctttgctagttccgccattggagctcacttccacaggaccaaattcaataaacctaggacttctgtaaacccaattcgttgcacggctaggctagaatgggacccagaaggcgtattgggtgcgccccaaacaggtcacatagctagactcgagttcaagagacgccttgagcaagatgctgctgccagagaagaatttgaacgtcaagtccgtgaagaaaaagagcgtcgcagagttcttcgcgagtcacgagtgattccggatacagtagaagagcttgtggagttttttcttgacacagaagctcaagagattgagtttgagattgcccgactgagaccacgattgaacaaagagt…	Spindle assembly checkpoint component MAD1 (probable)
-0.914	-0.806	0.001948	0.01354	Nbv3K745619858	CUST_45912_PI429860205	tcctcctttatgtccttgatcttccttactacgttaaataaatttttgaaattctgcaattgatgtaactattctgaatgttgaaatggaaatgaaagttgtatattgaacaagagctcttcaatgaatacatctgaagcactttttt	Photosystem I reaction center subunit XI, chloroplastic (PSI-L), Precursor (similar to)
-0.914	-0.908	0.03903	0.081006	Nbv3K785644736	CUST_49242_PI429860205	cacttgggcttgttcatctgcctaacttttggacaaattggattcaagggacggactgaggactatttctcaaagtaaaatattcccttctgaaaatttgtgtataaataagaaatacgctatttcagttccttaatattggtattttcccttcatttcagcatgttatgagcgtcagaaatcccttctactttaatgtcataataacatatgacattgtgttattaaactgcatcggctgtccgcctgcataacttattttccttttattgctccaagtataacatatgacattgttttattttgctcttcaccttaagtcaacattcctattgaaacgaagcattagaggtctcaggctgattatgataaggtaaaaatttactcgtacccgatgtt…	Putative 16kDa membrane protein (similar to)
-0.914	-0.76	0.005745	0.041599	RC_Nbv3K705821709	CUST_40903_PI429860205	gatggtctaagttcacaggtggattcttttttggtggaatttctggtgtcacttgggcgtatttcctcccttatgtccttgatcttccttactatgtcaagtagatcttttaaatcttgcaattgatgtaactattctg	Photosystem I reaction center subunit XI, chloroplastic (PSI-L), Precursor (similar to)
-0.913	-0.647	0.018568	0.174362	RC_Nbv3K805657522	CUST_6450_PI429860205	atatttaactgaccaaaactttgccaatatcagtagttcaaacacttgttttaatatcttttgctaatttcagatcaaccccttttcatttcttgaacaattttcatggctcttcatgctgctgctcttgttccttctgctttctccatttccaaagagggcaaagctagtgcaaacttgaagaattctagtctttttggagtctctctctctgactatactaaatctgatttccgctcctcttcattcaaagtcaagagccaaagaagattgtccaatggagcagtaagggcaacaatggttgcatctccagatgtaaccactaattctccagcaggaaagaaaactttaagaaaagggtgtgtaatagtcactggagcctcttcaggattaggccta…	Protochlorophyllide reductase, chloroplastic (PCR), Precursor (similar to)
-0.913	-0.756	0.073725	0.245062	RC_Nbv3K805663006	CUST_7062_PI429860205	cagaggatttctcccctgagagctcatacaacatcgtcgtgtcagctgaagggagtgctggtgaaaacgcctacaaagtaatgtaatgtggctaagtctgagatagctaagctagtggtggatgttttctccaacactgcagttgcagaaaataaggttgtggaag	hypothetical protein
-0.912	-0.601	0.022598	0.237738	Nbv3K685811438	CUST_82179_PI429860205	aaaaaagaaatctggaggttcaacggttcttataccagcaagagttctacaagctctgcaacaacacgtcaaccacatggatgttctgtctcaatcaaacacatgtcctgtctcccctactcactttcccaaatacgatgcagagaatgaaaccgagggatttgtttggaaagaaaatcaacactcagaagaccaaacaagggtagtaaacgagcaagagatgcaactacctcaagaatggacttattgaatagtgatcgatgggtagcaatcacatcatttaattgggaagcaactaaataaggagagaggttgaatgagacgaatgaatattctatcgtcaaataatattggaatctttgtgtagaaaaggggttggaaaagagtaataagtagtga…	Neutral ceramidase (N-CDase), Precursor (probable)
-0.912	-1.015	0.108393	0.132556	Nbv3K705826021	CUST_84414_PI429860205	aaacactcatctcaagcatccatttaaacattaaccatggcctcaatgcaatgctacaaagaagaaggtaatgagtttgattactatgagaaatcctcaggcacttaccaaaaaccaacaaactactcgaattcgggttatcaacaatcttactacgagaaagaaaggtgttacgaaccaatcctggaatgacgggttatggcactagccacggccatcaacatggactaggtaacggatacggtagcactaagccatgtgggcccatgatgggccatggcacgggctacgggccgggccacaatgctcatggaatgatgggctatgtcacgggccacaacactcacatgcagaaacccgggttcagtggaatgggctcgggcgctttgggccatgtta…	Fibroin heavy chain (Fib-H), Precursor (probable)
-0.912	-0.403	0.059561	0.621849	RC_Nbv3K805660276	CUST_6799_PI429860205	gagcatcagaagtactttatgttggatcaggagaaatttgtgctggatttatttcttcttcggacaacaaagtttttttcaagaaccttaaacaaggagacattatggttttcccacaaggattgttgcattttcagattaactctgggaa	Germin-like protein 1, Precursor (similar to)
-0.911	-1.283	0.269904	0.171121	RC_Nbv3K745627524	CUST_3044_PI429860205	aagccagccaaaaaaccaaacaaaatactcatctcaaacatccatttaaacattaaccatggcttcaatgcaatgctacaaagaagaaggtaaggagtttgattactatgataaatcctcaggcacttaccaaaaaccaactaactactcgaactcgggttaccaacaaactttctatgagaaagaaaggtgttacggaaccaaccctggaatgacgggttatggtactggtcacggccatcaacatggactaggtaacggatatggcagcactaaccccggtgtgcccatgatgggccatggcacgggctatgggtcgggccacaacattcatggaatgatgggctatggcacgggccacaacactcacatgcagaaacccgggttcagtggaatggg…	Male-specific sperm protein Mst84Dc (similar to)
-0.91	-0.568	0.009124	0.182737	Nbv3K585701149	CUST_59655_PI429860205	aagaaatcttttgaggtattcagttcaacattttgggggagcttattattatgcttggtttgtctaatattagtctgaaatgagtttataacgttgttggtgagaccccagcctttttgggactgagacttggttgttgttgcatagttgttattgctattgcattcagatagcgtttatgaatctagtccaaatggagcggattggatatagagaattcagatattcagcggaccttactttgaagtaaggttcattggaaccagtagctttggctcaacacctatatatacgtttaaaatttcacaaaataagtacaagtaatgtactctgaacctagtaaatcaaatttgttatggtagaatttcaaa	NADH-ubiquinone oxidoreductase chain 1 (probable)
-0.91	-0.197	0.328518	0.935268	Nbv3K645786102	CUST_78300_PI429860205	tgactatctttgaaaaatgaagaaagaagccatatttttggtgctgctctgtgccaccatacatgtttgttcgtctcaaaaggatggaatattaccaaacggcaatttcgagctaggtccaaaaccatcccaaatgaaaggcacaaaagtggtaaaccgtcacgccataccaaactgggaaatatcaggttacgtagaatacattaaatcaggccaaacacaaggtgacatgttacttccagtgcctgttggagattatgcagttagacttggtgaagatgcttcaattaaaaccaaagtaaaagttgcaaaaggagtattctattctctttcatttgtatttgctaggacttgtgctcaagaagagaaactcaacgtatctgtgtcacctaattctga…	Allergen Act d 3 (similar to)
-0.91	-1.019	0.122624	0.14602	Nbv5tr6236534	CUST_94882_PI429860205	aatccattttttgtattatgggttctctaagtgatttggagaatggagaaactaataaaaaagggcaagaattcatcaaaaagaatgcacaaaatttgtcaaattctatgatgaggaaaaaatcggatccagaacttgtatcaagaattcattttaagaagctcagagaaatcttgagtaatcttcaagaggttatattaggaacaaagctttgtttgctctttccagttatccctttggcaatgctagctcaatactatcattttgcaagaccctggatttttgcttttagtttacttggacttgcaccgcttgctgaacgtgtcagcttcttaactgaacaaattgcttacttcactggtccaacagttgggggtctactaaatgcaacatgtggaa…	Vacuolar cation/proton exchanger 3 (probable)
-0.91	-0.267	0.038002	0.762631	RC_Nbv3K585726479	CUST_23765_PI429860205	aaaaaaaggttgagttagggacactttcctccaatcagatggactctcttactgctctttgtgacacttttttaccttccattgatgctaattccttttctcaaaatgaagccattgatgatcctttcactaacttcctcaaaacttcagcatccatgactggaactcctcaacatatttcatggatgatatgcaatagattgcaacatcctaagctgaacttgtgcaaactagcactatggctattatcaacgaggataggaactttaatactttgtggtaaggcaagcttgtcaagccaatttccatacttgcagagcttctctaggatttcaccaaacaagagagaagagatagtgttatcatggtcaacaagctgtttcaaactcttaagaattc…	Long-chain-alcohol oxidase FAO4A (similar to)
-0.909	-0.867	0.001773	0.008021	RC_Nbv3K585726919	CUST_23881_PI429860205	tagcattggcactgaactctctcatttccccactggacctgctctcacttctcagttctggtatatatctacactctcaacacattttacttctgccatttattaattgagtttcccaaaagtatttatagtataaattatatagattgatgcatggcatacaatagtaaaagtagttcaagaaaatttttgcaattttaaattggttatgtgtgtgttgtggacaggctttggttggtgtgctggcacttgggcttgttcatctgcctaacttttggacaaa	Inactive rhomboid protein 1 (iRhom) (probable)
-0.908	-0.905	0.092598	0.168079	RC_Nbv3K585672958	CUST_9153_PI429860205	ataaattttaaggggtggaaaattcaaagattagatgcaacagaagtttttaggaggaaacagagaaatgcagaggaagaagcggaggaaatttggaagaatatggtgatgggacagagcataaggattgtgggtaaatttttatacgaaaataatcggagcaaaatggtttacacaaatgatgtgacaaccattaagagagcagcagcgtcggccatagctcaatattagagcaagttgtgcattaatctgaagacctttttttgtaccttagtcgcgtaatcgatcgc	Adenylate isopentenyltransferase 7, mitochondrial (AtIPT7), Precursor (similar to)
-0.908	-0.817	0.001795	0.011364	RC_Nbv5tr6243748	CUST_90429_PI429860205	tggagtcagatattacattccatattgggagacaagaggctgagcttgctttgaaagtgaataatgcagcttatcatggtgatttgcaccagctgaagggtctgatccgagctggagcagatcccaacaagaaagattatgatggaagatctcctttgcatcttgcagcatccagaggatatgaagacatctctcttttccttatccaagaaggtgtcgatctcaattcttcagacaactttgataccacaccgctgtttgaagctatcaagaatggacacgatcgtgttgcttcattacttgttaaggaaggtgctttcttgaagatcgaaaatgctggtagctttttgtgtatgttggttgcaaaaggggattcggatctactacgaaggctgttgt…	Potassium channel SKOR (probable)
-0.907	-0.428	0.015463	0.422394	Nbv3K745627396	CUST_47097_PI429860205	tttaagaaacgaccaacaatagtgaaaatggtgaagggtacgaagatgtgtgtgaaggattgggagtgtaacaaattgtcaaaattctgttgtaatttgacaataactgattatttggacgtagaccaatttgagctgcttttcactaagaggaacacacctgtggctcatgctgttgggttttgggattacagctctttcatcaatgctgcagcaatttaccagcctcttggatttggtaccactggtggtaagagaatgcaaatgaaggaaattgctgctttccttggccatgttggtagcaaaacttcttgtggttatggagtcgccactggtggaccattggcttggggtctgtgctataacaaggaaatgagtccgagccaagattactgtgat…	Chitinase-like protein 1 (AtCTL1), Precursor (similar to)
-0.907	-0.986	0.019101	0.02752	RC_Nbv3K585703144	CUST_16288_PI429860205	ccaacctcaacccattcttttcttcaatataaaccattattgcatcaaacttttcatttataagatattcaattacttcaaactatcaaaaaaatggccattgttcttgatgatgaagcccctattcatggagatgtcttagaggttattctttcgcacctgccactagtcgacttggttcctgcttcgtgcgtgtcaaaatcatggagccgagctatcacttcttctcttcgatgcttcaacaaaccaaagccgtggctcattatccacacccaatgcactcgctcaccctatgacatttctgtacacgcttatgacccccgctcacacgtgtggcttgacatatctcaaccgtccattaagtacgtctccgccctccgatcatcccattccaatttg…	F-box/kelch-repeat protein At1g23390 (probable)
-0.907	-0.602	0.027444	0.257046	RC_Nbv3K765640985	CUST_4732_PI429860205	gctgcccttaatatgggcattagcaagattgttttccctgtttatagaaacattcttgctttgcttctacttcttccctttgcctatttccttgaaaagaaagacaggccagctcttacttggaattttgtccttcaattcttcctcctagcagttgttggaattactgcaaatcagggattttacttgttgggattggacaatacttcccctacctttgcttctgccatacaaaattctgtccctgccattacatttctcatggctgcactactcaggattgaaactgtgagactgaacagaaaagatggtatatcaaaagtgtgtggaacattgttgtgcgtagctggagcttcagtaattactttatacaaaggtccaacaatttacagtccaact…	Auxin-induced protein 5NG4 (similar to)
-0.906	-0.748	0.002374	0.023091	RC_Nbv3K665803406	CUST_38219_PI429860205	caactatttcactgagtacctgctaactccatcaacacaacacgggtacttgtagctattttctttcctttttcatcttcagtaagacctctcaatggccaatttgacccgattatttcttcatgaatcatgcctattctattagtagtcagatcttttttgcttgtcaaaaagacacctaaaaaatgtatggttagttttgcttcaagtactatagccacatgttttaggaaatgttaattgaattgtgtcttggtagtgatgcatctggagtgtaggagagtaagtagtttttttcatctgagctattgtaggttggtctccagatgtccattaaatcatatcctttttgaaccaagaatcagtaaagttggattcagatggaaagcaaaggactcc…	Pentatricopeptide repeat-containing protein At2g35130 (similar to)
-0.906	-0.746	0.0073	0.052687	RC_Nbv3K745627270	CUST_3013_PI429860205	gaggaatcaaagaaggagatagatgcagattccaaaggtggacccatctcatatgcagatctcatccagttagctgcacaaagtgcactcaaatcaacctttctcgcttctgcaatccgcaaatgtggtggtaatgtagagaagggatctttgttatacagtgcatatggttctaatggacagtggggcctatttgataggcaatttgggaggtcagatgcacaggagcctgatccagaggggagggtgcctcagtgggataaagcaagtgtccaggaaatgaaagacaagttcaaagctgttggctttggccctcgtcagctagcagtaatgtctgcatttataggtcctgatcaagatgcaacagaggccctactcgccaacgatccagaagttatt…	Thylakoid lumenal 29 kDa protein, chloroplastic (TL29), Precursor (similar to)
-0.905	-0.598	0.018621	0.215765	Nbv3K585689673	CUST_57116_PI429860205	cacttcctcctgagttatcctttattcatccagtgtttcacgtctcaatgctaagaaaatgtatatcaggctcatctcaggtgattgaagcaccgactataccactcaatgagaggttgtcttacgagaaggtgccaatggctattgttgataggcaagtaagaaagctacagtcaaaagaaattgag	Pesticidal crystal protein cry1Ac (probable)
-0.905	-0.501	0.016137	0.315121	RC_Nbv3K665797755	CUST_37174_PI429860205	accgaatcctaagaaaagtgacagtgggtgtgaatgctgggaatgtctcttccctggttacatgttcctttctataattatttgttgtataatctttttatttccctcaatttcagttattgaaacctctagaaaaggcccatatacgtttgaagacatgatacgattgggcgaagatg	Porphobilinogen deaminase, chloroplastic (PBG), Precursor (similar to)
-0.904	-0.581	0.01809	0.22925	Nbv3K745619586	CUST_45882_PI429860205	atcttttgtcttatttttgttataaatactgtaattacgtatcaattttttcatttgtatttaagtttgttctgccgacagtgtttgtatccacaaatgtaccccccaaaaggaaaaaaacaataatatttttgcaagagcatcatctctttgtcacgggtggtgtgcttagttttggcccttttttgataccatagcttgtgaatt	hypothetical protein
-0.904	-0.784	0.007534	0.041441	RC_Nbv3K585680414	CUST_10874_PI429860205	tcttgcccgggagactgctctctgcagcctctaacaccgccttataataatccttccatctacccgtatttcacaccaccttcagctaattctagcaaatccgttcaattcaagaaacatcccttcgttacttgtctcattcttgccgttgcatgcctttcacttttcctatagaccttaaagttacaggtctactttagcttaaagcaatatttaatatggtatcatattgttcgttttagctaaatcagtacaatttttccttaaaatgctttaacgtctctaggaaaatctttatgtttaatgtaacgtgttttccttattggagtttgattgggactttgttggtacgtacccaaatttcagaataaactgttgtgtaacatctgtgtttgttta…	Forkhead box protein H1 (Fast-1) (probable)
-0.904	-0.94	0.074063	0.12052	RC_Nbv3K585720954	CUST_21997_PI429860205	gttggaggcggcggaatctttgttccaatgctaacccttattattggcttcgacccaaagtcatctacagctatttccaaatgcatgataatgggagcagctggatcaacagtgtactacaacatgaggctgaggcacccatctctagacatgcccataatagactatgatttggctttgctcttacaacctatgcttatgcttggtattagcattggggtcgctttcaatgtcatctttgctgattggatggtcactgtgcttcttatcattctctttgttggtacctcgtcaaaggcattgttcaagggaattgagacatggaagaaggaaacattaatgaaaaaggaagcagccaagcagttggagtcagagttcaagccaagtgagtccgaagga…	Probable manganese transport protein mntH
-0.904	-0.182	0.0311	0.853437	RC_Nbv3K605753302	CUST_29538_PI429860205	caggagcaattgtttgaacgtcttcgtctctttggagagcgcaacatggagcaggatttctggcttgtgattgagccaaaattcttggataaattccctaatattaccaagagactgaagagacctgcagtagctcttgtctcaacaaatggtccctggatcacgttcatgaagttgagactagacagagttttacaggagagctatgaagctgacagtctagaagaagctttggcctgtactcctgttagtcttaagtttgaaaagccagagaagtgggtagctccatacccaaagtatgaatcagagtggtggacgcctttcttaccccctggatctcagacatcaaaggtgtgagcaatccttgtactcaattttgggatatcctctgtttaacga…	Ycf54-like protein (probable)
-0.904	-0.598	0.015083	0.194172	RC_Nbv3K725843031	CUST_43812_PI429860205	gcttttgctagttgtcattaaaatttgtatactgaggaacttctgaagataaagaattgaaagaaagaatggtgagtgtctcgaatatgtgtatgaattgtgatttagtagtctacttagaaaaataataaggggccaaaaaaaaggaaaaaaaaaagcttataccattttttttttcttaataaaatggcagtttttaggagggctttgttgttggtgatgataaacataaagggaaggagaagtgcttgcattggaatagaatttggacctaatctccacccctccttcctaaaagaaagagaagggagaatatcatcttttgtcttatttttgttataaatactgtaattacgtatcaattttttcatttgtatttaagtttgttct	Sodium/potassium-transporting ATPase subunit beta-1-interacting protein (Na(+)/K(+)-transporting ATPase subunit beta-1-interacting protein) (similar to)
-0.903	-0.883	0.055301	0.118253	Nbv3K585676992	CUST_54258_PI429860205	cgctgtttacttaaaaacacttaaaaaaggtgatcttatgatatttccacaaggttttttgcattttcaagtgagtgatgctggttacacttctgtcggttttgtattctttagc	Auxin-binding protein ABP19a, Precursor (similar to)
-0.903	-0.919	0.021718	0.043204	Nbv3K625770881	CUST_75818_PI429860205	aaaaaatggcggtttctgctcgccgatcaaccggaccagtgctacgttcactttcacctgccggaagaatttattcgttgaactctacgacgaggtcgtcttctgcttcatcaatacggttctctctggaccgggagatcagtacttccccgagccggtctatttctgttatgaaccgggagagtactacgaaccggcagtacaaatctatgtcttctcagaagaagatgacgtgtatttgctcgccgacgacaaatccaggttcattccgttgtagtatgcataagaaaatggacgaccgacggagtagtcaatcggcgtcgtcttcgtacagtttgaatacgaggcggtcagcaatgacaaattcaattgtacgaatcggtactgttgaaggtgaat…	Sulfate adenylyltransferase (SAT) (probable)
-0.903	-0.967	0.011157	0.01877	Nbv3K665792774	CUST_79437_PI429860205	agaaaaaacaaagcgagtaataggaacatagtaagttttcattgatgctttcatctttaccttcaccaaatcatttatttaacattatgttttcatgcagtggatatatgtctccagagtatgcagttgatgggaaattttcagtgaaatcagatgtcttcagtc	G-type lectin S-receptor-like serine/threonine-protein kinase At1g11410, Precursor (similar to)
-0.903	-0.377	0.001758	0.29225	RC_Nbv3K585717493	CUST_20882_PI429860205	ttttccactaaatagaaatcacagaaaaatggctgcttgtaattctgagaaaagtaacaaactgaattttgaaataaaaattcaagaattaccagagtgtgtcgttgggaaagaaggcttaagaaaaaagattcttcaaaagggtaattcttggaagacaccattacctggtgatgaaatccaagttcattatagtgtgaaactagaagatggggagattcttgattctagccatgacaaaggaaaactttttgaattcaagctaggacaaggtgaagttattaaaggatgggatgaagggattgctacaatgaaaaagagtgaaagagcaatattcaaaattccaccaaatttggcatatggagaaactggttctcctcctctaattcctcccaattc…	70 kDa peptidyl-prolyl isomerase (PPIase) (similar to)
-0.903	-0.638	0.000995	0.030058	RC_Nbv3K605753879	CUST_29667_PI429860205	acagcctattctccttttactgacttccacttttccttttacctaagaaaaagtaaagaaaacactaatacaaacaaaatagaaaaagagaggaaaaaacaccagtctttcccaccttataatcgccttatacctatctatcctgcccacttctgtaactagcaagaagattatcaatgggggaggaagagaagaagccagaggaagagaagaaagaggagacacccataccaagcggcgacgagaagaaagaggagaaaaaggcagaggaagaaacaccagaaccaccaccaccacccccagaaattgtattgagagttttcatgcattgtgaaggttgtgctcgtaaagtccggaaatccctccaaggcttccaaggagttgaggatgtaatcactg…	Superoxide dismutase 1 copper chaperone (probable)
-0.902	-1.003	0.012507	0.016632	Nbv3K765633542	CUST_47835_PI429860205	gcctccgacaatttctttagctcacctaaactcccattccattttcttgacacctcccaaatggccaccgtcacgtcgcaagcctccgccgccgtcttccggccaaccgccaccaagacaaggttcctcagtggagcatctggtaaactaaacaaggaggtgttttttaaaccatcaacttcatcttacaactcgttcaaagttgaagccaagaaaggtgaatggcttccaggcttaacctctcctacttatcttgatggaagactcgctggtgacaatggtttcgatccattgggactatctgaggatccagaaaacttgaaatggttcgttcaagcggagctagtgaacggtcgatgggcgatgttaggtgttgctggtatgctactgcctgaggtt…	Chlorophyll a-b binding protein P4, chloroplastic, Precursor (putative)
-0.902	-0.896	0.023962	0.05388	RC_Nbv3K625771302	CUST_32891_PI429860205	gagaccagacataaccaaaggcttgaggaaactgcaatgtcgttctttaatatttgttggagaaaattctcctttccattctgaggctctccatatgacatcgaagctagatagaagattcagcgccttagttgaggttcaagcatgtggttcaatggtgactgaagagcagccggatgcaatgttgattccagtggaatactttctcatgggctttggcttttatcggccgtctaagtgtagtgtcagcccaagaagccctttaagtccgacgagcatctctccggagcttttctcgccagaaagtatgggtttgaagttgaaaccaattaaaaccagaatgtctggagaagtatgatttcgattccacgaggagattgtctcaaagtttgtctcaaa…	Pollen-specific protein SF21 (similar to)
-0.902	-0.406	0.014433	0.447638	RC_Nbv3K705829956	CUST_42167_PI429860205	gtgcatatttttggatctgaaaccaattcccaaatccaaacgcatttcccctttcgttttctcttctcttctctccctcccgttttcatcaccatgggaagagcagctcgtagatctcttctgatttgcgccatttctcttcttcttaccttccacaatgctttctctttctatctccccggtgtcgctcctgaagatttccaaaagggaggtcctctgtctgtgaaagtgaacaagctgacttctacaaagactcagcttccttattcgttctattctgttcctttctgtcgtccagaaaatatagtggatagcagagaaaatcttggagaagtgcttcgtggtgatcgaattgagaactccccttatacgttcaaaatgagggaaccagagatgtgc…	Transmembrane 9 superfamily member 4, Precursor (probable)
-0.9	-0.502	0.00965	0.255619	Nbv3K645783879	CUST_77863_PI429860205	aacagctcttcttctccatctctgctctgcttcctccctttgaacaaaaatcatgcattttcttcttctcctcctcattctacatttcaactcctccgccgccgcaaaaccacatttcctccctgaataccgcgttttactctccctgagaaccgccattaccgacgacccacaatcttctctcatttcatggaacatctccaccagtcactgtacatggaaaggtgtcacgtgcgacaaataccgtcacgtgacttcgctaaacatctcaaacctcaacctcaccggtactctcccgcccgaaatcggccaactccgtcacctggttaacctctccatcgccgttaaccagttttctggtcccattcccgttgatctctccctaatctcaaacctccg…	Leucine-rich repeat receptor-like serine/threonine-protein kinase BAM1, Precursor (similar to)
-0.9	-0.922	0.012019	0.024983	Nbv3K685815002	CUST_82784_PI429860205	gcaagtgatcctaaatccaatgctttctccaaggcgaagagaaagagagagttttagagagagaaagagaaagtgagatagttagagagagaaagtcgtaaaaggagagagagaagagagagctgcggccaatgggggattcgagcgactccgtttcggtggatatggaaacaatctccgtcgctggaaaggagcaccttgtaaaaactggccgtggttctgtctctgttgttgtttttggggaccaggacaagccggctcttatcacctatcccgacttagctttaaattatatgtcctgttttcaaggagtattcttttgtccagacgcattttcattgctgctccataacttctgtatttaccatataagtcctcctggtcatgagttgggagctg…	Pollen-specific protein SF21 (similar to)
-0.9	-0.703	0.05994	0.254059	Nbv3K685818537	CUST_83423_PI429860205	cgattgttgaagctgaccgttgtcaaatgattttcaaatacctcaaagtaatcgattattggttttctgtaatcgatgttttgctcaaaatccggaaataatttttaaaacgttaatgaggtaatcgattattgatttgctataatcgatgtttttgattaaaatctgtaaatgatttttggaacgttgctgaagtaatcgattatagatttggtataatcgattatctgaatttgaattttgccagtaatcgattatggattgtaagtaatcgattattaagcgtaaaatctgggattgatttttgatctgactggcagataatcgattgttcggtcttgacaatcgattatcactgagtaaattcagcaattcttaattggcaattagacaacggta…	Polygalacturonase-2 (PG), Precursor (probable)
-0.9	-0.507	0.004882	0.189545	RC_Nbv3K785646153	CUST_5179_PI429860205	ctctcgtttgctgtatcacactctcttctcctctcctctcattctcttcaactctctgctacaatggcttccactttatccacaattactcttcgctctccttctccttctaccgctacctcaacacacgcctcaattccattccccaaaaaaaccctagaattccccattcgcactcccaaactccaaaaccgccgagccactttcctccgcccactcgccgccgtcgaagcacctgagaaggtagtccagctcggtgacgaaatctccaatttaaccctcgctgatgctcagaaactcgtcgagtaccttcaggataagctcggtgttactgccgcatccttcgctcccgcggccgtcgtcgccgctcctggcgccgccgccgaagctcccgctgtg…	50S ribosomal protein L12, chloroplastic, Precursor (similar to)
-0.899	-0.528	0.007733	0.202767	Nbv3K645789686	CUST_79002_PI429860205	tgtgttggagtttataagaatggtcatgttgagattatagccaatgaccagggaaaccgtattacgccatcatgggttggattcaccgacggtgagaggttgattggtgaggctgcaaagaaccaagctgctgtcaaccctgaaagaaccatctttgacgttaagaggcttattggaagaaagtttgaggacaaggaagttcagagggatatgaagcttgtcccatacaagatcgtgaacaaggatgggaagccttacatacaagtcaaaatcaaggacggagaagttaaggtatttagtcctgaggaaatcagtgcgatgattctgataaagatgaaggagacagctgaagctttccttggaaagaaaattaaggatgctgtagtaactgttcctgct…	Luminal-binding protein 5 (BiP 5), Precursor (similar to)
-0.899	-1.024	0.022201	0.024568	Nbv3K665805335	CUST_81436_PI429860205	aggacatctctctttcaaggaggcagcggggattcgaattcccctgggggtagggtactacgaaaggaagttgatcatggattaccaataagtctaaaattgattcttcctgggtcgatgcccgagcggttaatggggacggactgtaaattcgttggcaatatgtctacgctggttcaaatccagctcggcccaaaaattcgccaatccgccatgagatgatataaccccctttgtacttcagaaatacccgatccagagataaaaaagaatcaaattttctgctagatcccgtatttccctgggattgtagttcaattggtcagagcaccgccctgtcaaggcggaagctg	Uncharacterized mitochondrial protein AtMg01060 (similar to)
-0.898	-0.938	0.343055	0.44663	Nbv3K605757060	CUST_73482_PI429860205	ccgtcatgtcattgtctttttgccccttcaaatcttgaatcttcttcaacagtccactattctttatattttgaaccaaattggtttttgctttcttagttcataacatcataagttagagagtctctatttcttctttgttagaaaactttgtgttatatatatttttggagaatttatatatagggtgagaaaatgtttaggttgataacaggtagaccaggtccaagtggttttggttcagcttccactgctgaacaagttactgatggaattgatggctctaatcttacagccattgttacaggaggtgcaagcggcattggtttagagacagcaagagttttagcaatgaggaatgtccatgtcattatagcagcaagaaatatggaggctgca…	Short-chain dehydrogenase TIC 32, chloroplastic (PsTIC32) (similar to)
-0.897	-0.762	0.009408	0.054364	RC_Nbv3K625767163	CUST_31950_PI429860205	gtttatattgctggtggccttgatacctgtttcatcgccttttggtttcccgctacagtctgcatgtgctaacaattctttcctctttcttctctactctgatgatgcttgtcagaattgattgaatattgtgtctccaaagcattcagaaaaggatggtatggtttctaatgacctttagatgtgccaaagaatttctgataat	hypothetical protein
-0.896	-0.933	0.005146	0.011115	Nbv3K685813672	CUST_82522_PI429860205	aaaatggttttgagggaattcatggacccaacgatctttgccaagttcaaagcattcctcaccaaggttgtacactgcttttggatgttctgcaaaatacctgctttcacatgcaataacttaattcatgtcatcttcagggaaatgatccctcctgtttgcgcgagtttcttctgcatgctgtaaaaagaaattcttcagctggaaattttggtatacagatacttgatagaaactggggtgcaggttggcatttgctctcattactccttgcacctaaacctttggacaggataagttgcttaaatgctctgaggcatcccttcttgtg	Serine/threonine-protein kinase stt7, chloroplastic, Precursor (probable)
-0.896	-0.585	0.01407	0.195181	Nbv5tr6206444	CUST_91881_PI429860205	tttggcatcaaatatgctcgacccgtaaactgtgtgtgtgttcttaagtttggttcaagcctgaaattgtctaagtaaggctgtgttgtgtgaaaaagtgacgggctgaagtggctgcgagctactgccgtgcagtgttgattttgcgaaaattaaccctgtaacaattggtatcagagccaggttgtaactcttgaacatggcgggtgggtctacttcggacctgcgcgacagagttgcacggttggaagcgctaattggcgtaactgatgatacgttagacttggcagatctaattacagagatctaccgactgaaggacggggcagatcagttccgcgatgggatccaacaaacgtgtgaggcaacaaacagtatagttgaagatctaaagaaaga…	Retrovirus-related Pol polyprotein from transposon 297 (probable)
-0.896	-0.846	0.099784	0.210305	RC_Nbv3K585694331	CUST_14166_PI429860205	tctggagatgtcttgaggcaaagggtgtgccggtagcttatgtaagaaacacgttctcgaactaacgtgtgttgattcatgtaggtttttgataaatgccaaacattgagccaagcatcggtgatggaacaataacagtccaagtacaagatggatagtacgcgttcaagaatagaagatgcaatcaactgttgagtaggtcttaatttgtaatcttgactcaacgacttatttctaatattggctctcacctaaaatgattttcataaaatcatgcatcataagtttttaaagaaataagttgcatatttgccaaaatgatttttaaactcgttttgagaaaattgggtttaacaatcgattgtcttgaagaaacaatcgattgtcaagttctatact…	Tyrosine-protein phosphatase 1 (probable)
-0.895	-0.168	0.209726	0.930191	Nbv3K585706589	CUST_61171_PI429860205	tcctctttctcctcaagtccctagtatttccacaatgtataaccaaagaagaaaatcttcacttcatcttactctcttagccattatctttctcatattcatgtctctaccaaaatcattacaaactcaaaatattcaattggaaatagcccattctcattgtcaagacacactttacccacaactttgcatttccacactctcattaatcccaaatcttcaccaaaaaacaatctcagaaatcatatcttctactgtaaatgccacaatagatgaagtcaaagggtctactcaaaattgcaccaacatacttcacaaaatgtccaaattggaccctattgagaaaagagctttagatgattgtattgaacttttgggtgatactactatttatgagct…	Pectinesterase 40 (PE 40), Precursor (similar to)
-0.895	-0.883	0.005532	0.016529	Nbv3K685814449	CUST_82674_PI429860205	ctatcttcaagaactacagcttgcctcctaatgaagttggataccccggcggtattttcaacccactcaactttgcaccaactgctgaggccaaagaaaaggaaattgctaatggtaagtccaactaccacaaccctgttatatttcacgcacactaaactttatccactgtaacaatgaaataacaaaactaattttttcacgtgaagtaactgaactttgtctactataatagtagcatcactaactttcacatggataatatgcagggagattggcaatgttggcatttttgggattcatagtgcagcacaatgtagtaggaaagggaccttttgacaaccttctgcagcacctctcagacccatggcacaacaccattgt	Chlorophyll a-b binding protein P4, chloroplastic, Precursor (similar to)
-0.895	-0.76	0.034707	0.139058	RC_Nbv3K585724588	CUST_23145_PI429860205	cagtctagtgcttccatccagtcggagattgcaaaactccgccatggtgtggaggagtatgcaaagcagttccctacaattgggtttgagaaggaaaccatgaagtacaaaaaatgagagctcgactgagtgtatacacaaggtacactgttgaatagtattttgtaagtccataactgcatcctgatgtgtgatgaatggaagtgtaaaaggccatggtgctttatttcttgtatcttgtaacgtggaatcatcgggaccatttgtgtgctttgggattgggatgttggaacccacatagtgatgtttttcaagaaaat	Serine hydroxymethyltransferase, mitochondrial (SHMT), Precursor (similar to)
-0.895	-0.373	0.201974	0.78887	RC_Nbv3K605747061	CUST_28103_PI429860205	aatttggtcatggaggggcggtgactatggttccttttgccgcattggatgtccgagaaaaagtttagatgattcgggtccgggggatcggggccacggcagaaggcgtgggctatagcacacgaaaatttgggactcgcgcggatttccaattttatggccgtaa	Topless-related protein 4 (probable)
-0.895	-0.893	0.023413	0.051315	RC_Nbv3K685808465	CUST_38923_PI429860205	gctggttcattggcagcagcaggacttgtagtgattcttagcatgtgcttgactatttatggaatattatcattcaaagaaggagatgcatcaacagcaccagcattgacattgactggcaggaaaaaagtacca	Photosystem I reaction center subunit XI, chloroplastic (PSI-L), Precursor (similar to)
-0.895	-0.542	0.003036	0.116928	RC_Nbv3K765630680	CUST_3413_PI429860205	ttttttggtggaatttctggtgtcacttgggcgtatttcctcctttatgtccttgatcttccttactatgtcaagtagatcttttaaatcttgcaattgatgtaactattctgaatgttgaattggaaatgaaagttgtatattgaacaagagctcttcaatgattacatcagaagcatttttcttcattgatcagattaacgcagctagacatcagcataagtgaatttttaagctatctgttcatatttaatatattgcaatggggagccttggtgcaacggcaacgttatctccatgtgacatatagatcacgggttcgagcagtggaatcagctactgatacttgcatcagggtgggctgcctacatcacacccctgaggtgcaatcctcccaag…	Photosystem I reaction center subunit XI, chloroplastic (PSI-L), Precursor (similar to)
-0.894	-0.465	0.002871	0.194369	Nbv3K685807445	CUST_81725_PI429860205	gaggtccttttctagatctcgccttgctattgaaggcttttagctgtaattgaaagatcacaagtttccaatcaaacagttatcgcaaccatggctgccattgacattgctgctgctccagaacaagagcgtgagattcaaaagagttattggattgagcaagctgctgaactcactttggaggcaatgatgcttgactcagaagcatctgatcttgacaaagaggatagacctgaggtcctctcactgctcccctcatatgaagggaaatctgtgttagaactgggtgctggtattggccgtttcactggggacttagccgagaaggctgggcaacttacagcattggactttgttgaaggcgtgattaagaagaatgaaagcatcaatgggcaccac…	Phosphoethanolamine N-methyltransferase (similar to)
-0.894	-0.715	0.16813	0.423854	Nbv3K805660218	CUST_51061_PI429860205	aaataactatagttttaaaaaaatgtttagtttatagttcttgtgtctgttgaaaacaggaggaaattatgtgtttttttcctctgtaataagtagtaattgagtctgaacaatgtttggattcttattattgtggcgttgtgtatacaagta	hypothetical protein
-0.893	-0.443	0.002988	0.226052	Nbv3K725615882	CUST_45461_PI429860205	taaagcttatgttaagaaattggaggaagaaggtggaagtcaatagtttcgtggtaatttcttggatatggcatgacaaagtagtaggcgcacatggacaatttaccgctcctgatcataccaaagatttacgttctcgctacatattgggaccttcggattttatgagatgcacagttctactgatggaccgcagataagataggagttcagatatctttttgaggcgagggtcttctggaaatagcctttttgccatattaaaggtcggggtaaggtctgtgtacacactatcctccctatacctcacttgtgatattacacgcatctattgttgttgttgttgcatgaacccttctgtatctca	50S ribosomal protein L10, chloroplastic, Precursor (similar to)
-0.893	-0.783	0.006263	0.034337	RC_Nbv3K585684473	CUST_11885_PI429860205	aggatgattatatgtggagaatggggagacatctgcacaatagattgcactagaacaagttgcataatggaagagccaaataacatacatgagtcaagtttgtaaaaatggaaagcactttcattgttgaaattgtgaatgttttgcaacttgtattgagtccaatatgttatgtattgtgtgcatataagtatatgaataaaaacaaattaacagattttaagcacaggtgatgaagaatatcaaggtccttgaagttgtgtcgatgtgcatgttttttgttttacgccgtttttacaagaaaaatgtattttttatacgtaagagatgtgaaaattacattcgaaaaatcttta	Cell division protein ftsQ homolog (probable)
-0.893	-0.097	0.091283	0.951413	RC_Nbv3K585691949	CUST_13586_PI429860205	gagtaagagttttaatataagtaagacaggtgttacacatgtgatactagattatactatgatgcttaaatgcaaatatttctgatatatacacgcagtcttctaggttaatattataacagatggagatctaacacaaaactaaaataggatggttgaaatggaggtatgaatatgagttatgtgccataggaggaccctatcaaaatgaaaggctag	hypothetical protein
-0.893	-0.623	0.002786	0.061319	RC_Nbv3K585722027	CUST_22336_PI429860205	ggaggaaagcgcggcaggagtttcaatgatgaaagagaccaaactttgaatcagttgcttacggagatggatggctttgactcagacttgaacatcattgtaattgctgcaactaatagaccagaagctctggatccagctttatgtcggcctggacgtttctccagaaaaattttagtcggtgaaccagatgaagatggaaggagaaagatcctggctgtacacttaagaggagtgccccttgaggaagacctggagcttgtgtgtgacctggttgcatctcttactcaaggctttgtaggtgctgaccttgctaacattgtcaacgaagctgctttactagctgcacgcagaggggctgattctgtctcgagggaagacataatggaatccatagaa…	ATP-dependent zinc metalloprotease FtsH (similar to)
-0.893	-0.355	0.022598	0.57494	RC_Nbv3K725609548	CUST_556_PI429860205	cgacgaaccacaaagtctacggcgaggacgtggcggtccttgccggagactcgctcctcgctttcgccttcgagtacgttgccactgcaaccgccggagtttcaccgtcgagaatcctcgccgccatcggcgaactggcgaaatccatcggaactgaagggttagtagctggacaagtagcagatatagcttgtactggtaaccctaatgttggactcgacacactcgaattcatccacatacacaaaacggcggcgcttctagaagcttccgtagttctcggagcaatcctcggcggcggaacagatgaagaagtggagaaattgagaagattcgcgaggtgtattggattattgtttcaagtagtggatgatatactcgatgttacaaagtcgtcgg…	Geranylgeranyl pyrophosphate synthase, chloroplastic (GGPP synthase), Precursor (similar to)
-0.891	-0.643	0.00789	0.100308	Nbv3K585708157	CUST_61616_PI429860205	attagctgcttacttgattctaaaaactgcattttggttccatttttccatctgggtgttcctaaaattctcacctaattgtgatattgagtcacatttgactaccattgaagcattttcagtaatgtctgttgctggaaaagggtactcagatctacaagaaagcagtggaattactagtaataataataataatgcatcttctaattgttgttctgaagctttagctcaattaaagctttatcaagctttcatcttttcaatccctattttctttgctttcatattattattgttattctacttagtttatcttcgtcgtcagagagtcgattggtcctctctgcgaatgaggacttccacattggactctgctaccgaacctgatgaactgtcgca…	RING-H2 finger protein ATL7 (similar to)
-0.891	-0.691	0.013431	0.10414	Nbv3K745623197	CUST_46386_PI429860205	acgtacactatcaaaattctctcttttgttcgaaggggttcttgtgtcatgacattcttgaagtagtagtactgctgtataagcttcacttctagtaattttcaggatggaagatcaaattgtggagtggaggatagtagagcattcctctttagaagaagaggaggaagaagaagaggataatgattatgattatgagggggaagtgaaagagagtaagatgagatggattgtgaacaaaggattgtggttagggaaaaaggttatgatcacaggtattgttgtctcttctgcaccagtggttcttcctccacttgttgttatttctgcacttgggttcgctttttcggtcccttttggtcttgcttttgttggttatgcttgtactgagaagcttat…	MAP1 light chain LC1 (probable)
-0.891	-0.738	0.000638	0.008581	RC_Nbv3K585711579	CUST_18991_PI429860205	aatgtttgacagttaaccaacttttttgttcataaatcctcaaaacccacatcataatcttcctttatctttccatttcacgtccagttttcataaagacttgatttttccccacaaagattcgattttttcatttaaaaactgagattttttggttgcatttttttcaagtttcattgcttgtgataaagatccagtggttcttgattagctgaaaagcataaggaatggaacccccaagggggtttctggcttctttgtggaacttcatctgtttcttaccttacttcattggtctgcttattctgggtgttttgaaaggtgtaattttgtgcccgttgatcctcgttatagtcactatcggaaactctgcccttattttgggtctttggctggtgc…	Uncharacterized membrane protein At3g27390 (similar to)
-0.891	-0.979	0.001067	0.002193	RC_Nbv3K805656214	CUST_6288_PI429860205	tcctttttcgagcaccaaaatatcaatatcaacttcatcaaaataatctaaaaacttttttagcctaccaaagtggaaagccaaagaaaaaaatgtcatctgagattttcaaagcaaccaatgacttaccggaaacagaaatctccggcctcaatttcaaggaaactgagctcagcctcggcttacccggcgaatcacgaaagcaaatctccggcacaaaacgtggaatctccgatgctatggaattaagcctagggagctctacttctgaagattatcactccaaaaatgaaatctctactggaaccaaacctcaagtgaaggcacaagtagtgggatggccacctgtgaggtcatacaggaaaaacatgatagacaagtgcaagtacgtgaaagtgg…	Auxin-responsive protein IAA17 (probable)
-0.889	-0.538	0.102024	0.511985	Nbv5tr6214759	CUST_92312_PI429860205	aatctctcacttcgccacaaggagaggtaccacaaacaacaacaaaaaaagagtaaagaaaacagaagttgacacaatgggtatctgcgtatccactgcatcttttgagattcatgctattgattatggccatgaaaatttggttcattatgaagacaacaacaatggtgccaatggttaccaacaaattggttcagtttattctgaacaaggaagcaaaggactcaatcaagattctgctattctctatcaggggttttctcatcaactccctctttcatttgcatgtttgcttgagttttattattggacgactgcagtacagcgtaccctaaaaatgaaaacttcccttttctggcaggggttcggagtagaaaatggagctctgggtggagtttt…	Probable protein phosphatase 2C 72 (probable)
-0.889	-0.528	0.033131	0.354369	RC_Nbv3K585700463	CUST_15631_PI429860205	aaaaaaaatgtaataaggaagatttcaaccgaaaagtctcctttttcttttaatgtttatgggactgaggtctcgttctgcaaaagccatggcttgcgaattccgtttctgtaatatatactacagtacattttttcataataaaacgataaaagaataccaccaacggaggtggtgcatgttgggattttgcttaaaaatgagaattgtcattgtctcacattgga	Proteinase-activated receptor 2 (PAR-2), Precursor (probable)
-0.889	-0.564	0.172532	0.577848	RC_Nbv3K585706106	CUST_2832_PI429860210	tgttgttatttttcctttgctagtaatcttccattatctgaaacattagctaaccccaaaagaaaagtcgtccatgaaaggggcttggatttcgacccaaaagcaggagccatgcaagattttattgtctaaataatcagcaaacacaagtaggaaaaatttacacaatctccgggtaactttgttgttgactttgttactgaattttaccaaattttgaacaaagagatgaatgaaagcactgtgaaaggaaagaaaattgatttttctcctaaaaaagtcaatgagattctcaatattcaacacgtggatgatagtaaggcacgagagttttttaagactccaaacttggaaattattgaagaaaatttgtgcccttttggagcaaattgggaatat…	5g095270 [Medicago truncatula]
-0.889	-0.681	0.002759	0.038737	RC_Nbv3K665803530	CUST_38241_PI429860205	gaagtgttaagatatgattgaatttagcaagatagaaaagttacagttgattttaagagttgaatggttaaatgaatttgagttcataaaagctgttaaatttacatagaataacgttatcagtagatttgtggaaaatcggaagattgctattattagtacaaccgtgtcaatattttgggccatccgaaatgagcagactattatataaagtttgaagctttcaatgtggatttttacttcttagttattccaaagcatggtgggttctgatggatggtgcatacattttgagaagagcacaagaaaatgctccatttatgcagatcgtccatatttttgtcgggtggaaccagccatctttgagacattgtatggtattgaaacgaagaagttcaa…	Uncharacterized protein MJ0661 (similar to)
-0.888	-0.961	0.095559	0.130415	Nbv3K765634572	CUST_47958_PI429860205	ctaatccaacggctgcagctattacacatgtcctcaataacaagcaagagttcccatttgctaatggagttgaagatttgttagtagtttctttgggaaatggagattcagattccggcaccgggaatgtgatgtcatcgccggcggcattcgttaagattgccggagatggaactgccgacatggtagaccaagctgtatcaatggcatttggagaaactaggaaaaatagctatgtaagaattcaaggaaatggaattattgggaagagaaatcaaatgattaaagaggaaaccataaagaaaggtgaaagaatgaggaaaatggtggtaattgcagaggaaatgttagggcaaaaaaatgtggaatgtgttttatttcaagggaagaaattggttg…	Putative L,D-transpeptidase Mb0493 (probable)
-0.888	-0.663	0.005254	0.06639	RC_Nbv3K605751160	CUST_28995_PI429860205	atccactcttcagttctgatttgaaacaaaaaagattaaaactttattgaattggaaccaaaaatggcaacaatggtggcaggtataagcctgagaggaccagtggtgagtagtcacaggacattttcagtgacaaaaagggcttctttaccaaagttgaaactgagttcagagttgagctttgtaacttcccaattgagtggtctcaagatttcaagcacccattttagctcttcagcagctccactttctgttcctttcaagccttctcttcaacctgttgctcgtagaatttgccccttcactgggaagaagtccaacagggcaaacaaagtttctcactcaaaccacaagacaaagaagttgcaatttgtaaaccttcaatacaagagaatttgg…	50S ribosomal protein L28, chloroplastic, Precursor (similar to)
-0.888	-0.912	0.017153	0.034175	RC_Nbv3K725608550	CUST_362_PI429860205	gagaaaaaagaacaagaatatttaaggaaagatttttctgcgagaatatggatgaatctgagaaactttccaaccaagaggaaagccagaatttagaaaccaccacgactaaggagactcctgctgatgctactgccgccggtggtgaaaagagttcagacttgttgaaaaacgaattggacagtctagaaaaaatggtggtggaaaagctgaattctgatgaaaccaaggctaccattgaatcaacagtagttaaccctgtggtatcattggcacaaggcttcacacaatctgcaaagggtttggttaataaagtagagggcaagattgagacatggtcctctttactacacaagaagaagacaaatgggactgaggagactgattcattgcctactt…	Immunoglobulin A1 protease translocator, Precursor (probable)
-0.887	-1.178	0.010027	0.004585	Nbv3K585738171	CUST_69940_PI429860205	aacaagtataaagaacaagaacaaagagaatcttcatatagtgtcttatctgaaaagaaatattatgaataacattatgaaggttgtggttgtgctttctatcatcatgtgcctccttctaacacctaccgttgctcgtcgagctagctttggcggggtcagtcggggaaccaaagtgttagacccttaa	Transcriptional activator protein (TrAP) (probable)
-0.887	-0.794	0.00593	0.02973	Nbv3K725613953	CUST_45206_PI429860205	caaagagagagtaaagatcttggtgttcttgtgttttctcagcaaccaaataatttcacctttctcggcagttgaacaactttttcttcaagtatttaattttagatttctaatagtaggattcagtgcagtggtactcattaaaaaaaatccggaaatcgaagttttggaatctgatttaataggcattgaagtagctccgagaccaagagtggtatcggctatcgcattatttttggagtaaatgctggacgcatgagcttctcacccattatttgagccggaaatgcgagacgattgatcggagtgatcagaggtttcctctgtttgtgctgctctctgctcaacgtggcggttggatttatgtataaaatagacggcatttggtttctcttttcc…	Microfibrillar-associated protein 1 (probable)
-0.887	-0.73	0.001853	0.020506	Nbv3K785647476	CUST_49511_PI429860205	tctcccctgaaatgaatctgtaggttcctctctctctctctctccccccacgcatttggagtctaaaccccagcccccaattcatactaattttatggttgagtaagattcttgctttgtgtttgttcatactatttttgatggttttttgcacttttatttgataatttgctgtaagaaattttgacggtgtttaattagcataacaattaccatggaagcagctgctgtaaacacatttcctagcttccaaagacctccttcctctaccacaaggaacaatttcttgctctttgatcctgcaaagacttcatttttaactagtaatccaggaattaaattatcctccaagtttcatattctattccacaagacttgtcgtttagctcccaattcatt…	FAST kinase domain-containing protein 3 (probable)
-0.887	-0.725	0.085145	0.277334	RC_Nbv3K585665980	CUST_7499_PI429860205	tatctgctgttactcttattctgatccgaaaaagaacatatgggtttgaaaggtaaattggttgtttcaatggaggtgaaatgtggaggacacttatttcatgatctttgtcaaaccaaacctcatcatctattaaacataagccccaataggattacaggttttgatcttcatgaaggtgaaatgggagaggttggttctgtagttacctggaaatataaggatgatggaaatgaaaagactgctaagtgtgtcattgaagccattgatgatgaagagaaatcaagcacatggaaactgataggaggagatctcctggaagtgtataacgttttcattgttaacctatcatgtgatgaccactggattacatggacacttgagtacgagaagaagact…	Kirola (probable)
-0.887	-0.351	0.055131	0.669932	RC_Nbv3K585706163	CUST_17207_PI429860205	gcaatcatctgcttctgctatcccattgattgcagaagctgaaagcatcattttatttgtcccatttgttttcttaacactaaaaaagaaacaacttgtctcctcattttgatttattttcattacagtaaggtctatgttttgtctctgacattccaccattctcttgcttgaaacagaagcaaaaaatctcagaacaagaaaatattctttcacttttctgccttacttaaaagagcttactttcttaaaacaaattccattgttttactctgttttctaaaatggatcgtttttcatctacaactttgcttcctgatgatttaactgtacaactaacgataatttgggaacagatcaaagccccattgattgttcctttactcagaattgcagtat…	Glucomannan 4-beta-mannosyltransferase 9 (AtCslA9) (similar to)
-0.887	-1.114	0.02312	0.014453	RC_Nbv3K705832153	CUST_42465_PI429860205	aggagttctaatggttcttctcgcgaggctggtcctgatacaatgaaataccttgacgattttcatgaggtatgttctgagctgatgatattatttagatatttataggtaggaaaatatgatacaatgtggatgtttttgcagcaaacaaggatggagcacagtctcttgggggatacaggtgatgaaattgttgagggtgtcgaaaatc	ATP-dependent RNA helicase CHL1 (probable)
-0.887	-0.922	0.005876	0.012209	RC_Nbv3K805656368	CUST_6303_PI429860205	gggagattggcaatgttggcatttttgggattcatagtgcagcacaatgtagtaggaaagggaccttttgacaaccttctgcagcacctctcagacccatggcacaacaccattgtccaaacactcagcaactagaaaacctcatggaaactggattgaatatattgttacccttgtaaccatgttatggtttttgatcaagaatagagctttgtggtaaaca	Chlorophyll a-b binding protein P4, chloroplastic, Precursor (similar to)
-0.886	-0.708	0.006962	0.058536	RC_Nbv3K625765810	CUST_4340_PI429860210	ccaggaaagtaaagttcttaaagagtctcttttagtaccaaattgtctgatgtccttgtgaaactgatgtaaattactggagattatataagaattttgttcaattggttagttctcagttacattttctgtgctatccataaattaagtacaagttttaaaaaaatgaggttaaataaggaacttggcatttctgaggtactaaaacaaatataataatagtatcgtaacaacaatgcgttcaaagtttcaaacaacagcttgcagagcagaggaaactgatattaaaattgaaaagagaggctaataattttcttcca	Ras guanine nucleotide exchange factor Y (probable)
-0.886	-0.786	0.003306	0.020616	RC_Nbv3K645789877	CUST_36141_PI429860205	aggttagaacttaaaggtaataaatatctccttggagagtttctggagttcaaaggaaacagagaagatgttcaggaaacgagaagtatcaggagatcaaaagttagtagattagagatccagaaaacgagcatgtttggtctggctcattcaaagctcaaagttctatactgcccccgagtttatcgggaagaaggagtatcagcttctgaatggaaggaagtcactgttcgatccagcacagaagtgaaatttcaaacccaaggttcaactaaaccacgcaaatataagttgtcctctgtcatttccatgtcactgagtgcctgatgtttgctgttgtgagtataaatactcataattctcgagatggagtaatagttttataaattgtataaacta…	Fatty acid desaturase 6 (probable)
-0.884	-0.486	0.005517	0.213369	Nbv3K585709467	CUST_62010_PI429860205	ggaacagatgaagaagtggagaaattgagaagattcgcgaggtgtattggattattgtttcaagtagtggatgatatactcgatgtcacaaagtcgtcggaggagctcggaaaaaccgccggaaaagatttggtagtggataaaacgacgtacccaaaactgctgggattggaaaaggctaaggaatttgcggcggagctcaaccgagatgctaaacaacagctggcggattttgatccatacaaagctgctccattgattgccttggcagattacattgcttatcgtgaaaattaggaaaattaattttacttatatttttcttcaagttatacggagtaatgcgcgaatcaattgaatcagagcgtttccgttaattaactgtagcttcttcatttt…	Geranylgeranyl pyrophosphate synthase, chloroplastic (GGPP synthase), Precursor (similar to)
-0.884	-0.603	0.097558	0.422699	Nbv3K705824391	CUST_84167_PI429860205	gttttgaaagagattggctgaggagagacttgaatgtgattggatttggtttgattggatggctggctctttctagcattccagtaatcaatggcaagagtttgagtgggcttttctttgatagcattggcactgaact	Monofunctional biosynthetic peptidoglycan transglycosylase (Monofunctional TGase) (probable)
-0.884	-0.896	0.03298	0.063518	Nbv3K805662925	CUST_51310_PI429860205	gagatcagaaggtggcaagacattaagaacccaggaagtgttaaccaagaccctatcttcaagaactacagcttgcctcctaatgaagttggataccccggcggtattttcaacccactcaactttgcaccaactgctgaggccaaagaaaaggaaattgctaatgggagattggcaatgttggcatttt	Chlorophyll a-b binding protein P4, chloroplastic, Precursor (similar to)
-0.883	-0.485	0.040327	0.436553	Nbv3K605752923	CUST_72701_PI429860205	aaatgaaagtaaaaaaatctcaaactggccaagcgtcttgtttctttaatttgtacgcatctttcaattttctctattaaaaaataaaaagatatcgttaccgtcatggtgatgttacatagaacaagagacgccgtttagatctgaaacttctgtttaccataattgacgccaccgacacctacaacttatcaaaaatcaaacgacacaaattgaagagagcggtgtaaaagtagctcagatttctggttaactgttagaacgtcattatatttagtaatttattgttttgttcggttgctgctgggttgttgttgttgttggtcagttgctgctgctgcttcattactcaaaggctctttagtatatctagagagagaagtacacagagagagactg…	hypothetical protein
-0.883	-0.807	0.087945	0.209831	RC_Nbv3K585705218	CUST_16930_PI429860205	tcttcctttctctcataatgggtgctattccccattttgaaccaatttcaaaatgtagccaaaaaaatagatcaaatcaaacagttgcttctgatttagatggtacactcttgatatcaacaagtccatttccttattattttcttgttgccttagaagctggtagtcttataagggcattattcctattagcatctgttccatttgtctattttatatacatattcatctcagaatctattgctattgaaacattaatcttcatttcctttgttggattaaagattaaagacatcgaaatcgtgtcgagggctgttttacctaagttttattccgaggatgtcaatcgacaaacttggaaagtattcaatgcttttggtaaaagatatattgtaactg…	Glycerol-3-phosphate acyltransferase 6 (AtGPAT6) (similar to)
-0.883	-0.615	0.069116	0.352861	RC_Nbv3K585729098	CUST_24459_PI429860205	caccaagcttacaccagagcatcgcctcctccccctcaagacaaacccaccctttgtttcactcaaatcttaccagaatccctcaaatcctcgaaaccctagcctccatcctcgttttctctgttggcggcgccatcaccagacgaccttaaacacccttcagccctttcatcctccacaccccaaaactacagtccatcttcttcaaatccttgttaaagtgctcgaatactaattctaaggattgagttctcgaagccaaagcccaagtcgtgcatacgacgctttttccagagtccatggcacattgtctgcatgttgttcgatggaaatatatgctggcatcattttgagtataactcatagacccagggtccgagttccagtcagatagttttt…	Cytochrome b559 subunit alpha (similar to)
-0.882	-0.64	0.011875	0.126661	Nbv3K745622267	CUST_46257_PI429860205	gagaggagaaaacaaaaaaaataaagttacattggaaaccctgtggagatggcagggattagttgctattctccttcattactctcttcccggagcaatttgggatcatctttgttggttgtcaagtatcgaggagggatcgtgacagggaaacctcttaggaggagagctttcgaaattaaagcagaagttgagtttgtgaatgctgatgaggcgaagaaacttgtagctgttgagggatatacagttctagatgtgcgcgacaaaactcaatttgagagagctcatatcaaaaactgttatcacgtaccactctttattgagaacacagataatgacttagggactatagtaaagagacagctgcacaacaatttttctggtttattttatggattg…	tRNA 2-selenouridine synthase (probable)
-0.881	-0.372	0.016137	0.499877	Nbv3K585731819	CUST_68423_PI429860205	tgcctgaaagtgaagagtctgaagagctagaattacttaataagccatatttaaagcaaataaataacggggttggtacagaaatagaagaggagcctaaaaaagttagtaaagatgaagtcttggagcccttttacaagctatttaagcctagggaggagtcattggaacaagaaagtagtgatacagaagatacagaacaggaggaggaaaaagttcattcagttgaagaagaaagtaagaagattagtgtagagtattacgaaccgaaaccgggtgatttggtagtaggtgttgtggtttcaggcaatgagaataaacttgatgtgaatgttggtgctgaccttttgggtaccatgttaactaaggatgttttgcctttgtatgacaaagagatgg…	30S ribosomal protein S1 homolog A (probable)
-0.881	-0.748	0.00482	0.033843	Nbv3K805663554	CUST_51374_PI429860205	gagaaatttaagaggaaaataaaaagaaaggaaaaaaaatggcaactgtgtgcctctcaaattctaaatcctttcttccttctcttcgatcatcttcattatccaatttaacagtccaaaaaatcagtgttaagagacaattaattgtgtgcaaagcagaaaataatgtacctaattttaatcctttaattattagcaaaagaagcttgtcaattagcattgcatcaagtctattgctatctttagctggtaatggcatttttaatgccaatgctgcaattttagaagctgatgaagatgatgagttgatggaaaaagtgaaaaaggatagaaagaaaaggcttgaaagacaaggcattatcaattcctctactaaggaaaaaggatacttgcaagatt…	Thylakoid lumenal 16.5 kDa protein, chloroplastic, Precursor (similar to)
-0.881	-0.718	0.00755	0.056881	RC_Nbv3K625768675	CUST_32271_PI429860205	agttctatggccagttcagctttatctctttctgtgcatcaacccaattcccaattcatctctccatgtctacaatgctgcaaaatttggaaaaacaatccctcttctttctttttctcagatagagattataagcgttctgtcacttgcttttcttccaagaaaaaaataggttttatggaccaaattcttgattacattgaagggggtccgaagttaaggaaatggtatggggcacctgacctccttccaaaagatggatccctttcagaagaaaatgagtctactgaagaagatgaagtcagggatgcagttttagttaccgatggagataatgagattggtcagatggttatattgtctttgataatcaaacgaactcggatcaaagctctggta…	hypothetical protein
-0.88	-0.801	0.023661	0.078157	Nbv3K585680456	CUST_55044_PI429860205	aacttgccattaccatttttgaacaagaagctctgcacctcatttaattttcttcaacatcaacgttcaaatttcaaacgttcaatagcttttcagtcaatttcaaaatcctgcctaaatcaagaaccctagaaatcggcctataaatactcgtttctggaagcaattttggaccatctttacccgttgttactaacctgaatattcacttgctcttctctcatttttacctctttaaaaaaaatgcactacaaacttaacttcttggcctttgttagtttctcaacagaaacagaggcattttggtgttcatttcggtggttaatgacagtttgaggtagcacttttgtggtcgaagttcggtagatccaaagctagcgcctcagttcactgccctga…	hypothetical protein
-0.88	-0.809	0.020923	0.068157	Nbv3K725835182	CUST_85702_PI429860205	tagaaatcacaaagacataaaaatggcagtctcttcattagcctttattccatcaccaaagcttcaagccttgactccaaagcccacagctatagcagccactttcaaggcttcttcttcgccacaacaaatacaatcaactccgaagaaaatattgcaagtgggtgttggaatattagctgcttcagtagtggctttgacaccgttaactgctgctgctaccagaattgaatactatgctactactgctgagcctacttgtgacttcaattttgctcgctctggactgggttattgtgacattgctgttggctctggtcaagaggctccttataaccagctcattaatattcactatactgcaaggtttggggatggcatagttttcgacagcagcta…	Probable FKBP-type peptidyl-prolyl cis-trans isomerase 4, chloroplastic (PPIase), Precursor (similar to)
-0.879	-0.83	0.141495	0.271528	Nbv3K585666658	CUST_5704_PI429860210	tgtaaatttactgaaaaacagccatcttcctcaattaaaaaacccaaaaacttagttgcaacaactaagcaaaaaatgcagcaacaataactgtgagaaaccagctagaaatggtcaaaaaatgacccaaatggccatgaaactgaccagaattccaacaacaatgacacacaaaaggagttcaaaatcctagatctgaagacaagagaaa	Myosin phosphatase Rho-interacting protein (RIP3) (probable)
-0.879	-0.814	0.02163	0.067705	Nbv3K765640835	CUST_48843_PI429860205	cctaactctagaagcctagtagctacaaaagctctttacagtcatggccaacttctccaccattttcattctttcccttcttcttgtggcgacattcactgctgcttgtggtccatgcagtgaaccaatgaagccaaagccatcaccaaagaaagcacccccagccaaccctttttgcccaagggacacattgaagcttggtgtatgtgcagacgtacttgggcttgttaatgttgcagttgggagccaagtgacaagtccttgttgctcattgcttcaaggtttggctgatttggaagttgcagcttgcctttgtactgcaattaaggctaatgtgcttggaattgtcaagttggatatccctgttgcacttagtgctttggttagtgcttgtgctaa…	14 kDa proline-rich protein DC2.15, Precursor (similar to)
-0.879	-0.865	0.003284	0.010985	Nbv3K785648763	CUST_49695_PI429860205	gactatgaccagcttgagaaaagtgccacactctttaggccaaagttaattgtcgctggtgctagtgcttatgcacgtctttatgactatgcacgtatccgaaaggtttgtgacaaacagaaggctatcatgttggcagatatggctcatattagtgggttagttgcagctggagtcatcccatcaccatttgattatgcagatgttgtgactaccacaacccacaaatcccttcgcgggcctcgtggtgccatgattttcttccggaagggtgtgaaggaggttaacaagcaaggaaaggaggtgttgtacgactatgaagataaaattaaccaggcagtctttcctggacttcaaggtggtcctcacaatcatacaattactggcttggcagttgct…	Serine hydroxymethyltransferase, mitochondrial (SHMT), Precursor (similar to)
-0.879	-0.774	0.003436	0.021503	RC_Nbv3K725608704	CUST_391_PI429860205	ttgaatctcaaagtatagggtttctatgatctgcaatactcgaatatggagaatatgcacagctactggcagtttggtgatgagcttcgagggcaatcaaaagtcatagaggatcataaatggtcaacagctgctctaaaattgtctgagcagatgaagtacaagggtgaacgaaggaataacgttgacctttcaaagagctcggctgaaattaggcccaggggtagttatgtttttcaggaagataacaagtgggaaagccttaacttcaacatgttaaatttggacagcaagatgactgaaaacatgagcaagaatcgcgttgcagatggcatttacaatatgaatccagtttatcttaagcctgattttaacagtttgggaaatacttctttaagc…	B2 protein (similar to)
-0.878	-0.401	0.010759	0.406201	Nbv3K585723962	CUST_66242_PI429860205	ccacaccttcgccatatgcagtaacatcagaaccaattcaaaagaaaatggtcttttcttcactatccccagctttgacctccacatcctcttcgttgaaccccctcttaacgctttctcatgttcacccattctcgactttccccataacttccaatgccagaaatgtgaaccactctggtctaattgtgaaggctcagactttagaattttcgggttccttctttgaacgtgggttcgggggagatgacgacccgccaactgctcccgggtcgggcattgctgctgttgaagataaagaggaaccccaatgccctcctggcatgaggccatatgaaactatggcggttttgaggcctgatatgtctgaagatgagcgactcgctcttacccagaagt…	30S ribosomal protein S6 alpha, chloroplastic, Precursor (similar to)
-0.878	-0.908	0.012685	0.024832	RC_Nbv3K805658086	CUST_6537_PI429860205	ttgaggtgatccattgccgttgggccatgcttggtgctttgggttgtgtcttccctgaaatcctttccaagaatggtgttaaatttggtgaggcagtttggttcaaggctggatctcaaatcttctcagaaggcggtcttgactaccttggtaacccaaaccttattcatgcacagagcattcttgctatttgggcatcccaagttgtgctcatgggtttaattgaaggatacagagttggtggaggcccacttggtgaaggtcttgacaagatctatccgggaggagcttttgacccactagggctcgctgatgatcccgaggcatttgctgaattgaaggtgaaggaaataaagaacggccgattggctatgttctcaatgtttggatttttcgttc…	tobac ame: full=chlorophyll a-b binding protein chloroplastic ame: full=lhcii type i cab-36 short=lhcp flags: precursor
-0.877	-0.993	0.021283	0.024292	RC_Nbv3K625773470	CUST_33363_PI429860205	ccacactccataccatttaaagccttcttttgagataagaaatatatttaataaaaaaataaaagcaaaccacggcaatagatcttgagcaattggatggagactgcttttcccatgatttatttccttctctttctctcaactcttttcttgtatcacttaccaaagattaaacaaaaaggaaaagacatacaaaaagcaaagttgcctcctggtacaacggggtggccttacataggagaaactctccaaatgtactctgaagacccaaatgtcttctttgctaataaacaaaaaagatatggggatatattcaaaacacacattctcggatgcccttgtgttatgctagctagccccgaagcttcacgattcgtgcttgttactaacgctcactta…	Abscisic acid 8'-hydroxylase 4 (ABA 8'-hydroxylase 4) (similar to)
-0.875	-0.452	0.027681	0.431088	Nbv3K785645848	CUST_49342_PI429860205	tccattttgaaataagaactcatcaacgccttattgacattctttacccgactgcccaaacaatcgacaagttaatgttgctcgaccttcctgctggcgttgatgttgaggtcaagctctgagaaaatcgcttcgcctacttgtagcactgtaactctgtttatctcttacaagttcatttccagttttggttttgtaccagtacatgccacaatatttgttgttaaaaagtagatagatgcatatctttttagtgtattaatttggattattggattggcaagcacctattcaagctcgtttcatcgtatactgctacacgttacca	30S ribosomal protein S10, chloroplastic, Precursor (similar to)
-0.875	-1.41	0.068254	0.011956	RC_Nbv3K585729432	CUST_24538_PI429860205	caacattgtcttctctcccaaaattttcgcaattttaaacaaagaaaaatcctcaagttcttctagctcctactatacctgtaaaatccagtgcactgagcaatttcagaagttttttgcttgtagaaaaattcttgatttcagcctaggtaaaatcttttttcagaagttctggtctttcctatgattcctgtttgggatgagtactttctttttgtgtaatcttgccttctagactagcaaaacaacaacaactacccagtatagtcccacaaagtggggtctggggagggtaataggtagacgagccttacttctacccgaagggcagagaggctgtttccaatcccttctagactagcaagaaatggggaaaaggggcatggacagaaaatttta…	Probable E3 ubiquitin-protein ligase RHA2B
-0.874	-1.437	0.122489	0.024983	Nbv3K605746547	CUST_9270_PI429860210	tcttcacttccactttacctttgactatatcattccaccaccattcgccctgatgtctgcctgaatatcctttggccaccccgagccttatttctatgcatattttgattttgttccttttagggtaaagaagatgacaaaaatgtcggagcaagtggcaactggcttactctcaggagt	hypothetical protein
-0.874	-0.309	0.014621	0.596739	Nbv3K645783555	CUST_77793_PI429860205	aaaaaatctgggatgaccaatggattttctgggttggaccatttgtgggagctttgatagcagcgatataccatcaatttatattgagagctggtgccgttaaagctttgggatctttccgcagcaatccaaccaactgaacaaagttacccaccaccctcacaaaccagagaagaagaaaattgagttcacgagttcaaatttttcatgtctaattgtttgattctatgtatgaggaatgtatgaaccattctctttttgtttgtttggtacagtttagtctttaattttagcattggatgtgtatttatttggtacgagtagtgctggtggtgttttcctcttctcatttcctcttataaaccattagctatccacgtcggcttgattaattcaaat…	Aquaporin PIP2-7 (AtPIP2) (similar to)
-0.874	-0.305	0.044795	0.704635	RC_Nbv3K685817587	CUST_40387_PI429860205	atcccccctctctctctagcccctgcacctcatttttcttcattcttttctctctctacacatcccaaaatcagcaatttttaggaactgggttttgttgatttcttcgtaatcccagtgagaaaattataaattgggttttgggtttcggatttgtatatgaagaaatatacaaaagagtgaatttcgcctacaaatcatacagttttcttattacttaccaaaaatgttaaccccttatgctcctttatttttacccttttcaaaacccatgtctcaccgttctcttatcggcgctaatcatacctctgctcgtttctgttcgcggtaatcccatcttttctattttccaaatttagcttctttcacttttgtatttttcatatttttgttgataat…	Ubiquinone/menaquinone biosynthesis methyltransferase ubiE (probable)
-0.874	-1.015	0.002742	0.003328	RC_Nbv3K805656751	CUST_6331_PI429860205	aagcacgccagtggaagggacttgaactcattccttcagaaaatttcacttctgtgtctgtaatgcaagctgttggatctgttatgacaaacaagtacagtgaaggatatcctggggctagatactatggaggaaatgagtatattgacatggcggaaacattatgccagaaacgtgctttagaagcattccggttggatcctgcaaaatggggagtgaatgtgcagcctctatcaggatcacctgctaattttcatgtttacactgcacttttaaaacctcatgaaagaatcatggcccttgatcttccccacggtggacatctttctcatggatatcagactgatacgaagaagatatctgccgtctctatattttttgagaccatgccatacagac…	Serine hydroxymethyltransferase, mitochondrial (SHMT), Precursor (similar to)
-0.873	-1.842	0.174528	0.011178	Nbv3K745620845	CUST_46037_PI429860205	gcttggttaaggaccttggtggagattgggacattgactatacactcgaattaggtctcatcattgaccttcccgtcattggaaacttcaccattcctctctcttatagtggcgagtataagcttcctaccttgtccgatttatggaagggtacggggaaagaagaagaagagaaagaagatccaacaaaggttacagagatatgaaataccattttagctatgtaataactatggcttctatttgccatcaattgttccgcaaaagattgtaccttgtttcttctggatggtacaaaattcccaactatacattatgcatcttctaattacatggtttgagttttgatctttttcataaatggagtatccatttttgccaattattttacctgcaata…	Late embryogenesis abundant protein Lea14-A (similar to)
-0.873	-0.487	0.081842	0.527457	Nbv3K805658609	CUST_50832_PI429860205	cacgctgccttgttcacctcaaccatcatgagcaagcttttggccaggccaaacgtgaaactcttcaatgctgttgcaacagaggaccttattgtgaagaacggaagagttggtggtgttgtcacgaactggtctttggtttctcagaaccatgacacacaatcttgcatggaccccaatgttatggaggctaagattgtggtcagctcttgtggccacgacggtcccatgggtgccactggtgttaagaggcttaagagcattggcatgatcaatcatgttcctgggatgaaagctttggacatgaacgccgctgaggatgctattgttagacttacaagagaggttgtacctggaatgattgtcacagggatggaagttgctgaaattgacggagca…	Thiazole biosynthetic enzyme, chloroplastic, Precursor (similar to)
-0.872	-0.823	0.010556	0.035525	Nbv3K585727588	CUST_67301_PI429860205	taattcacacatcagagtttcttagttccttttaggttttacaatctttatctttttataaccggaaattcccgaagccagtgacgcatgtttgaaacttggtggataatgggttctccctctactttctgcagttaaataccaggctgtgctacagggtttgaacacgttacgtgcgcctaactcggaaatcgcaagctgactcttaccactatccgcttgggggcttttcttaggtgaaggcaacattagtttgtatacaacttctggaatgagcactggattgggttggtatgtgcttgcacaagaccaacagcagctaggcccatatacgatacctgagttgcgtgagcactactctgctggatatctactggagaatacgcttgtatggtcaga…	HIV Tat-specific factor 1 (Tat-SF1) (probable)
-0.872	-0.587	0.029752	0.25793	Nbv3K645791968	CUST_79330_PI429860205	tttgcaaggagaactcttctttggcttatgggaaaacaaaacaaagttgtacactcttctttcacatcaaatctttagtatttttatttttttgaatttatttattttcaaattttgtttgatagatgtagaggtgaattactagggaggaggaaaaaaaaaaacaattatgaaaa	RING-H2 finger protein ATL13 (similar to)
-0.872	-1.227	0.255021	0.158873	RC_Nbv3K585676412	CUST_9913_PI429860205	agttttagtgtagtgataatattacacatcttctatatatcgtcatgtcaagaatcgaccctttagtagttggtaatgtgataggtgatgtattagatccattcacaagatctgttgaccttagagtggtttacaataatagggaagtcaacaatgcatgtatcttgaaaccttctcaaattgttaagcaacctagggttcaaattggaggggatgatcttcgtaacttttacactctgattatggtggatcctgatgccccaagcccaagcaaccctaacctgagagagtatctacactggctggtcacagacatcccagcaactacagatacaacctttggaaatgaagttgtatgctacgagagtccgcaaccatcattgggaattcatcgctttg…	Protein FLOWERING LOCUS T (similar to)
-0.872	-0.362	0.043334	0.617298	RC_Nbv3K725607621	CUST_160_PI429860205	tatttttgatcccagagggactataattggagataccattctttccggtacagaagttcctataaaatcgggaaatgccctacctttgtgtgcggtttgaactattgatttacgtaattggaaataaccaattaggtttacgacgaaacctagaaatcgatcactgatccaatttgagtacctctgcaggatagacctcaacagaaaactgaagagtaacggcagcaagtgattgagttcagtagttcctcatataaaattattgactctagagatatagtaatatggagaagacaaaattgtttcaagcaccgacagaaccggaagcgccccttctttcaaagagaggaggacgggttattcacatttcatttgatggtcagaggcgaattgaaagtt…	50S ribosomal protein L2-B, chloroplastic (similar to)
-0.871	-0.627	0.150772	0.471338	Nbv3K585709394	CUST_61988_PI429860205	caacatacacaactaactacatactccttcacctgcttaattaacttctgtatctcataactctttatatactgatcctcacatgtatcccttcccatcactgaactctctatctcccctttcattcgttctcttttctctctgtcagacagtctcccttgggcttggaagcaaaatgatggagaaacagagaagtaagcagagttctctaattctgtgggccgcatttgctgcattactttcgcagaatttggtcattcctgtcatgtctactgcttcttttgaagaacagaagaacttctacattcctgatccaaccatcggaagtcccccaacaggttcaagcacacctccatcaagcggccatggaactccgccctcccatgcaacaccatctca…	hypothetical protein
-0.871	-0.337	0.054727	0.678628	Nbv3K605758153	CUST_73679_PI429860205	tttgtctgaaaccttggcatatatctaaactgtactcctcccgtggagagctaatgaaaaagaaaaaacaaaaagatgatttttgttttttaacagtttggggaatggaagctgaacttccctttggttctccccgaaaacgcccttcct	Putative membrane protein ycf1 (similar to)
-0.871	-0.526	0.005685	0.1625	Nbv3K785648738	CUST_49690_PI429860205	tcatttgcttttgctagttgtcattaaaatttgtatactgaggaacttctgaagataaagaattgaaagaaagaatgtttttaggagggctttgttgttggtgatgataaacataaagggaaggagaagtgcttgcattggaatagaatttggacctaatctccacccctccttcctaaaagaaagagaagggagaatatcatcttttgtcttatttttgttataaatactgtaattacgtatcaattttttcatttgtatttaagtttgttctaccgacagtgtttgtatccacaaaaaggaaaaaataatatttttgcaagagcatcatcttttctgtactctctt	Maturase K (similar to)
-0.871	-0.833	0.001772	0.007855	RC_Nbv3K725616528	CUST_1537_PI429860205	atctttagcagtgaccaaattaagtcgaaaaaaaaatggcaactcctgaagaaaacattgcacctgcagctccaccaccgccggcggcagaaccatcagcggtggaggctttagtgaccactattgaaacagcgaccaaacaggttgaaacaccgaaggaagtcaaggaggagaagaaaggaggagcacaggatctcaagttaacccttttgattccaggggctgtagtagctgttgttggagtagttcttgccattgtcaagaaggtgaaagagtcggctaattgaatgtagatcccttgtatcgtcaactttatatttctgtacattttttccccctttttgtaagacgagcctaaactctttgtcagctttgaagggaaataaataaatttcatat…	hypothetical protein
-0.87	-0.898	0.007142	0.015279	Nbv3K645789277	CUST_78930_PI429860205	ccctaaactttctccactcactccttttcatttacaattacaatcgtttcgttccctttttcaatctcacctctatgtatatgtacagtagtaaaagaacccagaaaattcagggtggatatgtaactatagtatattcttattcactgtcatggtaacagaaaagttatcaatagttttgatagtataaaagaaatcatcttttcttcttcaaattcctaggctagagagagagagagagactttttcaagaagaggaatagtagattgtaagagaaagccgttagattggaattatctgagactgaatatatataaagaagagttgaaacggtaaagaaaaaagcagaaagaaaaaaaagatccatttggtctttttgattggaattcagcgatttt…	hypothetical protein
-0.87	-1.207	0.027917	0.00993	Nbv3K685813531	CUST_82497_PI429860205	aaaaaagaggatatggagaggagttctgctgcttattggactacattggctccgaatgttgaggattatagtagtagtattgcaagattgattgcagccgggtcgggtcaattggtgaaggggatattgtggtgtggtgatgttactgtagataggttgaagtggggaaatgatgtgttgatgaagagaatgggaaaggggagtaactctgagatcagccctgaggctatgagaaggatgaaaagggtaaagaagatgacaaaaatgtcggagcaagtggcaactggcttactctcaggagtagtgaaggtttctggattctttacaagttctattgcaaactctaaagctggtcagaaattctttagccttcttcctggagagattgttcttgcctcc…	Breast carcinoma-amplified sequence 3 homolog (probable)
-0.87	-0.283	0.023161	0.682784	RC_Nbv3K585679136	CUST_10580_PI429860205	actactacagagtagataatagtactttcttaattttctctgaatcttgattttccggccatgccgatccaccaaatcaccatcggaactcatgaagaactccgccagccaggcgccctcaaggcggcgttggcggagttaataagtaccctaatattcgtattcgccggccagggttctggcatggcgttcaacaagctgacttcagacagtgccaacactcccgctggcctcatcgctgccgctgtagcccacgctttcgggcttttcgtggcggtctctatcagcgctaacatctccggcggccacgctaaccccgccgttactttcggtgcatttattggtggaaatatcactttcttccgtggtattctctatattattgcacagttagttgga…	Probable aquaporin TIP1-1 (OsTIP1) (similar to)
-0.87	-0.499	0.071964	0.491012	RC_Nbv3K665792691	CUST_36565_PI429860205	tgcaaagtttccacatctttactgtcaatttgtttatcaaccatgtctcttgcaaataaccttctggggaggtccatttgatatccaaaaactgctcagcaacagtcggacaagtggggaatgttggggtgaaccagaaaa	50S ribosomal protein L2, chloroplastic (similar to)
-0.869	-0.033	0.079752	0.984605	Nbv3K585699778	CUST_59377_PI429860205	aaatttttcactttattttgtatctctcttatttggttctctgaagttctttagttttctgcttcaatttcattttcaataaacctaggatgtgcatttgttatcccactgactcattttagtacatggacattccaacacctctatcagccatcttttttcacttgtccactactacctctcactctaacccaagttattagagattggcaggaattcctattcattcttgctatcgtgatttgtgtcaaattcctgttgcacccctcgagtgaagatttggaaatgattgaggttcccctttgtgaacatattcctcccgtgcaagaagggcagtggttttattttcactcacggatgactaaatcagtttaaatcctattagctattctttcttca…	Polyribonucleotide nucleotidyltransferase (PNPase) (probable)
-0.869	-0.511	0.029206	0.347451	Nbv3K585735670	CUST_69393_PI429860205	tgttggaactattcaagctccagctaggaatttggttatggtgcttaaagcttatgtcaagaaattggaggaagaaggtggaagtcaatagtttcgttgtaatttcttcgatatggtatgtttaatgttatgttaatttgattcaaaatttgaaattttgttttggacgtggaattttgtaaatttaatatttgatagaatggtaattgattactgcaatttcttc	50S ribosomal protein L10, chloroplastic, Precursor (similar to)
-0.869	-0.563	0.002872	0.087018	RC_Nbv3K585666378	CUST_7577_PI429860205	atacgggttcggccgaagcaagtaacttttgctcaaatagtgttttgtgttaataaattcattaaatatgtacaaatattaaagttataacccagttattaccacctgaagttgttctaaaattcagaactcataaagttaaaatcctggctccgcctccggttattgccgcaacttgttcggaaccgagatgttattgtcgttattgttgttattgttctcttttgttatggctaacataagtggtcagtcttcttgaggaagtaactgttcaggcgtggttctttcagattgaagctcctattcacagctcgaacgtgatgctttactcgaaagagcagaaag	50S ribosomal protein L24, chloroplastic, Precursor (similar to)
-0.868	-0.738	0.169903	0.382552	Nbv3K665803316	CUST_81106_PI429860205	tgtggtaacctgaatagaatctgtatctcaaagcttctactcttttctagctgctctaaccactctttaaggtactgtttgaacatggaaaggaagcatctttcggctgctctgcttttattggccattgcctgctttgtatttcctgcttcttctgatagttcgctaagaattagtctgaagaagcgacaattagatatcagtagcttaaatgcagccaatgtagcaagacttgaagacagatatggaaagcatgtgatgaaggacatagagaagaagaagaagaagaagaaatctgacacaaattcagatatagtgtccttaaagaactacttggatgctcaatattacggagatatcagtattggttcaccccctcaaaatttcactgtcatattt…	Phytepsin 11 kDa subunit, Precursor (similar to)
-0.868	-0.546	0.058852	0.399182	Nbv3K805663339	CUST_51343_PI429860205	aaatggaagtaatgaagaagaaagaaaacacctctagaaaaatgaagggtggaatgatcactatgcccttcatctttgcaaatgagatatgtgagaagttggcagttgtgggatttggtacaaatatgataatatatttgacaaatgaactccatcttccattgacaaaagcagctaatactctta	Probable nitrite transporter At1g68570 (similar to)
-0.867	-0.58	0.014013	0.181269	Nbv3K585722543	CUST_65832_PI429860205	cgggtaaaaatatcaaaggcaaactgtaaacagataacggaacaagcggcaattcaaatatcttagtacttgaagcttcagagctgatgagcagccatgccacttcttcttcttccatgtaagtctttctctattctcaatccaattctgcccctcaacacttctgttatttacaacactgccaccaaattctcagttttttccactcccccaaaatacccacttgttaaaaccccaaaattttccaagaatttctcttcccattggaattctcaaataggtttacatacccatgtctggttttgctctaaaaatgaaatcttgaaagaatttattactacccagtttgctaaagtgcctgaaagtgaagagtctgaagagctagaattacttaataag…	30S ribosomal protein S1 homolog A (probable)
-0.867	-0.772	0.276552	0.481059	Nbv3K805658831	CUST_50852_PI429860205	agcaagcaagtgataagaagcttgaaccctttgaataatactcttaaattagtcagtttcagacatattcaatggcatcacttcagtgccacaagcccgctcaacatgccccatccactctctgtcaaaaaaccaccaccgtaacttgcaacaaggccaacaatgagcaccactctttcgctgacaaaatgaaagatatgactgacaaaatgtatcaccatgacagtcacaatcatcaatctgcctgccacggcaccaaaactcaacaaactgctgcatgccatggcaccaaaactcaacaatctgctgcatgccatggcaccaaaactcagcaatctgctgcaagccatcgcaccaaaactcaacaaactgcatgccatggcacaagtgcaaatggca…	Late embryogenesis abundant protein 1 (probable)
-0.867	-0.54	0.024559	0.28605	RC_Nbv3K725835607	CUST_42844_PI429860205	taaagcttatgttaagaaattggaggaagaaggtggaagtcaatagtttcgtggtaatttcttggatatggtacgtttaatgttatgttaatttgcttcaaaatttgaaattttgttttggacatgaaattttgtaaatttaatatttggtagtagaatggtaattgattactgcaatttcttct	50S ribosomal protein L10, chloroplastic, Precursor (similar to)
-0.866	-0.012	0.179936	0.996207	Nbv3K605751213	CUST_72309_PI429860205	aaatcatctttgtcgtctgtctaggttctccaatttcttgtttctgcttatgaaatcgtagagttgtgttgtttctatggtggtccgaaaatcagcgggaacttgttagctttcagatgcccagttttcgttgattgcttcatcgctctttcttagtttctctcaagcgttacccattgtctctgctacataggattaagagagtcgagtgaaggaataggccagccaggagggagatacaaactttagtatgagaaaatttgcactattaatcttcttattatgcacactgcaagtcattaactcgggaacaagaaatacgtactttgcaatgtttgttattggccgacaccaattagtttgggttaaatcatagcagaggtggatcttggatttgaa…	Pentatricopeptide repeat-containing protein At3g04130, mitochondrial, Precursor (similar to)
-0.866	-0.425	0.005548	0.288687	RC_Nbv3K585704663	CUST_16757_PI429860205	atccttcatgtgcttagtaatcgtatgaatgatgctggagtttatcgcgcagaggcatacatggaatctgaccccttcaaaccaggccctggatatttgaaagacgaactactgtagatcattagttagctatattttctgtattcatatagcgcatctctagttggttgccactatatacatttcatctggggtatattgtcaaatgaggaggtgaaaaataatcctagcacttaaaagaaaaatctttttaaacacaatctgcttctgtatttaattagtgtttaattgttcgtcgcaaaaggtagtacagaaatgcaccag	hypothetical protein
-0.866	-0.032	0.108696	0.985795	RC_Nbv3K645789898	CUST_36147_PI429860205	tctttgtgtgatctatatcccgtaatctatattgctcagattctttcaaatatcgttgggtgcatgtcgtattctctttgaagactcttttatttacacacacgtatagtttacgggtttgaaccgtataattagcaggctgcctacatattataccttcttggggtgcgatcttgccctgagatacataaatacaaaatattttgtgcaccggttgactgctaccttgtctttgtacgtatatatagattgtttgttaggcgcaatgttttttgttgaaccctttacttctagtctcttttttataataattgagagcaaaaatttcaataatagtgtttcattattttttgatggttttttccttgtcaagtgagagtctgtttgtagttgtaatta…	Omega-3 fatty acid desaturase, endoplasmic reticulum (similar to)
-0.866	-0.96	0.01245	0.016783	RC_Nbv3K805662528	CUST_7009_PI429860205	gcaggaggagctggttcattggcagcagcaggacttgtagtgattctcagcatatgcttgaccatttatggaatatcatcattcaaagaaggagaggcatcaacagcaccagcattgacattgacagggaggaaaaaggtgccagaccaattgcaaacagcagagggatggtctaagttcacaggtggtttc	Photosystem I reaction center subunit XI, chloroplastic (PSI-L), Precursor (similar to)
-0.865	-0.651	0.008096	0.085041	Nbv3K585706356	CUST_61089_PI429860205	atgagaagacataccaaagtgttttttaataattagaaaaaaagttaataatgggacaatcaaacaataaaatcagacacacttcacatgcagccattttctataaatagtccctacaatcttgtttggctcattcatcttagcattgcgctttgcttcttctttctcaaactaaacttcattcatcttctttctttattacatatcttttagccagaaaaggaaaaatggattacaagagcatggaagtagagaagaaaatagttgaaaactgcaaagaggaagagatggataatgaggagacaataatcagcaaaaagaagcaacttggaggaatcaaaactatgccatttatactggcaaatgaagtatgtgaccgatttgccggcgttggttttc…	Probable nitrite transporter At1g68570 (similar to)
-0.865	-1.049	0.010493	0.008233	Nbv3K745626745	CUST_46991_PI429860205	aaaaaaaatccaatttctttccaatttgtggagagtgaaatcctatttagggaatgcagagagatggtaagagaatccccgttttctaattcccttttaggaggctgtaagccccaaatttccctcgccggcggccggaattgccaccggaaacacgtcaatcttttttctgaaggttcttgaacccacccactcccattttcacccccatatatacccatcaatctttttttgcaaaaacaaacacccttttcaatcttgcttcagaaactttgctcaaaaaacaatcttttttcaaaactaacaccctcttcaaccttttgttcaaaaaacaggtcatttttgcataaaataaacgcccttttcaatatttgtttcgaaaaagcaatcttttttgca…	CBL-interacting serine/threonine-protein kinase 6 (similar to)
-0.865	-0.895	0.002643	0.006719	RC_Nbv3K585730127	CUST_24687_PI429860205	agaaaattttgaggacaggatatttcaaatcactaagttagtaacaaatggatggctgaaaattgaaatctacccaaaaagaaactcacaacaagcatttcatctcctctaccacacacataaagttaagctttgaggaaaaatagattcaggtaaaaacagttgaaaagaagaataatggaagctctgttatcttccactacacttcaactcaaaccccttcatccaccctcttctttctcttctcttcattctcgattttcttcatgttctgtgcttagattaaagggtagtagaaaagctgaaaattacattcaaagaagccaattttccactgttttgccacttagagtttctgctagttctcaaactgctcctgttgaaacatcaacaagcact…	Quinone oxidoreductase-like protein At1g23740, chloroplastic, Precursor (similar to)
-0.864	-0.379	0.002374	0.286131	Nbv3K585738688	CUST_70049_PI429860205	ctttcttcctcaagatcagatttttcagcagatttttcgggtcgccgttcgacccgattcgtttccaagatgcattttaaccggcccagggtttctggtaccagccgccattcctcatttgctgagcaggctcttacagaagctagcaaaaacggtgccgttttggaccaggttttgttgacttttgagacaaagcttttgggttccgatgattatacttttttattccgtgagctggggaataaaggagagtggttagctgctatgcgttgcttcgaatttgctgttcgtcgcgaaaagaagcgaaatgagcaaggtaaattagctagttcaatgattagtatacttggtagatcaggtaaagttgatttagctgaaaaagtgtttcaaaatgctgtg…	Pentatricopeptide repeat-containing protein At2g31400, chloroplastic, Precursor (similar to)
-0.864	-1.478	0.163213	0.032863	RC_Nbv3K585683195	CUST_11557_PI429860205	ttatgagtcttcaccttcaacgctccttaaagccaatgcttaaaagagctggagctttatgggtttaaattaattaatagtttagaaatattaatatatactcgatttcaataacaataataataataatgataatataagctagaggtggacattaattagttacttttagcaacaaaaagaaaggaaaaagagagtgtgtgtgtaaagtaagagtgcg	Monothiol glutaredoxin-S3 (AtGrxS3) (similar to)
-0.864	-0.05	0.258761	0.983906	RC_Nbv3K765637539	CUST_4245_PI429860205	tctggatggaagtccggcgactggatttgcaccaggttagggtgcaatgagcacaactttgccagcaggatggagtgtttcagatgcaatgcacctagggacatagctggtaacaagtcttcatattaattcaacattgattctccatttgtgggtgttgcagtctaagagagaatcaagctagaaagacgtggagaagatgatatctcggaagaagaagatctctttttgccctatcaaatcctacctactctcttttttatttattttttcccttttaatatttatattattcacttgtaggaatctttagatgaattatgatctcaaagaaaaagaaaaaaaatcatatcc	Asparagine-rich protein (Protein ARP) (probable)
-0.864	-0.259	0.04915	0.773758	RC_Nbv3K805663941	CUST_7135_PI429860205	ttgacacggttgagattgtcatgggacttgaggaagcatttggaatcaccgtggaagaagagaatgcacagactattgcgacagttcaagatgctgcggacttaattgaggatctcatctccaagaaagcttaagaaatattgactatagagcttgcctagcaaaactag	Acyl carrier protein 1, chloroplastic (ACP 1), Precursor (similar to)
-0.863	-1.231	0.141782	0.062884	Nbv3K585728834	CUST_67621_PI429860205	tttcaatttggtgttagtcatggcggttccgacgatagcactgtacgcaagtccaccgagtagtgtgtgttccacgccgtatccatgtcagatcaattcacacgggtcgtatgattttgatttgaacggcagatcatcgtcgtcgacgtcttcaacatcgtcttcgtctggtaaatcatttgtcggagggctatcaagtctgttctcttcgccgacagtgaaggcgaattattcgacagggacagaggatttggggtccttgtggcacgacagaggcgatgaattgagcagttcatttcgttgttcgtccctgagctcgtcgttaaaaagggatcagagtccagtttctgttttacaaggacctgttggcactagtagtagtgggattggatcatgttc…	Probable guanosine-3',5'-bis(diphosphate) 3'-pyrophosphohydrolase ((ppGpp)ase)
-0.863	-0.605	0.066197	0.341911	RC_Nbv3K645791117	CUST_36335_PI429860205	gatgaagtagaagaaatttcttggcctgttagtgattctgaggctctcagtcttatggagaaatttactttaacattcaggaaataaatcaaagggagcaagatggccaacttgatgaagggttcctctcagaagtcaatgca	hypothetical protein
-0.863	-0.448	0.012949	0.335071	RC_Nbv3K745628129	CUST_3123_PI429860205	tcctcagttctcactcctcatctctctcccttctctgcatttcttctttgtcttaaagaagaagaaaacaagtttcagattgaatatacaattatagcaactacactagataatttacacacagacacacagttgtattcatcttctgaaacttctctctcactaccattttacttcaaagcctaagcaccaattcaaaatccattacttcagtctctcgtcttgttccatagaaatgcgtgtactccaatcgcagccacaagcgcgtgtacattcatagagaagttcgggttagctttagcctgagctcgagctcgagctaggtcgttgatggcctcatcgtcgagaggtagtcgaagtagttcaccatttcagtaccgtagtaaaccttcaactccg…	Kinesin-related protein 11 (probable)
-0.862	-0.734	0.008678	0.050797	Nbv3K705821281	CUST_83780_PI429860205	aatctcattgatcttccttagtaagtctagttttgcagataataagcatttgtaaaaattacattcatttgcttttcaggcatacggcattctttctggtagctggagatgagttgaagaatccaaaccacggtgttgcat	COP9 signalosome complex subunit 5 (similar to)
-0.862	-0.124	0.133761	0.939876	RC_Nbv3K585702146	CUST_16013_PI429860205	tttcctttgcagcaacaatcaaaaaaaagtttgcaccttcaatcataaacaatacttcgctagaaaattggaaagagagggttagaataaataggattcatactatctttcttccgaatactgattaccaagaatttgaacaaaaagtggatacggttgctaaaaaaccattatcaacagaaatggacgagttcttaaccttaatcaatgaatttggtaacgaaccaaaatcgagtttaaatttgaaagacctttctttattttcagaccaagaacagggaagagtgaattcagaaaaaagaactaaatttgtaaaatttgtattcaatgcaattgatcctaatgggacaacatctggaaaaaaatcgattggaataaaagaaatcagtaaaaaaatac…	Putative membrane protein ycf1 (similar to)
-0.862	-0.47	0.029948	0.403261	RC_Nbv3K685813189	CUST_39550_PI429860205	gatgtgtgacattttccaacaaagagtcttctttctttgatgttgtctctgctcaactcactccaaagaccacaggatcaacccctgttaagggagaaactgttgctaaattgaaggttgctatcaatggttttggacgaattggtaggaatttccttcgatgctggcatgggcgcaaagactcgccactagatgtcgtggttgtcaacgacagtggtggtgtcaagaatgcatctcacctgctaaagtatgattcgatgctgggaacattcaaagctgatgtgaaaatagtggataatgaaaccattagtgttgatggaaagcacattaaggttgtttctagcagagacccccttaagcttccttgggctgaacttggcatcgacattgttattgcag…	Glyceraldehyde-3-phosphate dehydrogenase B, chloroplastic, Precursor (similar to)
-0.862	-0.67	0.016681	0.118205	RC_Nbv3K725842371	CUST_43688_PI429860205	gccattgaattcttagccattgcttttgtagagcaccaaagaagtatggagaaggaccctgagaagaagaaataccctggtggggcttttgacccattgggctactctaaagaccctaaaaagtttgaggaactcaaagtcaaggaaatcaaaaatggtatagaacttgactccattccttttgtgcatttcacattgtttttatgaatttaagttatatatactaataggagagtctggaggtctagtatcaaggttgtaggataggggacttatagttagtggtcggtgtttttgcatcccattttatttactgaatgtggctaaattattatgtgtggatgctcatttacttctgtttttgtttaccttttccttttgcatgtcatgttacttatg…	Chlorophyll a-b binding protein 6, chloroplastic, Precursor (similar to)
-0.861	-0.464	0.042936	0.458281	Nbv3K585670784	CUST_52863_PI429860205	tcattatccaatttaacagtccaaaaaatcagtgttaagagacaattaattgtgtgcctctcaaattctaaatcctttcttccttctcttcgatcatcttcattatccaatttaacagtccaaaaaa	hypothetical protein
-0.861	-0.347	0.004954	0.415393	Nbv3K625768235	CUST_75247_PI429860205	gctaaccggaataagaagaaactgaattaattgaaaatggccttgtcgacggcgaaattcacagaattgccaccacatttgttctcctcgttttctactccttctactcgacctgcattctctcttttccttaaacccttctcctctctccgccgcaccggcggcaacaccagaaccaacaacagggatcatcggaaaccctacagagattcaacttccagctctacccctgtgaagtccaggccaaacaaatctcactcttctacttggctaaataaatggcccaacacatctcctccagtaaaacattcgtccaattctagaaccttcgattccaacacagaaactaaatatttcgacgagaacactagtagagtagggaccaccgccatagagagg…	Chloroplastic group IIA intron splicing facilitator CRS1, chloroplastic, Precursor (probable)
-0.861	-0.629	0.000694	0.01969	Nbv3K685818358	CUST_83388_PI429860205	tcacctaggtatctgaatggaggtccttcagatgaaaagtatgctaatactgttgaccttgatgtgcgggctacgatccattgttttggtggtccgcaggaagtagccttctaccatgaatacagggcaggtgttgactgggtttttgtggaccacccttcttattgcagacctggaacgccatatggtgatatttatggtgcatttggtgataatcagtttcgcttcactttgctttgtcacgcagcatgtgaagcaccattgattcttccactgggagggttcacttatggagagaagtgcttgtttcttgctaacgattggcatgctgccctggttcctttgcttttagcagccaagtatcgtccttatggtgtttacaaggatgctcgtagtatt…	Soluble starch synthase 1, chloroplastic/amyloplastic (SS I), Precursor (similar to)
-0.861	-0.807	0.026218	0.075282	RC_Nbv3K725608771	CUST_400_PI429860205	gcgtgtggtagcaaagttgatcttttgtccaggaaaaagatatcccgttaactcaaaacctctcaaatcctacttgtggttttgccccaatccattaatttttctgcttcatatcatttctttgcagtagagacaaagacagagatcaagaaacatggcaagtagctgcatggcttctgctgcatctggttttatggtggccacacccaatattgctacctctaacactgctcctcgcacctctatgttattcttctcctcctccaagaacaccacagccaccaacttctctaggctcgttgttagggccgcggaagaggctgcgccaccagctgctactgccaccgctgaaggtgaagctcctcctgtcaaagctgccaagccacctccaattggacc…	Photosystem I reaction center subunit IV B isoform 2, Precursor (similar to)
-0.86	-0.448	0.157799	0.666953	Nbv3K585737956	CUST_69896_PI429860205	ctccaataattcaacctaaatattaactaataaagccttataatatttcaaataatcgcattaatattgcattgatagttatctactcccattatggtggtagttacatttatagggccatttgtggtggtgaaagtcgaaatagtagtga	Acetyl-coenzyme A carboxylase carboxyl transferase subunit beta, chloroplastic (ACCase subunit beta) (similar to)
-0.86	-0.467	0.095212	0.567494	Nbv3K665796084	CUST_79859_PI429860205	aacttgaattcgatcgccagtatactttttcttttgatgtttgcatgtaacataagaaaataaattgggattattttgcaggatcattggagcagtgttgatcataacaggattgtactttgtgctatggggcaaaaacgaagaa	Auxin-induced protein 5NG4 (similar to)
-0.86	-0.701	0.003429	0.033455	RC_Nbv3K605752365	CUST_29305_PI429860205	gacccaaaaaagtttgaagaactcaaagtcaaggaaataaaaaatggtgagaacattactcttcttaagttcttttaaaaatagtattttaatgagcgtaaaatcaattattgaactaaaatttttggttgagaaaaactaatgataaattttcaacgggctttatgatcgaataaataaattgtcgatgagattgaagaaattctaattaacgttcttttatttggtgttggtgttgagtaggtcgccttgccttgttggctttcgtcgggttttgtgtacaacaatcagcataccctggaacaggaccgttggagaacttagcaactcacttggctgatccatggcacaacaacattggaaatgtcattatcccgagaggcattttaccatgaaatt…	Chlorophyll a-b binding protein 1B-21, chloroplastic, Precursor (similar to)
-0.86	-0.496	0.058597	0.459072	RC_Nbv3K785650854	CUST_5773_PI429860205	gcctcttagtctcatcaaaagcaattttctctctagtctattcttctcctttagcttctaattacaagtaattaaattattttaattgtgaaaatgggtggcatagcttttggacgtatagatgattcatttagcgttgggtctcttaaggcctgtcttgctgaattcatctccaccttactctttgtcttcgccggagttggttctgccattgcttacaacaagttgacagcagatgcagctctagatccggctgggcttgtagccgttgcagtttgccatggatttgctctatttgtggccgttgctgttggcgctaacatttccggtggacatgttaacccagctgttaccttcggattggctctcggcggccaaattacacttcttactggcctc…	Aquaporin TIP2-1 (Delta-TIP) (similar to)
-0.859	-0.565	0.004459	0.104988	Nbv3K585666865	CUST_51993_PI429860205	aggagatatttcgagaacaagcacgacaaattgaagcgcaagtcacgtgaggctgctaaacgcaaccgcaagagacgtggcccaccaagaaatttctcagatgataagcaagaggcatctaagagcaagagggatgacgaaggggaagataactgggaacttcctgatggaggtcttccctattgattttattgtagtt	CWF19-like protein 2 (similar to)
-0.859	-0.592	0.00621	0.104077	Nbv3K585707150	CUST_61331_PI429860205	catcctctcttttcccatcttctactggataaggaaacccaaaaatagagccctttctccttctcttttcccctctctcagccatgtcgctctcttctttctccacagttcccaccgccaaattccgcctcaaaaccaccccgttgaccctccactctccattcctccaccgtctccctctccgcgccctcaaaacccacaaacccacttcactccacatctcaaaatcctcaatctccgcctcactcgaagccggagttggcgtaatggcaacaaaactcggaatgatgagcttctttgaagaatcaggaacagttgtgcctgtaacagttgttgggtttcgggaaggtaatattgttactcagattaaaactgaggctactgatggatacaacgctg…	50S ribosomal protein L3, chloroplastic, Precursor (similar to)
-0.858	-0.246	0.341989	0.909383	Nbv3K665792582	CUST_10210_PI429860210	gctcgtgggattgacgtgagggggcagggatggctatatttctgggagcgaactccgggcgaatatgaagcgcatggatacaagttatgccttggaatgaaagacaattccgaatccgctttgtctacgaacaaggaagctataagtaatgcaactatgaatctcatggagagtttgatcctggctcaggatgaacgctggcggcatgcttaacacatgcaagtcggacgggaagtggtgtttccagtggcggacgggtgagtaacgcgtaagaacctgcccttgggaggggaacaacagctggaaacggctgctaataccccgtaggctgaggagcaaaaggaggaatccgcccgaggaggggctcgcgtctgattagctagttggtgaggcaatagc…	Granulin-7, Precursor (probable)
-0.858	-1.812	0.239938	0.022003	Nbv3K765635439	CUST_48084_PI429860205	actattgacatgaaagatctagcagaaaatcttttcccagatacagaaaccaataaaaatgctgactttgtgtcattagaacaagtgattgtcaaaatcccaggcacaatagttcatctgattgacaaagaacatagtattgaactcgctagtggtgaatttgaaattattcaacttaaacaaggtgacaacgttgttgctgttcttgcacgtgtcggtgatcaaatccaatggcctttagccaaagatgaggctgctataaaacttgatgaatctcactatttcttcactcttagaatcccttctgaagcaaatgatgaagataatttactcaactatggtttaactatagcatcaaaaggacaagaaaaggtactaaaggagttagatttagtattg…	Chaperone protein DnaK (probable)
-0.858	-0.73	0.003186	0.024689	RC_Nbv3K645779491	CUST_34212_PI429860205	tttttcttacatcggatatttgacaagaagattgagtttttctgaattacttgtagtttattgagaaaaataagcgaaagggattgcttggttttaggtattggcagacagcaggagaaagagcaggggagaaccctatgatgacacctcttccctatat	Ribosomal protein S6 kinase alpha-5 (S6K-alpha-5) (probable)
-0.858	-0.533	0.048644	0.378851	RC_Nbv3K645789465	CUST_36081_PI429860205	tagcaacaataccactttaacaaaagggttcttgaatcttttttcccagttcaacttcatagaaactagagttcttctttgttatctttctaactgatgagatgaatactagtagtagtgtcagtaataatgctactgcaacaggaacaaagttcatcaaatgtgttactgttggagatggtgctgttggcaagacttgccttctcatctcctacactagcaacacttttccagctgattatgtgccaactgtttttgacaatttcagtgccaatgtcaatgttgatggaaagattgtgaatttgggtctctgggatactgctggtcaagaggattataacaggcttaggcctcttagttatcgaggagctgatgtcttcctgctcgcattctctctca…	Rac-like GTP-binding protein ARAC2, Precursor (similar to)
-0.858	-0.943	0.009221	0.012873	RC_Nbv3K765637229	CUST_4197_PI429860205	atccacacaacttgcttttgtgattaaactttcttttacagcaaattaaaggtttattatctcccaacaacataagaaaacaatgtctggctgcggatcaaactgtggatgtggatctagctgcaactgcggcagtggcggaggatgtgggatgtacccagacttggagaaatccactacctttaccatcgttgatggtgttgctcccatgaagagctttgtggaatcaggtgagaaagcagcagaaggaggaaatggatgcaagtgtggatcaaactgcacctgtgacccttgcaattgttaagattacaaaaactgcactgtgtctctgtattaagttattgtaacaataaaactacaaccatggaacagaccattatgatcagttcttaggtttgt…	Metallothionein-like protein type 2 (similar to)
-0.858	-0.558	0.055251	0.365856	RC_Nbv3K785648731	CUST_5504_PI429860205	ttgaatcaggcaaaaatgggagggtaccagattttgtatttttggcacatgtagtggatttgacatctgcaatgcacgttccattcttattcagatcatttggatcaaaaccattcagtacaaggctcttcttgcttcctttattgcccattgcttttgtagttatgttggttatgtgggcatattccaaggtctttttgaactctttctacaacttaaggggtcgattgcatcaaacttgggtggttcctcgctttggttttcagtatttcttgccattcgcagctaaagggattaataatcaaatagagcaagcaattcttagagctgatagattgggagtcaaagttattagccttgctgcattgaacaagaatgaggcactaaatggaggaggga…	Protein WAX2 (similar to)
-0.857	-0.42	0.004821	0.27603	RC_Nbv3K585665865	CUST_7465_PI429860205	agataacacctttcttctaatggataaaccaacagtctgagtgtaaagaataacaaaaagaagagaagaaagcttcaattttcaatcctcaatttctcaatggaagccattgcttctttctcttcgactatgtcttcccaccatttctttccactttccaaatccaccctctcaacttctaaacttccattttcttggactggttcaactcattctctttcattttcttcaagaaactcattcactagggatacatggagggtgatcaattcaagaaatgtggttacttcaagaagagaaatgcgtggagttattagagctgagatgtttggacagcttactagtggacttgaatctgcttggaataagctcaaaggagaagaggttttgaccaaggaa…	Signal recognition particle 54 kDa protein, chloroplastic (54 chloroplast protein), Precursor (similar to)
-0.857	-0.053	0.170509	0.979584	RC_Nbv3K585671703	CUST_8867_PI429860205	ttcgttagcagcaaaacgtgtgaagcctacttaattcagcatcaagaaagttccctgtgagttttgcaagctctaaatttttctatttcttagcattcaaaaagtccctggcatcaccttgtaatttttcaatacgtcgatcatcttactcgactagatcatcaacatcatgagcttctgctatttgtttacttttcaatcgaattgtttggttaagaaatccaattttttgtagtagtttgtgacttttcgagtttgtagcctcttttcagcactagaaatatgtgagaaagaatgaaattcaattgttccttaaaagtagctctttgtgcctattgaaaacacaatattagagactatgatctgtttaaaaatggaaaaatattccatattgattca…	DUF307 family protein (probable)
-0.857	-0.848	0.003868	0.011805	RC_Nbv3K665795658	CUST_36947_PI429860205	aaaaaattcaagaagcttgggacaaacttgacgataagtacgcagtcagctcactcggtgttgctgcactacttctactatggagctccactggagttatctcggcaattgacaggcttcctctgattcctggtgttcttgagcttgtaggaattggttacaccggttggtttgcttacaagaacttggtcttcaaaccagacagagaagctttgatatcaaagat	Thylakoid membrane phosphoprotein 14 kDa, chloroplastic, Precursor (similar to)
-0.857	-0.799	0.041872	0.111828	RC_Nbv3K785643881	CUST_4996_PI429860205	catcaagtttttcattattcaatctttaattagaaggtagaaatttgttgtggagatatatggctgctgtaacttcagttagtgcaggccagcaccgatttcattctactactagttgttgttattcaagtatcaaagaatctgtgacatatggcttagctacaaaagtaagcaggagattgtcactgaggctgagctactacccctcaaccctcagaatcagaaatgcagcaaccaaacctgcaaaatcaccagctgaagaagagtggtcaactaaacgggcatatctccttgagaaaagggtgaggagtgtagagccaaaggaagcgctgagacttcagcaagagaacaattttgtgattcttgacgtacgaccagaggcggagttcaaagaggctc…	UPF0176 protein OB0572 (probable)
-0.857	-0.965	0.159523	0.185208	RC_Nbv3K805663337	CUST_7086_PI429860205	aattggaagagggggatgagtttgttggactattgagggcaaccataaaaggtcttgtctaccccgagcactacttcgtggagattcttcgagatgcaattaacaggagaggaacagaggaagatcatctgaccagagttatcgctacaagggctgaggttgatatgaagactatcgctgatgagtaccagaagagggatagcatccctctgggtcgcgccattgccaaagatacaagaggagattatgagaatatgctgttggctctgcttgggcaagaggaggactaagaaggatttgctttatgatgaccagaataaatatgctatcccctatatttgagagttggcatccgctgtatgtttgatgattgagcgtggtctgtttaacgtcaccttt…	Annexin D1 (similar to)
-0.856	-0.415	0.023618	0.453457	RC_Nbv3K585730024	CUST_24663_PI429860205	gagagaagaaaaaaaacatggagcttactcaacaggatcttttggaggaattactagctccaaggagagaaagttggaacacttttcaaagtggagtaaatgaatttttcccaaatggatggacttttgaatcacctttttatcaaaatccagaatttgtagccttaaattcttcacttttgggcttaatcacacccccagaatcaaactttcagtgtcctttgatcacttcaccagaatcctatccattaattcttgattcttttactgccccagataacattaatgacacaataccattgccacttcaaatacaagaagagtacaacaacagagccatggttgaaaatcaagaagaagctggcattatttctagtgattttcatggcttgaatgacg…	Transcription factor bHLH93 (AtbHLH93) (probable)
-0.856	-0.874	0.01089	0.023626	RC_Nbv3K685809481	CUST_39047_PI429860205	ccaccacacaaattaataatgcaatgtccgttactttgtcaacttctacgtaataagtagtactatataatactactaatattactgtctttttcttcttttctggataactagtgttcaaattgtgagtcatctttgaatcttgaaacaaactcattatctcctcagtacaacccctgcgtttcttctgttcttaattgttcataaaatggctagtgtttcagctacttgtctcagatttgggtgttcactcaatcagtcgttcaagacatcacagataagcggaggaaatacaggtctgaagttggtttccgtaggttgggcgaggactgctggtttcccttctctcagaacttcccgcttccgtgtttcttgtgcaaagccagagacggttgaaaa…	Acyl carrier protein 3, chloroplastic (ACP), Precursor (probable)
-0.855	-1.145	0.217291	0.1493	RC_Nbv3K585704638	CUST_16752_PI429860205	cactaactatgaacgcctctcactctaccaaacaatgcctaacttactcttgtactagtgaggatgaagaaaagaatcctccaactttgaagtggttatgactgatccatgcgtcaactacgacgatctggttatgcatcagtgttgtatatatatttttgtgtttaagctttatatttttcgaaaacttactaaaattatttttttccgagtatgttccatgaaaaatctataagcatcttcctccaatagttgaaagcccgcttcttcattatcgtggcaaaaggtggtttgtatctatgagcgtcggtgatcgaagaaggttcaaagaaggctggaaactttttatttgggataatcatatcaagcgaggtttcgtcgtcaaattcacgttggtgg…	B3 domain-containing protein Os03g0619600 (probable)
-0.855	-0.28	0.011779	0.620804	RC_Nbv3K585735233	CUST_25772_PI429860205	tagtacaagaagctatggacaaggtccagtcgatcagatagagattacttgcagctcaaagtagacaaatgtcttatgctgataagagaagaagagatttagcgttcacacttggggataaagtgtgcctacgagtctcccatatgaaaggtgtgatgcggttcgtgaaaagaggcaagctgagtcccaggcttaaaggaccgtatgagatactag	Polyprotein, putative (Fragment) (similar to)
-0.854	-0.789	0.065245	0.164619	RC_Nbv3K585716378	CUST_20535_PI429860205	cgtcactttcaggtctcatcggagaaggtcatactgagataacttgatcgatgctccgagggtccccttctttgtcataattgagtgaaaacaagaaaagctttaaaaatgcatatattaaaaggcagaaaaacatatacatttgatgtgctaagacagagaggaaggaaagcaaaacaacaagaagagggagtactttattgtttattgagttgttcagaaaatgggagctgaggtgagtaaacaggtggaaagacgaaaatctattcatactcagaagaaaatcttgtatgatctcaaggagaagaatggatgtaatttccctggttgtgattatcatgtgcaagacagaaaaaattggatgtcagcacttatccctgagaaactccatgtcaacaa…	1-phosphatidylinositol phosphodiesterase (PI-PLC), Precursor (probable)
-0.854	0.068	0.162071	0.973547	RC_Nbv3K605753178	CUST_29509_PI429860205	ctcggactcagctgttttccccgcaagtaaagcagaaaaaccaatttagcagactcattgttttgttgctcgtgatgatggccgctacagcttctactactctcacctctgcatttcttcctttccaaggatttcgtgagtcatgccgaaccctaaattggagaacgcacaagaaacagctggctagaaaagctggtcctgttaaagttacagctaaatttgagctgatgcctccaccttatcccatgaatgctctggagccacatatgagccacactacattcgaataccactggggcaagcatcacagggcttatgtcgacaacttaaacaagcaaatagacggaacagaactggatggaatgacactagaggacataatactaattacatataacc…	Superoxide dismutase [Fe], chloroplastic (similar to)
-0.853	-0.914	0.036883	0.054815	Nbv3K585710062	CUST_62190_PI429860205	aaaatatcccatcgttcatctgcttcttctccaatatagcctcctaaaacaacaacaacgacaaccatctcttcttattcatttcaacactagacaaaaccttagatagacaagagctaacaaaagagcaccttcagccagacaacccttgaacttcatcttcctcacactaccaaaaaaaaaccgtagtcttcttcttcaaccttgaacataaccatggctacctcttcttcttcttgaagaagacaagcacacaataataaatccctaggggacctaagagaatatccagacccctatcttccctacagctcacatccgccgccaccgccagtcttaaccgccggagaccagccactctaaccaccccaggagctccagctgtcgaacctctaacca…	Early nodulin-75 (N-75) (probable)
-0.853	-0.179	0.037187	0.851313	Nbv3K725834844	CUST_85657_PI429860205	acaagaatcaagaaaattagagaaccaagaaccaacacctcaatatttcactttccattttgttctattttcattatgggtaattttaccaagcaagtgacattcttcttgttcttggtggtctcaactccactagtgcaaattgaaggtagaaaaagcaagtttatgatcatacctgcatctcctgcaccagctccaactccaatcaatgaaattagttttcctccattttcatcccttagtccaactccaactccaactccaacaccagcaccagcatcagcaacagcaccgacaccgttctttaatgattttgcgtttcctccattgtcatctttaagtccagcaccagcaccaggacccggaccagtaggtagtgttcaagatcctgatgtgaac…	Protein E6 (probable)
-0.853	-0.77	0.001131	0.007934	Nbv3K745626709	CUST_46983_PI429860205	cgagagaaagaaagttaaagagagagagaagaaaaagaagatgatgaagaaagtggaagaggacagtgttgtcgagaataagattacagttggtgtttgtgtaatggaaaagaaggtcttctcagctccaatgggacagattcttgaaagacttcaatcatttggtgaatttgaggttatgtactttggtgacaaagttattctggaggatccaattgagagctggccgatatgtgattgcttgattgccttctactccagtggatatcctttggagaaagcagaagcatatgcttcattgagaaagcctttccttgtgaatgaattggaaccgcaataccttcttcacgatcggaggaaagtatacgagcgtcttgagatgtatggaatccctgtgcc…	Inositol hexakisphosphate and diphosphoinositol-pentakisphosphate kinase 2 (mmVIP2) (probable)
[truncated: 13,305 more rows]

## Sheet: Table S4b
Table S2b. A list of differentially expressed genes (DEGs) in PSV-P-infected N. benthamiana (p-value<0.05, at least 2 fold change). RC_ referes to the reverse complement Nbv sequence.
Transcript Expression		Microarray target
[truncated: 1,554 more rows]

## Sheet: Table S4c
Table S2c. A list of differentially expressed genes (DEGs) in PSV-P+satRNA-infected N. benthamiana (p-value<0.05, at least 2 fold change). RC_ referes to the reverse complement Nbv sequence.
[truncated: 554 more rows]
